# Supplementary material for: Transcriptome and Metabolome Analyses of the Flowers and Leaves of Chrysanthemum dichrum
Source: Front Genet. 2021 Aug 31;12:716163. doi: 10.3389/fgene.2021.716163 (PMC8438430; doi:10.3389/fgene.2021.716163)
Supplement: Supplementary Table 1 — Genes differentially expressed between Chrysanthemum dichrum leaves and flower buds. [file Table_1.XLS]

## Sheet: YS-1-VS-YS-2.filter.annot
GeneID	The leaves rpkm (YS-1)	The flower buds rpkm(YS-2)	log2 Ratio(YS-2/YS-1)	Pvalue	FDR	significant	Symbol	Description	KEGG_A_class	KEGG_B_class	Pathway	K_ID	GO Component	GO Function	GO Process
Unigene0000002	1.79693	0.138933	-3.69307	4.71169e-11	3.37019e-10	yes	WAK4	PREDICTED: wall-associated receptor kinase 2-like [Juglans regia]	-	-	-	-	-	GO:0004672//protein kinase activity;GO:0043167//ion binding	GO:0006796//phosphate-containing compound metabolic process
Unigene0000005	33.8132	3.95263	-3.0967	8.75314e-89	5.33503e-87	yes	STN7	G-protein beta WD-40 repeat-containing protein [Cynara cardunculus var. scolymus] [Cynara cardunculus]	-	-	-	-	-	-	-
Unigene0000006	0.3255	1.40213	2.10689	0.00270505	0.00697066	yes	CRK28	Protein kinase, ATP binding site-containing protein, partial [Cynara cardunculus var. scolymus] [Cynara cardunculus]	-	-	-	-	-	-	-
Unigene0000010	3.71803	0.897567	-2.05045	2.1526e-08	1.19464e-07	yes	TOPP8	Protein kinase, ATP binding site-containing protein [Cynara cardunculus var. scolymus] [Cynara cardunculus]	-	-	-	-	-	GO:0004721//phosphoprotein phosphatase activity;GO:0043169//cation binding	GO:0006464//cellular protein modification process
Unigene0000011	13.3863	2.851	-2.23122	1.34746e-18	1.49312e-17	yes	At1g67520	Apple-like protein [Cynara cardunculus var. scolymus] [Cynara cardunculus]	-	-	-	-	-	-	-
Unigene0000013	10.0281	1.79277	-2.48379	3.33289e-09	2.01012e-08	yes	TLP1	Apple-like protein [Cynara cardunculus var. scolymus] [Cynara cardunculus]	-	-	-	-	-	-	-
Unigene0000015	8.4346	1.86573	-2.17658	1.16454e-12	9.30542e-12	yes	CES101	Apple-like protein [Cynara cardunculus var. scolymus] [Cynara cardunculus]	-	-	-	-	-	-	-
Unigene0000016	0.0557667	3.133	5.812	9.1594e-26	1.38219e-24	yes	LAC2	Cupredoxin [Cynara cardunculus var. scolymus] [Cynara cardunculus]	-	-	-	-	GO:0005576//extracellular region	GO:0016682//oxidoreductase activity, acting on diphenols and related substances as donors, oxygen as acceptor;GO:0043169//cation binding	GO:0009808//lignin metabolic process
Unigene0000017	56.6208	215.696	1.92959	4.20269e-39	9.66632e-38	yes	CAL1	Calreticulin [Cynara cardunculus var. scolymus] [Cynara cardunculus]	Cellular Processes;Genetic Information Processing	Transport and catabolism;Folding, sorting and degradation	ko04141//Protein processing in endoplasmic reticulum;ko04145//Phagosome	K08057	-	-	-
Unigene0000019	2.06013	0.219767	-3.22869	1.30341e-05	5.13336e-05	yes	--	--	-	-	-	-	-	-	-
Unigene0000020	0.124967	2.2203	4.15114	5.52186e-12	4.22081e-11	yes	--	--	-	-	-	-	-	-	-
Unigene0000022	0.285133	1.28793	2.17535	5.40691e-05	0.000193618	yes	--	--	-	-	-	-	-	-	-
Unigene0000025	24.6175	9.44137	-1.38261	5.41029e-18	5.82169e-17	yes	AIP2	PREDICTED: DEAD-box ATP-dependent RNA helicase 56 [Ricinus communis]	Genetic Information Processing	Translation;Transcription	ko03040//Spliceosome;ko03013//RNA transport;ko03015//mRNA surveillance pathway	K12812	-	GO:0017111//nucleoside-triphosphatase activity;GO:0032550//purine ribonucleoside binding	-
Unigene0000028	1.6272	3.95153	1.28002	0.00011339	0.000383886	yes	--	--	-	-	-	-	-	-	-
Unigene0000029	1.68717	4.6283	1.45588	1.10284e-05	4.39312e-05	yes	--	Retrovirus-related Pol polyprotein from transposon TNT 1-94, partial [Noccaea caerulescens]	-	-	-	-	-	-	-
Unigene0000030	0.0197333	0.843033	5.41688	1.21671e-05	4.81467e-05	yes	--	--	-	-	-	-	-	-	-
Unigene0000031	0.001	1.01957	9.99374	0.0017131	0.0046135	yes	--	--	-	-	-	-	-	-	-
Unigene0000034	5.1765	1.3637	-1.92445	3.04351e-08	1.66505e-07	yes	--	--	-	-	-	-	-	-	-
Unigene0000036	0.899467	2.3351	1.37634	0.00165116	0.00446279	yes	--	--	-	-	-	-	-	-	-
Unigene0000037	0.823867	4.6173	2.48657	1.15585e-13	9.8569e-13	yes	ACA9	PREDICTED: calcium-transporting ATPase 9, plasma membrane-type [Erythranthe guttata]	-	-	-	-	GO:0016020//membrane	GO:0016787//hydrolase activity;GO:0043167//ion binding	GO:0006816//calcium ion transport
Unigene0000038	0.001	4.1522	12.0197	1.1181e-14	1.00838e-13	yes	ACA9	Calcium-transporting P-type ATPase, N-terminal autoinhibitory domain-containing protein [Cynara cardunculus var. scolymus] [Cynara cardunculus]	-	-	-	-	GO:0031224//intrinsic component of membrane	GO:0005515//protein binding;GO:0019829//cation-transporting ATPase activity;GO:0032550//purine ribonucleoside binding;GO:0043169//cation binding	GO:0000904//cell morphogenesis involved in differentiation;GO:0003006//developmental process involved in reproduction;GO:0006816//calcium ion transport;GO:0009566//fertilization;GO:0009664//plant-type cell wall organization;GO:0010208//pollen wall assembly;GO:0051707//response to other organism;GO:0072503//cellular divalent inorganic cation homeostasis
Unigene0000039	30.7511	7.22107	-2.09035	5.78282e-49	1.6936e-47	yes	CRK2	CAAX amino terminal protease [Cynara cardunculus var. scolymus] [Cynara cardunculus]	-	-	-	-	-	-	-
Unigene0000040	3.40443	0.797567	-2.09374	0.000184025	0.000600924	yes	--	--	-	-	-	-	-	-	-
Unigene0000041	8.2023	2.63597	-1.6377	5.94265e-08	3.15233e-07	yes	--	PREDICTED: replication protein A 70 kDa DNA-binding subunit D-like [Beta vulgaris subsp. vulgaris] [Beta vulgaris]	Genetic Information Processing	Replication and repair	ko03420//Nucleotide excision repair;ko03440//Homologous recombination;ko03030//DNA replication;ko03430//Mismatch repair	K07466	-	-	-
Unigene0000042	1.5946	0.3145	-2.34206	0.001909	0.00508419	yes	--	PREDICTED: replication protein A 70 kDa DNA-binding subunit E-like [Arachis duranensis]	Genetic Information Processing	Replication and repair	ko03420//Nucleotide excision repair;ko03440//Homologous recombination;ko03030//DNA replication;ko03430//Mismatch repair	K07466	-	-	-
Unigene0000046	58.9483	1.79033	-5.04115	2.19993e-93	1.43077e-91	yes	--	--	-	-	-	-	-	-	-
Unigene0000052	0.365233	2.62973	2.84803	1.07226e-05	4.28087e-05	yes	--	--	-	-	-	-	-	-	-
Unigene0000053	0.946333	13.5735	3.8423	8.11807e-51	2.4799e-49	yes	N	TIR_3 [Helianthus annuus]	-	-	-	-	-	-	-
Unigene0000054	100.838	2.90157	-5.11906	4.93933e-155	7.4935e-153	yes	GIP	Retrovirus-related Pol polyprotein from transposon TNT 1-94 [Cajanus cajan]	Genetic Information Processing	Translation	ko03013//RNA transport	K14288	-	-	-
Unigene0000055	76.8605	2.42977	-4.98335	3.77834e-151	5.5033e-149	yes	GIP	Retrovirus-related Pol polyprotein from transposon TNT 1-94, partial [Cajanus cajan]	Genetic Information Processing;Metabolism	Nucleotide metabolism;Transcription;Global and overview maps	ko01100//Metabolic pathways;ko00230//Purine metabolism;ko00240//Pyrimidine metabolism;ko03020//RNA polymerase	K03006	-	-	-
Unigene0000056	0.2061	3.4119	4.04916	3.91307e-15	3.62029e-14	yes	TOC132	AIG1-like protein [Cynara cardunculus var. scolymus] [Cynara cardunculus]	-	-	-	-	-	-	-
Unigene0000062	0.001	44.8213	15.4519	2.37514e-186	5.61632e-184	yes	RTNLB5	Reticulon, partial [Cynara cardunculus var. scolymus] [Cynara cardunculus]	-	-	-	-	-	-	-
Unigene0000064	4.85067	17.2115	1.82712	4.40926e-28	7.17373e-27	yes	TOL6	ENTH/VHS-like protein [Cynara cardunculus var. scolymus] [Cynara cardunculus]	-	-	-	-	-	-	-
Unigene0000065	0.001	40.1659	15.2937	5.93862e-120	5.52161e-118	yes	WDL3	TPX2, C-terminal domain-containing protein [Cynara cardunculus var. scolymus] [Cynara cardunculus]	-	-	-	-	-	-	-
Unigene0000071	2.47093	6.91393	1.48445	6.73314e-07	3.16028e-06	yes	--	Serine/threonine-protein kinase fray2, partial [Noccaea caerulescens]	-	-	-	-	-	-	-
Unigene0000073	3.16333	1.53453	-1.04365	0.00149597	0.00408252	yes	--	--	-	-	-	-	-	-	-
Unigene0000075	0.819333	2.1522	1.39329	0.00215311	0.00566518	yes	--	--	-	-	-	-	-	-	-
Unigene0000078	1.60413	7.0161	2.12888	1.39379e-08	7.89705e-08	yes	--	--	-	-	-	-	-	-	-
Unigene0000079	70.3931	31.0973	-1.17864	6.52062e-16	6.3109e-15	yes	At2g38610	PREDICTED: KH domain-containing protein At3g08620-like [Daucus carota subsp. sativus] [Daucus carota]	-	-	-	-	-	-	-
Unigene0000080	1.96247	0.207467	-3.24172	0.000219112	0.000706052	yes	--	--	-	-	-	-	-	-	-
Unigene0000083	3.03117	1.107	-1.45322	0.0149001	0.0321646	yes	--	resistance protein candidate, partial [Cichorium intybus]	-	-	-	-	-	-	-
Unigene0000086	0.001	0.775867	9.59966	0.000345651	0.0010727	yes	--	--	-	-	-	-	-	-	-
Unigene0000089	0.0895333	1.96627	4.45689	5.38092e-10	3.5332e-09	yes	--	--	-	-	-	-	-	-	-
Unigene0000092	0.0332333	2.9155	6.45497	3.03994e-10	2.04013e-09	yes	--	--	-	-	-	-	-	-	-
Unigene0000093	0.4055	1.79803	2.14865	0.0163855	0.0349798	yes	--	--	-	-	-	-	-	-	-
Unigene0000095	4.1456	1.00703	-2.04147	4.59794e-08	2.46668e-07	yes	--	Phloem protein 2-like protein [Cynara cardunculus var. scolymus] [Cynara cardunculus]	-	-	-	-	-	-	-
Unigene0000098	0.001	0.266767	8.05943	1.51527e-10	1.04295e-09	yes	RE1	Retrovirus-related Pol polyprotein from transposon TNT 1-94 [Cajanus cajan]	-	-	-	-	-	-	-
Unigene0000099	6.80073	0.1869	-5.18535	7.53033e-25	1.0987e-23	yes	--	--	-	-	-	-	-	-	-
Unigene0000105	0.3873	1.6536	2.09409	0.0220681	0.0455709	yes	--	--	-	-	-	-	-	-	-
Unigene0000106	1.6091	0.2407	-2.74095	0.00315229	0.00799991	yes	--	--	-	-	-	-	-	-	-
Unigene0000118	0.335333	10.5303	4.97281	4.26557e-37	9.28417e-36	yes	--	uncharacterized LOC107863921 [Capsicum annuum]	-	-	-	-	-	-	-
Unigene0000120	10.0032	65.7202	2.71587	7.13662e-36	1.49145e-34	yes	--	--	-	-	-	-	-	-	-
Unigene0000125	8.4998	0.356967	-4.57357	1.79598e-14	1.60146e-13	yes	--	--	-	-	-	-	-	-	-
Unigene0000131	4.0282	0.940533	-2.09858	6.1276e-08	3.24494e-07	yes	At5g38990	PREDICTED: protein FAR1-RELATED SEQUENCE 5-like [Daucus carota subsp. sativus] [Daucus carota]	-	-	-	-	-	-	-
Unigene0000136	0.229867	1.42513	2.63223	0.00331726	0.00837172	yes	At2g14510	Protein kinase, ATP binding site-containing protein [Cynara cardunculus var. scolymus] [Cynara cardunculus]	-	-	-	-	-	GO:0016772//transferase activity, transferring phosphorus-containing groups	-
Unigene0000137	9.00887	2.498	-1.85057	2.82455e-09	1.71678e-08	yes	At1g51860	PREDICTED: probable LRR receptor-like serine/threonine-protein kinase At1g51860 isoform X2 [Raphanus sativus]	-	-	-	-	-	-	-
Unigene0000139	2.2672	0.722667	-1.64951	0.0147503	0.031878	yes	--	DnaJ domain-containing protein/DUF3444 domain-containing protein [Cephalotus follicularis]	-	-	-	-	-	-	-
Unigene0000141	5.0896	1.8486	-1.46112	0.00573949	0.0137174	yes	--	--	-	-	-	-	-	-	-
Unigene0000143	3.01973	1.32537	-1.18803	0.0142038	0.0308084	yes	--	--	-	-	-	-	-	-	-
Unigene0000146	7.41583	2.9779	-1.31631	1.41812e-05	5.55629e-05	yes	--	Eukaryotic translation initiation factor 2 subunit 3 [Dichanthelium oligosanthes]	Genetic Information Processing	Translation	ko03013//RNA transport	K03242	-	-	-
Unigene0000148	2.2142	0.618167	-1.84072	0.00520562	0.0125598	yes	--	PREDICTED: dnaJ homolog subfamily B member 12 isoform X1 [Vitis vinifera]	-	-	-	-	-	-	-
Unigene0000149	7.92953	3.73157	-1.08745	0.00109372	0.0030749	yes	--	PREDICTED: dnaJ homolog subfamily B member 12 isoform X1 [Vitis vinifera]	-	-	-	-	-	-	-
Unigene0000151	11.9516	5.44083	-1.1353	0.000414983	0.00126763	yes	--	Chaperone DnaJ-domain superfamily protein [Arabidopsis thaliana]	-	-	-	-	-	-	-
Unigene0000152	9.64253	4.7577	-1.01915	0.000290003	0.000912906	yes	dnaJ	PREDICTED: chaperone protein dnaJ 49 isoform X2 [Vitis vinifera]	-	-	-	-	-	-	-
Unigene0000153	3.21033	0.657467	-2.28773	0.00243319	0.00632692	yes	--	--	-	-	-	-	-	-	-
Unigene0000158	2.93007	1.26303	-1.21404	0.0161395	0.0345089	yes	--	--	-	-	-	-	-	-	-
Unigene0000161	30.6546	14.3914	-1.0909	4.78525e-15	4.40117e-14	yes	dnaJ	DnaJ domain-containing protein [Cynara cardunculus var. scolymus] [Cynara cardunculus]	-	-	-	-	-	-	-
Unigene0000164	4.06843	1.86353	-1.12643	0.00726323	0.0169236	yes	--	--	-	-	-	-	-	-	-
Unigene0000165	2.50547	0.837767	-1.58046	0.00863515	0.0197803	yes	--	--	-	-	-	-	-	-	-
Unigene0000166	23.3331	10.062	-1.21346	1.44417e-10	9.95711e-10	yes	dnaJ	PREDICTED: chaperone protein dnaJ 49 isoform X2 [Vitis vinifera]	-	-	-	-	-	-	-
Unigene0000169	8.07573	2.99063	-1.43314	0.000103711	0.000353676	yes	--	DnaJ domain-containing protein [Cynara cardunculus var. scolymus] [Cynara cardunculus]	-	-	-	-	-	-	-
Unigene0000170	6.35803	3.13463	-1.02028	0.00388754	0.00965102	yes	--	DnaJ domain-containing protein [Cynara cardunculus var. scolymus] [Cynara cardunculus]	-	-	-	-	-	-	-
Unigene0000174	0.0817667	1.6847	4.36484	2.76294e-07	1.35849e-06	yes	GEX3	PREDICTED: protein GAMETE EXPRESSED 3 isoform X4 [Vitis vinifera]	-	-	-	-	-	-	-
Unigene0000176	0.645933	3.01347	2.22197	2.33473e-16	2.31222e-15	yes	--	LINE-1 reverse transcriptase like, partial [Glycine soja]	-	-	-	-	-	-	-
Unigene0000177	13.7523	1.25677	-3.45189	1.2503e-32	2.37047e-31	yes	GLR2.7	Extracellular ligand-binding receptor [Cynara cardunculus var. scolymus] [Cynara cardunculus]	-	-	-	-	-	-	-
Unigene0000183	34.1449	77.0657	1.17442	2.36368e-11	1.72764e-10	yes	SlH4	Histone superfamily protein isoform 2, partial [Theobroma cacao]	-	-	-	-	GO:0005911//cell-cell junction;GO:0009536//plastid;GO:0031090//organelle membrane;GO:0043232//intracellular non-membrane-bounded organelle	GO:0003676//nucleic acid binding;GO:0046983//protein dimerization activity	GO:0034728//nucleosome organization
Unigene0000184	0.9198	2.6914	1.54896	0.00331805	0.00837344	yes	SlH4	PREDICTED: histone H4 [Eucalyptus grandis]	-	-	-	-	GO:0005911//cell-cell junction;GO:0009536//plastid;GO:0031090//organelle membrane;GO:0043232//intracellular non-membrane-bounded organelle	GO:0003676//nucleic acid binding;GO:0046983//protein dimerization activity	GO:0034728//nucleosome organization
Unigene0000186	0.5069	3.4621	2.77187	4.17066e-07	2.00824e-06	yes	SlH4	Histone superfamily protein isoform 2, partial [Theobroma cacao]	-	-	-	-	GO:0005911//cell-cell junction;GO:0009536//plastid;GO:0031090//organelle membrane;GO:0043232//intracellular non-membrane-bounded organelle	GO:0003676//nucleic acid binding;GO:0046983//protein dimerization activity	GO:0034728//nucleosome organization
Unigene0000187	3.13303	1.4611	-1.10051	0.017329	0.0367768	yes	--	PREDICTED: late embryogenesis abundant protein At1g64065-like [Malus domestica]	-	-	-	-	-	-	-
Unigene0000188	26.5909	4.33907	-2.61548	1.22402e-27	1.96763e-26	yes	--	Abhydrolase_5 domain-containing protein [Cephalotus follicularis]	-	-	-	-	-	-	-
Unigene0000191	0.648033	2.4976	1.9464	0.00174845	0.00469954	yes	--	--	-	-	-	-	-	-	-
Unigene0000195	1.1567	8.56567	2.88855	2.88176e-14	2.5392e-13	yes	--	--	-	-	-	-	-	-	-
Unigene0000196	0.818967	1.98993	1.28084	0.00506475	0.0122629	yes	--	--	-	-	-	-	-	-	-
Unigene0000199	0.001	0.387767	8.59904	0.0187975	0.0395593	yes	--	--	-	-	-	-	-	-	-
Unigene0000201	8.21333	2.11453	-1.95763	0.00010234	0.000349389	yes	--	--	-	-	-	-	-	-	-
Unigene0000205	2.44423	0.197133	-3.63214	3.31061e-05	0.000122762	yes	--	--	-	-	-	-	-	-	-
Unigene0000208	0.4377	2.20653	2.33377	1.49569e-07	7.59734e-07	yes	At2g43200	PREDICTED: probable methyltransferase PMT19 isoform X1 [Nelumbo nucifera]	-	-	-	-	GO:0044425//membrane part	GO:0016740//transferase activity	-
Unigene0000216	0.994433	0.1015	-3.29239	0.00340597	0.00857188	yes	--	--	-	-	-	-	-	-	-
Unigene0000217	0.032	3.7734	6.88165	7.46767e-20	8.80197e-19	yes	ABCC4	AAA+ ATPase domain-containing protein [Cynara cardunculus var. scolymus] [Cynara cardunculus]	Environmental Information Processing	Membrane transport	ko02010//ABC transporters	K05666	-	-	-
Unigene0000218	4.2814	0.5956	-2.84567	0.00013389	0.000447981	yes	--	PREDICTED: zinc finger BED domain-containing protein RICESLEEPER 1-like [Lupinus angustifolius]	-	-	-	-	-	-	-
Unigene0000220	2.40463	0.8307	-1.53342	6.18735e-05	0.00021931	yes	--	--	-	-	-	-	-	-	-
Unigene0000223	0.001	3.7211	11.8615	8.63676e-21	1.06674e-19	yes	--	ROTUNDIFOLIA like 5 [Arabidopsis thaliana]	-	-	-	-	-	-	-
Unigene0000228	0.001	16.176	13.9816	1.02267e-39	2.39021e-38	yes	--	--	-	-	-	-	-	-	-
Unigene0000232	0.0858667	1.4575	4.08525	1.34045e-05	5.27031e-05	yes	--	PREDICTED: cyanogenic beta-glucosidase-like [Sesamum indicum]	-	-	-	-	-	-	-
Unigene0000240	0.001	3.4152	11.7378	2.34323e-13	1.95688e-12	yes	--	PREDICTED: replication protein A 70 kDa DNA-binding subunit B-like [Erythranthe guttata]	-	-	-	-	-	-	-
Unigene0000243	0.001	1.8092	10.8211	1.59973e-13	1.35055e-12	yes	--	--	-	-	-	-	-	-	-
Unigene0000245	1.58737	0.1013	-3.96993	2.511e-05	9.50014e-05	yes	--	--	-	-	-	-	-	-	-
Unigene0000246	0.001	0.9143	9.83652	2.90634e-06	1.25687e-05	yes	--	--	-	-	-	-	-	-	-
Unigene0000247	1.1349	3.10167	1.45048	7.17403e-07	3.35714e-06	yes	--	--	-	-	-	-	-	-	-
Unigene0000248	1.884	0.702433	-1.42337	0.00392505	0.00974035	yes	--	--	-	-	-	-	-	-	-
Unigene0000249	0.0652667	4.24513	6.02332	3.39997e-15	3.15663e-14	yes	--	--	-	-	-	-	-	-	-
Unigene0000250	0.001	5.2038	12.3453	1.42239e-31	2.58295e-30	yes	--	--	-	-	-	-	-	-	-
Unigene0000252	0.270267	2.08443	2.9472	0.000279505	0.000882539	yes	--	--	-	-	-	-	-	-	-
Unigene0000254	0.001	13.1006	13.6773	1.277e-36	2.7359e-35	yes	PNA	OSC2 [Artemisia annua]	-	-	-	-	-	-	-
Unigene0000261	1.0438	2.7253	1.38457	0.000149578	0.000496416	yes	--	PREDICTED: formamidase-like isoform X1 [Ziziphus jujuba]	Metabolism	Metabolism of other amino acids;Carbohydrate metabolism;Global and overview maps;Energy metabolism	ko01200//Carbon metabolism;ko00630//Glyoxylate and dicarboxylate metabolism;ko00460//Cyanoamino acid metabolism;ko00910//Nitrogen metabolism	K01455	-	-	-
Unigene0000263	2.51567	0.001	-11.2967	1.13269e-06	5.17103e-06	yes	Fasn	ketoacyl-synt-domain-containing protein [Coccomyxa subellipsoidea C-169]	Metabolism	Global and overview maps;Lipid metabolism	ko01100//Metabolic pathways;ko01212//Fatty acid metabolism;ko00061//Fatty acid biosynthesis	K00665	-	GO:0003824//catalytic activity;GO:0005488//binding	GO:0008152//metabolic process
Unigene0000264	0.001	2.30373	11.1698	8.04729e-18	8.59042e-17	yes	CM1	PREDICTED: chorismate mutase 1, chloroplastic isoform X1 [Camelina sativa]	Metabolism	Amino acid metabolism;Global and overview maps	ko01100//Metabolic pathways;ko01110//Biosynthesis of secondary metabolites;ko01230//Biosynthesis of amino acids;ko00400//Phenylalanine, tyrosine and tryptophan biosynthesis	K01850	GO:0044444//cytoplasmic part	GO:0003824//catalytic activity	GO:0044238//primary metabolic process;GO:0044710//single-organism metabolic process;GO:0071704//organic substance metabolic process
Unigene0000265	3.52283	12.645	1.84376	1.51664e-30	2.67239e-29	yes	FY	PREDICTED: flowering time control protein FY [Daucus carota subsp. sativus] [Daucus carota]	Genetic Information Processing	Translation	ko03015//mRNA surveillance pathway	K15542	-	-	-
Unigene0000266	0.138633	16.4935	6.89448	2.05869e-128	2.17551e-126	yes	SKI3	Tetratricopeptide-like helical, partial [Cynara cardunculus var. scolymus] [Cynara cardunculus]	Genetic Information Processing	Folding, sorting and degradation	ko03018//RNA degradation	K12600	-	-	-
Unigene0000267	0.155533	4.01503	4.69012	4.89857e-08	2.62158e-07	yes	--	--	-	-	-	-	-	-	-
Unigene0000268	0.1262	1.10977	3.13647	0.0160085	0.0342648	yes	--	--	-	-	-	-	-	-	-
Unigene0000269	0.001	0.6867	9.42354	0.000194411	0.000631902	yes	--	--	-	-	-	-	-	-	-
Unigene0000272	21.4537	9.3903	-1.19199	9.28361e-16	8.91073e-15	yes	RE1	Cysteine-rich RLK (receptor-like protein kinase) 8 [Dorcoceras hygrometricum]	-	-	-	-	-	-	-
Unigene0000276	2.77907	0.7185	-1.95154	1.54744e-06	6.93711e-06	yes	--	Cation/H+ exchanger, partial [Cynara cardunculus var. scolymus] [Cynara cardunculus]	-	-	-	-	-	-	-
Unigene0000280	0.371433	1.30277	1.8104	0.00131174	0.0036256	yes	--	--	-	-	-	-	-	-	-
Unigene0000281	0.001	0.708233	9.46808	7.60572e-05	0.000265566	yes	MATP6-A	Oleosin [Cynara cardunculus var. scolymus] [Cynara cardunculus]	-	-	-	-	-	-	-
Unigene0000282	1.16843	0.234267	-2.31835	0.0106518	0.0238445	yes	--	--	-	-	-	-	-	-	-
Unigene0000286	3.54267	0.424167	-3.06213	0.000118726	0.000400636	yes	--	hypothetical protein Ccrd_023701 [Cynara cardunculus var. scolymus] [Cynara cardunculus]	-	-	-	-	-	-	-
Unigene0000288	16.8273	5.38713	-1.64321	4.27335e-10	2.82825e-09	yes	--	PREDICTED: zinc finger CCCH domain-containing protein 24 [Tarenaya hassleriana]	-	-	-	-	-	-	-
Unigene0000294	0.001	1.03087	10.0096	0.00143975	0.00394468	yes	--	PREDICTED: glucan endo-1,3-beta-glucosidase GIV [Erythranthe guttata]	-	-	-	-	-	-	-
Unigene0000299	0.776967	3.5725	2.20101	0.00233728	0.00609905	yes	--	DNA helicase, UvrD-like, C-terminal [Cynara cardunculus var. scolymus] [Cynara cardunculus]	-	-	-	-	-	-	-
Unigene0000301	1.41997	3.48457	1.29512	0.000309928	0.000970284	yes	TRANK1	DNA helicase, UvrD-like, C-terminal [Cynara cardunculus var. scolymus] [Cynara cardunculus]	-	-	-	-	-	-	-
Unigene0000302	1.38803	2.90877	1.06737	0.000201806	0.000654137	yes	TRANK1	DNA helicase, UvrD-like, C-terminal [Cynara cardunculus var. scolymus] [Cynara cardunculus]	-	-	-	-	-	-	-
Unigene0000303	2.98	6.70187	1.16925	6.49868e-06	2.68101e-05	yes	SEN1	DNA helicase, UvrD-like, C-terminal [Cynara cardunculus var. scolymus] [Cynara cardunculus]	-	-	-	-	-	-	-
Unigene0000304	1.9663	5.3866	1.45389	2.30839e-05	8.78653e-05	yes	--	DNA helicase, UvrD-like, C-terminal [Cynara cardunculus var. scolymus] [Cynara cardunculus]	-	-	-	-	-	-	-
Unigene0000309	1.07667	2.89923	1.4291	1.10616e-05	4.40476e-05	yes	SEN1	DNA helicase, UvrD-like, C-terminal [Cynara cardunculus var. scolymus] [Cynara cardunculus]	-	-	-	-	-	-	-
Unigene0000310	1.6963	3.59033	1.08173	9.93664e-06	3.9837e-05	yes	Trank1	DNA helicase, UvrD-like, C-terminal [Cynara cardunculus var. scolymus] [Cynara cardunculus]	-	-	-	-	-	-	-
Unigene0000315	0.244567	1.25663	2.36126	0.00181535	0.00485839	yes	TRANK1	DNA helicase, UvrD-like, C-terminal [Cynara cardunculus var. scolymus] [Cynara cardunculus]	-	-	-	-	-	-	-
Unigene0000316	1.88843	3.80547	1.01088	0.00162112	0.00439074	yes	TRANK1	DNA helicase, UvrD-like, C-terminal [Cynara cardunculus var. scolymus] [Cynara cardunculus]	-	-	-	-	-	-	-
Unigene0000317	0.7302	4.0415	2.46853	1.94802e-07	9.74763e-07	yes	TRANK1	DNA helicase, UvrD-like, C-terminal [Cynara cardunculus var. scolymus] [Cynara cardunculus]	-	-	-	-	-	-	-
Unigene0000320	1.56573	5.391	1.78371	1.68168e-11	1.24219e-10	yes	TRANK1	DNA helicase, UvrD-like, C-terminal [Cynara cardunculus var. scolymus] [Cynara cardunculus]	-	-	-	-	-	-	-
Unigene0000323	1.0351	3.9519	1.93278	0.000761796	0.00221303	yes	--	DNA helicase, UvrD-like, C-terminal [Cynara cardunculus var. scolymus] [Cynara cardunculus]	-	-	-	-	-	-	-
Unigene0000327	2.43093	9.43123	1.95594	6.54355e-27	1.02984e-25	yes	PPDK	ATP-grasp fold, subdomain 1 [Cynara cardunculus var. scolymus] [Cynara cardunculus]	Metabolism	Global and overview maps;Energy metabolism;Carbohydrate metabolism	ko01100//Metabolic pathways;ko01200//Carbon metabolism;ko00620//Pyruvate metabolism;ko00710//Carbon fixation in photosynthetic organisms	K01006	-	-	-
Unigene0000332	1.333	2.90573	1.12423	0.0027435	0.00706143	yes	TRANK1	DNA helicase, UvrD-like, C-terminal [Cynara cardunculus var. scolymus] [Cynara cardunculus]	-	-	-	-	-	-	-
Unigene0000335	0.297033	1.79777	2.59751	0.000288292	0.000907856	yes	Trank1	DNA helicase, UvrD-like, C-terminal [Cynara cardunculus var. scolymus] [Cynara cardunculus]	-	-	-	-	-	-	-
Unigene0000336	2.98983	7.6574	1.35679	1.40551e-07	7.16253e-07	yes	--	DNA helicase, UvrD-like, C-terminal [Cynara cardunculus var. scolymus] [Cynara cardunculus]	-	-	-	-	-	-	-
Unigene0000339	1.1424	2.5758	1.17295	0.0236887	0.0484887	yes	--	DNA helicase, UvrD-like, C-terminal [Cynara cardunculus var. scolymus] [Cynara cardunculus]	-	-	-	-	-	-	-
Unigene0000341	0.318733	0.831467	1.38331	0.0206162	0.0429373	yes	SEN1	DNA helicase, UvrD-like, C-terminal [Cynara cardunculus var. scolymus] [Cynara cardunculus]	-	-	-	-	-	-	-
Unigene0000345	2.86443	0.0356667	-6.32753	9.27068e-09	5.34712e-08	yes	--	Phloem protein 2-like protein, partial [Cynara cardunculus var. scolymus] [Cynara cardunculus]	-	-	-	-	-	-	-
Unigene0000348	0.618933	9.26063	3.90325	4.11764e-25	6.06204e-24	yes	--	Ankyrin repeat-containing protein [Cynara cardunculus var. scolymus] [Cynara cardunculus]	-	-	-	-	-	-	-
Unigene0000351	0.093	0.609333	2.71193	0.0127144	0.027912	yes	SPS	PREDICTED: probable sucrose-phosphate synthase 1 [Pyrus x bretschneideri]	Metabolism	Global and overview maps;Nucleotide metabolism	ko01100//Metabolic pathways;ko00230//Purine metabolism	K01951	-	-	-
Unigene0000356	1.50953	5.32257	1.81802	3.5806e-07	1.73799e-06	yes	--	--	-	-	-	-	-	-	-
Unigene0000361	107.453	49.0084	-1.13261	9.52021e-14	8.16502e-13	yes	--	--	-	-	-	-	-	-	-
Unigene0000362	0.3646	2.38143	2.70744	8.60368e-05	0.000297604	yes	--	Retrovirus-related Pol polyprotein from transposon TNT 1-94, partial [Noccaea caerulescens]	-	-	-	-	-	-	-
Unigene0000364	0.4414	2.45423	2.47511	6.89108e-05	0.000242314	yes	--	--	-	-	-	-	-	-	-
Unigene0000367	3.80937	1.75777	-1.11581	0.00354956	0.00889963	yes	--	PREDICTED: interaptin-like [Daucus carota subsp. sativus] [Daucus carota]	-	-	-	-	-	-	-
Unigene0000370	0.1257	7.27027	5.85395	4.36623e-36	9.195e-35	yes	--	--	-	-	-	-	-	-	-
Unigene0000373	6.4728	0.258167	-4.64802	1.9604e-28	3.22582e-27	yes	PCMP-H28	Pentatricopeptide repeat-containing protein [Cynara cardunculus var. scolymus] [Cynara cardunculus]	-	-	-	-	-	-	-
Unigene0000375	0.001	4.0741	11.9923	5.58754e-33	1.06994e-31	yes	--	Transposon TX1 uncharacterized [Cajanus cajan]	-	-	-	-	-	-	-
Unigene0000376	0.001	2.56113	11.3226	6.73997e-09	3.9424e-08	yes	--	--	-	-	-	-	-	-	-
Unigene0000377	0.001	5.05377	12.3031	1.34238e-15	1.27552e-14	yes	--	tracheary element differentiation-related 6 [Zinnia violacea]	-	-	-	-	-	-	-
Unigene0000379	5.76213	2.3223	-1.31105	0.000311169	0.000973693	yes	At4g32640	PREDICTED: protein transport protein Sec24-like At4g32640 [Pyrus x bretschneideri]	Genetic Information Processing	Folding, sorting and degradation	ko04141//Protein processing in endoplasmic reticulum	K14007	-	-	-
Unigene0000384	0.0530667	26.2094	8.94806	2.80263e-68	1.20765e-66	yes	--	--	-	-	-	-	-	-	-
Unigene0000385	0.676	2.5168	1.8965	0.000736867	0.00214729	yes	--	--	-	-	-	-	-	-	-
Unigene0000386	0.0847667	1.4799	4.12586	9.26506e-07	4.27456e-06	yes	--	--	-	-	-	-	-	-	-
Unigene0000389	1.5591	6.7199	2.10773	1.89953e-09	1.17534e-08	yes	--	--	-	-	-	-	-	-	-
Unigene0000391	0.320033	1.27587	1.99518	0.00189257	0.00504636	yes	--	calcium/calmodulin protein kinase 1 [Nicotiana tabacum]	-	-	-	-	-	-	-
Unigene0000395	2.36603	0.734333	-1.68796	4.62419e-06	1.94722e-05	yes	--	--	-	-	-	-	-	-	-
Unigene0000397	4.21267	2.03353	-1.05075	0.00246492	0.00640205	yes	--	PREDICTED: L10-interacting MYB domain-containing protein-like [Gossypium hirsutum]	-	-	-	-	-	-	-
Unigene0000398	0.186067	2.06187	3.47006	0.000110813	0.000375955	yes	--	--	-	-	-	-	-	-	-
Unigene0000399	0.133733	1.4501	3.43872	3.86406e-05	0.000141674	yes	--	hypothetical protein Ccrd_015720 [Cynara cardunculus var. scolymus] [Cynara cardunculus]	-	-	-	-	-	-	-
Unigene0000400	0.001	1.66617	10.7023	0.000124651	0.000419117	yes	--	--	-	-	-	-	-	-	-
Unigene0000401	0.001	0.5088	8.99095	0.0143926	0.0311649	yes	NPF5.9	PREDICTED: protein NRT1/ PTR FAMILY 5.8 isoform X2 [Daucus carota subsp. sativus] [Daucus carota]	-	-	-	-	-	-	GO:0051234//establishment of localization
Unigene0000407	0.391633	2.90633	2.89162	0.000795545	0.00230156	yes	--	--	-	-	-	-	-	-	-
Unigene0000411	3.74727	0.0419	-6.48274	7.98208e-16	7.68941e-15	yes	acpA	Ammonia transport outward protein 2 [Anthurium amnicola]	-	-	-	-	-	-	-
Unigene0000412	0.001	1.48117	10.5325	4.13646e-06	1.75331e-05	yes	--	--	-	-	-	-	-	-	-
Unigene0000414	0.166067	1.3176	2.98808	5.85521e-05	0.000208424	yes	--	--	-	-	-	-	-	-	-
Unigene0000415	0.0473333	18.4951	8.61007	1.37618e-51	4.25825e-50	yes	MLP43	Bet v I domain-containing protein [Cynara cardunculus var. scolymus] [Cynara cardunculus]	-	-	-	-	-	-	-
Unigene0000417	0.001	1.53467	10.5837	3.38566e-05	0.000125298	yes	--	PREDICTED: myb-like protein X, partial [Nicotiana attenuata]	-	-	-	-	-	-	-
Unigene0000427	0.001	1.89677	10.8893	7.91727e-07	3.68297e-06	yes	--	--	-	-	-	-	-	-	-
Unigene0000428	0.287133	2.79687	3.28402	5.34951e-09	3.16216e-08	yes	At5g35370	Bulb-type lectin domain-containing protein [Cynara cardunculus var. scolymus] [Cynara cardunculus]	-	-	-	-	-	-	-
Unigene0000429	0.6553	4.21843	2.68648	1.8278e-07	9.18282e-07	yes	--	--	-	-	-	-	-	-	-
Unigene0000431	0.303567	1.48963	2.29487	0.00158326	0.00429898	yes	--	--	-	-	-	-	-	-	-
Unigene0000439	0.3161	130.608	8.69065	3.09163e-249	1.60042e-246	yes	AC97	actin [Chrysanthemum seticuspe f. boreale]	-	-	-	-	-	GO:0032550//purine ribonucleoside binding	-
Unigene0000444	25.5194	12.5442	-1.02457	0.00214194	0.00563984	yes	MND1	Meiotic nuclear division protein 1 [Cynara cardunculus var. scolymus] [Cynara cardunculus]	-	-	-	-	-	-	-
Unigene0000448	0.001	1.58567	10.6309	1.58539e-06	7.09769e-06	yes	--	--	-	-	-	-	-	-	-
Unigene0000449	13.3554	0.680467	-4.29476	2.15937e-25	3.21551e-24	yes	PIX13	Protein kinase, catalytic domain-containing protein [Cynara cardunculus var. scolymus] [Cynara cardunculus]	-	-	-	-	-	GO:0004672//protein kinase activity	GO:0006796//phosphate-containing compound metabolic process
Unigene0000450	10.4318	2.06277	-2.33834	3.29799e-09	1.99064e-08	yes	PBL11	Protein kinase, catalytic domain-containing protein [Cynara cardunculus var. scolymus] [Cynara cardunculus]	-	-	-	-	-	GO:0004672//protein kinase activity	GO:0006796//phosphate-containing compound metabolic process;GO:0044238//primary metabolic process;GO:0044763//single-organism cellular process;GO:0050789//regulation of biological process;GO:0050896//response to stimulus;GO:0071704//organic substance metabolic process
Unigene0000451	12.751	0.4109	-4.95568	1.66801e-46	4.61346e-45	yes	PBL10	Protein kinase, ATP binding site-containing protein [Cynara cardunculus var. scolymus] [Cynara cardunculus]	-	-	-	-	-	GO:0016772//transferase activity, transferring phosphorus-containing groups	-
Unigene0000453	7.29283	2.57167	-1.50378	5.34856e-07	2.54092e-06	yes	CRK10	PREDICTED: cysteine-rich receptor-like protein kinase 10, partial [Vitis vinifera]	-	-	-	-	-	GO:0016772//transferase activity, transferring phosphorus-containing groups	-
Unigene0000456	1.06047	4.0045	1.91692	0.000178493	0.00058428	yes	--	--	-	-	-	-	-	-	-
Unigene0000457	0.210733	1.1454	2.44236	0.00240629	0.0062642	yes	--	--	-	-	-	-	-	-	-
Unigene0000460	4.02113	1.99363	-1.0122	0.000264458	0.000838695	yes	PCMP-H11	Pentatricopeptide repeat-containing protein [Cynara cardunculus var. scolymus] [Cynara cardunculus]	-	-	-	-	-	-	-
Unigene0000461	11.4576	1.81277	-2.66004	1.16036e-16	1.16974e-15	yes	--	PREDICTED: UPF0481 protein At3g47200 isoform X1 [Ipomoea nil]	-	-	-	-	-	-	-
Unigene0000468	3.82887	1.8904	-1.01823	0.00896902	0.0204595	yes	DES8.11	Fatty acid desaturase, type 1 [Cynara cardunculus var. scolymus] [Cynara cardunculus]	Metabolism	Global and overview maps;Lipid metabolism	ko01212//Fatty acid metabolism;ko01040//Biosynthesis of unsaturated fatty acids	K10256	-	-	-
Unigene0000471	2.24537	0.9355	-1.26314	0.0104218	0.0233734	yes	--	--	-	-	-	-	-	-	-
Unigene0000473	1.43707	4.8618	1.75836	7.78352e-05	0.000271255	yes	COI1A	Leucine-rich repeat, cysteine-containing subtype [Cynara cardunculus var. scolymus] [Cynara cardunculus]	Environmental Information Processing	Signal transduction	ko04075//Plant hormone signal transduction	K13463	-	-	GO:0006952//defense response;GO:0009987//cellular process;GO:0044699//single-organism process;GO:0050789//regulation of biological process
Unigene0000476	1.69887	0.0428	-5.31082	9.26473e-09	5.34414e-08	yes	--	Leucine-rich repeat-containing protein [Cynara cardunculus var. scolymus] [Cynara cardunculus]	-	-	-	-	-	-	-
Unigene0000477	4.97527	0.393133	-3.66168	2.58525e-23	3.56748e-22	yes	--	Leucine-rich repeat-containing protein [Cynara cardunculus var. scolymus] [Cynara cardunculus]	-	-	-	-	-	-	-
Unigene0000480	1.7816	0.300567	-2.56742	0.0080425	0.0185565	yes	--	Leucine-rich repeat-containing protein [Cynara cardunculus var. scolymus] [Cynara cardunculus]	-	-	-	-	-	-	-
Unigene0000481	5.7398	0.12	-5.57989	2.59205e-17	2.69966e-16	yes	--	LRR receptor-like kinase family protein [Medicago truncatula]	-	-	-	-	-	-	-
Unigene0000482	12.0922	0.316467	-5.25588	7.15841e-31	1.26894e-29	yes	--	Leucine-rich repeat-containing protein [Cynara cardunculus var. scolymus] [Cynara cardunculus]	-	-	-	-	-	-	-
Unigene0000483	8.43733	1.5978	-2.4007	6.20134e-09	3.64125e-08	yes	--	Leucine-rich repeat-containing protein [Cynara cardunculus var. scolymus] [Cynara cardunculus]	-	-	-	-	-	-	-
Unigene0000484	5.7231	0.113067	-5.66155	5.60154e-23	7.61725e-22	yes	--	Leucine-rich repeat-containing protein [Cynara cardunculus var. scolymus] [Cynara cardunculus]	-	-	-	-	-	-	-
Unigene0000485	5.52173	0.402267	-3.7789	1.16849e-14	1.05247e-13	yes	--	Leucine-rich repeat-containing protein [Cynara cardunculus var. scolymus] [Cynara cardunculus]	-	-	-	-	-	-	-
Unigene0000486	9.34487	0.1406	-6.05451	3.6171e-23	4.953e-22	yes	--	Leucine-rich repeat-containing protein [Cynara cardunculus var. scolymus] [Cynara cardunculus]	-	-	-	-	-	-	-
Unigene0000487	10.4292	0.5264	-4.30833	7.62518e-46	2.07015e-44	yes	--	Leucine-rich repeat-containing protein [Cynara cardunculus var. scolymus] [Cynara cardunculus]	-	-	-	-	-	-	-
Unigene0000488	0.6181	0.0333333	-4.2128	0.0201545	0.042082	yes	--	Leucine-rich repeat-containing protein [Cynara cardunculus var. scolymus] [Cynara cardunculus]	-	-	-	-	-	-	-
Unigene0000489	4.97583	0.0337333	-7.20462	1.0264e-25	1.54522e-24	yes	EIX1	Leucine-rich repeat-containing protein [Cynara cardunculus var. scolymus] [Cynara cardunculus]	-	-	-	-	-	-	-
Unigene0000490	3.08837	0.001	-11.5926	1.12894e-16	1.13866e-15	yes	--	--	-	-	-	-	-	-	-
Unigene0000491	5.19163	0.0430333	-6.91459	1.45158e-34	2.91282e-33	yes	--	Leucine-rich repeat-containing protein [Cynara cardunculus var. scolymus] [Cynara cardunculus]	-	-	-	-	-	-	-
Unigene0000492	2.94397	1.2201	-1.27076	0.0114765	0.0254747	yes	--	Leucine-rich repeat-containing protein [Cynara cardunculus var. scolymus] [Cynara cardunculus]	-	-	-	-	-	-	-
Unigene0000494	8.954	0.0687333	-7.02538	3.78712e-33	7.28096e-32	yes	EIX1	Leucine-rich repeat-containing protein [Cynara cardunculus var. scolymus] [Cynara cardunculus]	-	-	-	-	-	-	-
Unigene0000495	14.0743	0.811167	-4.11692	3.39028e-23	4.64574e-22	yes	--	PREDICTED: probable leucine-rich repeat receptor-like protein kinase At1g35710 [Eucalyptus grandis]	-	-	-	-	-	-	GO:0050794//regulation of cellular process
Unigene0000497	5.1164	0.121167	-5.40006	4.12903e-17	4.25992e-16	yes	--	Leucine-rich repeat-containing protein [Cynara cardunculus var. scolymus] [Cynara cardunculus]	-	-	-	-	-	-	GO:0050794//regulation of cellular process
Unigene0000498	1.88127	0.0787	-4.5792	1.35497e-08	7.68958e-08	yes	--	Leucine-rich repeat-containing protein [Cynara cardunculus var. scolymus] [Cynara cardunculus]	-	-	-	-	-	-	-
Unigene0000499	3.76497	0.172333	-4.44936	5.66133e-17	5.80173e-16	yes	EIX1	Leucine-rich repeat-containing protein [Cynara cardunculus var. scolymus] [Cynara cardunculus]	-	-	-	-	-	-	-
Unigene0000500	11.2371	0.276067	-5.34711	2.61016e-31	4.70088e-30	yes	--	Leucine-rich repeat-containing protein [Cynara cardunculus var. scolymus] [Cynara cardunculus]	-	-	-	-	-	-	-
Unigene0000501	13.4365	0.5812	-4.53098	4.64751e-24	6.59501e-23	yes	--	Leucine-rich repeat-containing protein [Cynara cardunculus var. scolymus] [Cynara cardunculus]	-	-	-	-	-	-	-
Unigene0000502	3.26247	0.365033	-3.15986	3.86112e-06	1.6426e-05	yes	--	Leucine-rich repeat-containing protein [Cynara cardunculus var. scolymus] [Cynara cardunculus]	-	-	-	-	-	-	-
Unigene0000504	5.542	0.0929333	-5.89807	2.6322e-11	1.9186e-10	yes	--	Leucine-rich repeat-containing protein [Cynara cardunculus var. scolymus] [Cynara cardunculus]	-	-	-	-	-	-	-
Unigene0000506	19.1257	1.60813	-3.57205	4.89052e-22	6.38954e-21	yes	--	Leucine-rich repeat-containing protein [Cynara cardunculus var. scolymus] [Cynara cardunculus]	-	-	-	-	-	-	-
Unigene0000507	8.99503	0.474167	-4.24566	1.32217e-38	2.99695e-37	yes	--	Leucine-rich repeat-containing protein [Cynara cardunculus var. scolymus] [Cynara cardunculus]	-	-	-	-	-	-	-
Unigene0000509	5.1402	0.4583	-3.48746	6.39325e-10	4.17288e-09	yes	--	Leucine-rich repeat-containing protein [Cynara cardunculus var. scolymus] [Cynara cardunculus]	-	-	-	-	-	-	-
Unigene0000512	6.00003	0.7806	-2.94232	3.47037e-05	0.000128165	yes	--	Leucine-rich repeat-containing protein [Cynara cardunculus var. scolymus] [Cynara cardunculus]	-	-	-	-	-	-	-
Unigene0000513	2.72923	0.148867	-4.1964	3.46521e-07	1.6839e-06	yes	--	Leucine-rich repeat-containing protein [Cynara cardunculus var. scolymus] [Cynara cardunculus]	-	-	-	-	-	-	-
Unigene0000515	3.49377	0.958967	-1.86523	0.000295514	0.000928956	yes	--	Leucine-rich repeat-containing protein [Cynara cardunculus var. scolymus] [Cynara cardunculus]	-	-	-	-	-	-	-
Unigene0000516	0.925033	0.0459333	-4.33189	0.00500106	0.0121193	yes	--	--	-	-	-	-	-	-	-
Unigene0000520	0.4915	2.19533	2.15918	0.000525483	0.00157417	yes	MEBL	PREDICTED: membrane protein of ER body 2-like [Glycine max]	-	-	-	-	-	-	-
Unigene0000522	0.001	1.93517	10.9182	1.52115e-06	6.82525e-06	yes	caa43	TED2 [Zinnia violacea]	-	-	-	-	-	-	-
Unigene0000523	0.0802	7.0007	6.44775	3.88816e-57	1.35527e-55	yes	aspC	PREDICTED: methionine aminotransferase-like [Daucus carota subsp. sativus] [Daucus carota]	-	-	-	-	-	-	-
Unigene0000527	154.765	645.69	2.06076	5.36955e-19	6.07297e-18	yes	--	Arabinogalactan peptide 14, partial [Cajanus cajan]	-	-	-	-	-	-	-
Unigene0000528	184.744	72.8793	-1.34194	4.8585e-20	5.77727e-19	yes	ATJ11	DnaJ domain-containing protein [Cynara cardunculus var. scolymus] [Cynara cardunculus]	-	-	-	-	-	-	-
Unigene0000531	0.599567	3.96323	2.72469	6.83622e-18	7.32108e-17	yes	At1g54610	PREDICTED: probable serine/threonine-protein kinase At1g54610 [Nicotiana attenuata]	-	-	-	-	-	-	-
Unigene0000541	0.871967	6.5479	2.90869	3.10017e-09	1.87716e-08	yes	--	--	-	-	-	-	-	-	-
Unigene0000542	28.1289	3.60613	-2.96353	5.31005e-47	1.48476e-45	yes	SCPL42	PREDICTED: serine carboxypeptidase-like 42 [Nicotiana tomentosiformis]	-	-	-	-	-	GO:0004180//carboxypeptidase activity	GO:0019538//protein metabolic process
Unigene0000544	0.0392333	0.8201	4.38565	0.00121528	0.00338389	yes	--	--	-	-	-	-	-	-	-
Unigene0000545	2.69673	0.593967	-2.18276	0.000432482	0.00131704	yes	At5g48380	PREDICTED: probably inactive leucine-rich repeat receptor-like protein kinase At5g48380 [Pyrus x bretschneideri]	-	-	-	-	-	-	-
Unigene0000553	0.001	1.2731	10.3141	2.96414e-06	1.28034e-05	yes	--	PREDICTED: kinesin-like protein KIN-12D [Ipomoea nil]	-	-	-	-	-	-	-
Unigene0000559	0.275533	1.54763	2.48976	0.00757858	0.0175968	yes	H3-7	core histone H2A/H2B/H3/H4 [Medicago truncatula]	-	-	-	-	GO:0043231//intracellular membrane-bounded organelle;GO:0043232//intracellular non-membrane-bounded organelle	GO:0003676//nucleic acid binding;GO:0046983//protein dimerization activity	-
Unigene0000560	1.22753	16.232	3.72501	6.60297e-17	6.74507e-16	yes	H3-7	Histone H3.2, partial [Anthurium amnicola]	-	-	-	-	GO:0043231//intracellular membrane-bounded organelle;GO:0043232//intracellular non-membrane-bounded organelle	GO:0003676//nucleic acid binding;GO:0046983//protein dimerization activity	-
Unigene0000562	0.0547333	0.9814	4.16435	0.00215782	0.00567638	yes	--	--	-	-	-	-	-	-	-
Unigene0000565	4.45543	0.001	-12.1214	1.00281e-19	1.17476e-18	yes	SCM1	Transcription factor, K-box [Cynara cardunculus var. scolymus] [Cynara cardunculus]	-	-	-	-	GO:0043231//intracellular membrane-bounded organelle	GO:0001071//nucleic acid binding transcription factor activity;GO:0005515//protein binding	GO:0009718//anthocyanin-containing compound biosynthetic process;GO:0009909//regulation of flower development;GO:0010074//maintenance of meristem identity;GO:0010468//regulation of gene expression;GO:0034645//cellular macromolecule biosynthetic process
Unigene0000566	0.117333	2.0615	4.13501	8.34232e-07	3.86841e-06	yes	F3H-3	Isopenicillin N synthase [Cynara cardunculus var. scolymus] [Cynara cardunculus]	-	-	-	-	-	GO:0016706//oxidoreductase activity, acting on paired donors, with incorporation or reduction of molecular oxygen, 2-oxoglutarate as one donor, and incorporation of one atom each of oxygen into both donors;GO:0043169//cation binding	GO:0051553//flavone biosynthetic process
Unigene0000568	3.30223	0.9402	-1.8124	0.000210569	0.000680495	yes	ATL57	Zinc finger, RING/FYVE/PHD-type [Cynara cardunculus var. scolymus] [Cynara cardunculus]	-	-	-	-	-	-	-
Unigene0000570	363.527	33.1221	-3.4562	2.97612e-86	1.74188e-84	yes	--	PREDICTED: 23 kDa jasmonate-induced protein-like [Musa acuminata subsp. malaccensis] [Musa acuminata]	-	-	-	-	-	-	-
Unigene0000573	0.0739667	51.0426	9.43061	4.11895e-91	2.58875e-89	yes	--	--	-	-	-	-	-	-	-
Unigene0000575	0.1998	3.8339	4.26218	1.3385e-06	6.05004e-06	yes	--	--	-	-	-	-	-	-	-
Unigene0000577	2.51247	0.9066	-1.47057	0.000213788	0.000690084	yes	--	--	-	-	-	-	-	-	-
Unigene0000578	2.10127	0.780667	-1.42848	0.000850234	0.00244335	yes	SULTR4;1	STAS domain-containing protein [Cynara cardunculus var. scolymus] [Cynara cardunculus]	-	-	-	-	GO:0031224//intrinsic component of membrane	GO:0015103//inorganic anion transmembrane transporter activity	GO:0008272//sulfate transport;GO:0044763//single-organism cellular process
Unigene0000579	0.0573	1.5995	4.80294	2.65963e-06	1.15611e-05	yes	--	B-cell receptor-associated 31-like protein [Cynara cardunculus var. scolymus] [Cynara cardunculus]	Genetic Information Processing	Folding, sorting and degradation	ko04141//Protein processing in endoplasmic reticulum	K14009	GO:0031224//intrinsic component of membrane	-	GO:0015031//protein transport
Unigene0000588	0.0637	1.34413	4.39924	0.00231646	0.00605134	yes	--	--	-	-	-	-	-	-	-
Unigene0000589	0.110033	0.732833	2.73554	0.0244845	0.0499323	yes	--	hypothetical protein Ccrd_010443 [Cynara cardunculus var. scolymus] [Cynara cardunculus]	-	-	-	-	-	-	-
Unigene0000594	0.750767	10.2257	3.76769	8.48925e-22	1.0979e-20	yes	--	Ankyrin repeat-containing protein [Cynara cardunculus var. scolymus] [Cynara cardunculus]	-	-	-	-	-	-	-
Unigene0000595	0.411567	1.26177	1.61625	0.00261592	0.00675711	yes	--	--	-	-	-	-	-	-	-
Unigene0000600	0.203233	12.1346	5.89985	3.73457e-99	2.64436e-97	yes	CSLD1	PREDICTED: cellulose synthase-like protein D1 [Nelumbo nucifera]	-	-	-	-	GO:0031224//intrinsic component of membrane;GO:0043231//intracellular membrane-bounded organelle	GO:0016759//cellulose synthase activity	GO:0030243//cellulose metabolic process;GO:0042546//cell wall biogenesis;GO:0044707//single-multicellular organism process;GO:0045229//external encapsulating structure organization
Unigene0000601	3.80847	0.392333	-3.27906	2.18852e-06	9.62079e-06	yes	--	--	-	-	-	-	-	-	-
Unigene0000607	0.001	3.2286	11.6567	4.23692e-12	3.266e-11	yes	--	--	-	-	-	-	-	-	-
Unigene0000608	3.71073	10.9486	1.56097	0.00643912	0.0152022	yes	--	--	-	-	-	-	-	-	-
Unigene0000609	0.001	0.5134	9.00394	0.000114607	0.000387591	yes	IMPA2	Importin subunit alpha-1a [Ananas comosus]	-	-	-	-	GO:0044424//intracellular part	GO:0022892//substrate-specific transporter activity	GO:0006886//intracellular protein transport
Unigene0000610	0.0707667	0.889	3.65104	0.00722555	0.016842	yes	KIN12D	PREDICTED: phragmoplast orienting kinesin 2 [Sesamum indicum]	-	-	-	-	GO:0015630//microtubule cytoskeleton;GO:0043234//protein complex;GO:0044430//cytoskeletal part	GO:0005488//binding	-
Unigene0000613	3.2346	22.0844	2.77137	2.22503e-42	5.56905e-41	yes	ALIS5	PREDICTED: ALA-interacting subunit 1-like [Juglans regia]	-	-	-	-	-	-	-
Unigene0000614	9.94003	212.09	4.41528	1.21119e-171	2.26327e-169	yes	--	--	-	-	-	-	-	-	-
Unigene0000616	32.2757	12.9852	-1.31358	1.3119e-12	1.04491e-11	yes	RTEL1	Regulator of telomere elongation helicase 1 [Morus notabilis]	-	-	-	-	GO:0043231//intracellular membrane-bounded organelle	GO:0003676//nucleic acid binding;GO:0003678//DNA helicase activity;GO:0032550//purine ribonucleoside binding;GO:0042623//ATPase activity, coupled	GO:0006342//chromatin silencing;GO:0007154//cell communication;GO:0009799//specification of symmetry;GO:0009933//meristem structural organization;GO:0030422//production of siRNA involved in RNA interference;GO:0032392//DNA geometric change;GO:0045087//innate immune response
Unigene0000618	5.28703	0.976967	-2.43608	2.55175e-05	9.64099e-05	yes	--	--	-	-	-	-	-	-	-
Unigene0000620	0.001	0.597333	9.22239	0.000296511	0.000931708	yes	--	--	-	-	-	-	-	-	-
Unigene0000622	0.1327	0.588967	2.15002	0.0194702	0.0408111	yes	--	kinesin-like protein [Medicago truncatula]	-	-	-	-	-	-	-
Unigene0000623	0.347033	1.7254	2.31378	0.00203486	0.00538475	yes	--	Sarcosine dehydrogenase-2C mitochondrial [Gossypium arboreum]	-	-	-	-	-	-	-
Unigene0000626	1.0209	7.32637	2.84326	1.5903e-18	1.75586e-17	yes	CALS5	Callose synthase [Cynara cardunculus var. scolymus] [Cynara cardunculus]	-	-	-	-	-	-	-
Unigene0000630	0.363367	2.0151	2.47135	1.83522e-05	7.08546e-05	yes	PTI1	Mannose-binding lectin [Cynara cardunculus var. scolymus] [Cynara cardunculus]	-	-	-	-	-	-	-
Unigene0000632	1.49663	3.09827	1.04974	0.000509681	0.00153174	yes	At5g59700	Protein kinase, ATP binding site-containing protein, partial [Cynara cardunculus var. scolymus] [Cynara cardunculus]	-	-	-	-	-	-	-
Unigene0000634	23.281	1.40907	-4.04634	5.13295e-52	1.6071e-50	yes	--	--	-	-	-	-	-	-	-
Unigene0000637	0.001	0.5752	9.16792	0.000624554	0.00184313	yes	--	--	-	-	-	-	-	-	-
Unigene0000642	2.09843	15.1136	2.84846	9.1897e-34	1.80621e-32	yes	SGPP	PREDICTED: haloacid dehalogenase-like hydrolase domain-containing protein Sgpp [Cucumis melo]	-	-	-	-	-	-	-
Unigene0000646	0.173133	3.78753	4.4513	1.26725e-17	1.34194e-16	yes	SPY	PREDICTED: probable UDP-N-acetylglucosamine--peptide N-acetylglucosaminyltransferase SPINDLY [Nicotiana tabacum]	Metabolism	Glycan biosynthesis and metabolism	ko00514//Other types of O-glycan biosynthesis	K09667	-	-	-
Unigene0000650	0.456633	3.35933	2.87907	1.21583e-10	8.42983e-10	yes	--	--	-	-	-	-	-	-	-
Unigene0000652	0.4978	2.1659	2.12133	0.000152603	0.000505799	yes	--	--	-	-	-	-	-	-	-
Unigene0000656	0.001	0.3974	8.63445	0.00226556	0.00593151	yes	--	--	-	-	-	-	-	-	-
Unigene0000659	0.4962	2.9947	2.59342	1.05222e-10	7.32731e-10	yes	--	--	-	-	-	-	-	-	-
Unigene0000661	0.001	0.925067	9.85341	0.000817441	0.00235876	yes	--	--	-	-	-	-	-	-	-
Unigene0000662	0.737533	5.63277	2.93306	3.08441e-11	2.23672e-10	yes	--	--	-	-	-	-	-	-	-
Unigene0000663	0.1452	1.46283	3.33265	0.000118854	0.000401017	yes	--	--	-	-	-	-	-	-	-
Unigene0000664	0.541967	1.5216	1.48931	0.00313296	0.00795612	yes	--	--	-	-	-	-	-	-	-
Unigene0000673	2.9902	0.1308	-4.51481	1.02627e-10	7.15306e-10	yes	--	--	-	-	-	-	-	-	-
Unigene0000676	0.001	1.25477	10.2932	8.78999e-12	6.6257e-11	yes	MAP3K4	Protein kinase, ATP binding site-containing protein [Cynara cardunculus var. scolymus] [Cynara cardunculus]	-	-	-	-	-	-	-
Unigene0000678	0.441733	1.33483	1.59541	0.0135512	0.0295367	yes	GLR2.2	Extracellular ligand-binding receptor [Cynara cardunculus var. scolymus] [Cynara cardunculus]	-	-	-	-	-	-	-
Unigene0000679	0.001	0.744167	9.53948	0.0019525	0.00518722	yes	--	--	-	-	-	-	-	-	-
Unigene0000683	27.6039	1.71143	-4.0116	7.4397e-76	3.65375e-74	yes	MIK2	Concanavalin A-like lectin/glucanase, subgroup [Cynara cardunculus var. scolymus] [Cynara cardunculus]	-	-	-	-	-	-	-
Unigene0000686	1.59473	6.04473	1.92236	2.60242e-06	1.13292e-05	yes	--	--	-	-	-	-	-	-	-
Unigene0000692	0.001	1.66443	10.7008	8.89616e-08	4.62678e-07	yes	--	--	-	-	-	-	-	-	-
Unigene0000697	1.69553	5.8752	1.7929	6.18546e-05	0.000219253	yes	--	--	-	-	-	-	-	-	-
Unigene0000699	6.12677	21.699	1.82443	4.13426e-34	8.20363e-33	yes	At1g23070	von Willebrand factor, type A [Cynara cardunculus var. scolymus] [Cynara cardunculus]	-	-	-	-	-	-	-
Unigene0000705	0.1973	4.6296	4.55242	1.26666e-19	1.47753e-18	yes	rps15	small subunit ribosomal protein S13e, cytoplasmic [Guillardia theta CCMP2712]	Genetic Information Processing	Translation	ko03010//Ribosome	K02953	-	-	-
Unigene0000706	0.0179	2.88	7.32997	8.00563e-28	1.29479e-26	yes	--	PREDICTED: mucin-2-like isoform X2 [Erythranthe guttata]	-	-	-	-	-	-	-
Unigene0000708	0.0929333	0.773667	3.05744	0.0175943	0.03728	yes	--	--	-	-	-	-	-	-	-
Unigene0000709	16.6438	5.993	-1.47364	2.79307e-18	3.04566e-17	yes	--	plant/F14N23-31 protein [Medicago truncatula]	-	-	-	-	-	-	-
Unigene0000714	10.1235	4.4929	-1.17199	4.72389e-11	3.37829e-10	yes	MSI4	Phosphoenolpyruvate carboxylase [Cynara cardunculus var. scolymus] [Cynara cardunculus]	-	-	-	-	-	-	-
Unigene0000715	3.4873	1.33907	-1.38088	0.00768531	0.0178223	yes	--	--	-	-	-	-	-	-	-
Unigene0000719	11.196	1.4791	-2.92019	5.51027e-31	9.81547e-30	yes	--	GAG-POL precursor [Vitis vinifera]	-	-	-	-	-	-	-
Unigene0000726	0.001	0.4048	8.66107	0.00369129	0.00921338	yes	CHR10	PREDICTED: probable helicase CHR10 [Pyrus x bretschneideri]	-	-	-	-	-	GO:0017111//nucleoside-triphosphatase activity;GO:0032550//purine ribonucleoside binding	-
Unigene0000730	1.2047	7.50617	2.6394	3.88777e-09	2.33102e-08	yes	--	DNA helicase, UvrD-like, C-terminal [Cynara cardunculus var. scolymus] [Cynara cardunculus]	-	-	-	-	-	-	-
Unigene0000732	0.356467	2.79053	2.9687	8.25552e-05	0.000286505	yes	GRXS2	Glutaredoxin [Cynara cardunculus var. scolymus] [Cynara cardunculus]	-	-	-	-	-	-	-
Unigene0000736	0.0309667	26.3652	9.7337	1.06345e-52	3.38916e-51	yes	--	PREDICTED: extensin-3 [Cucumis melo]	-	-	-	-	-	-	-
Unigene0000737	0.001	2.69417	11.3956	1.35947e-09	8.56465e-09	yes	--	PREDICTED: extensin-3 [Cucumis melo]	-	-	-	-	-	-	-
Unigene0000738	0.001	2.9253	11.5144	8.02119e-07	3.72785e-06	yes	--	PREDICTED: extensin-3 [Cucumis melo]	-	-	-	-	-	-	-
Unigene0000739	0.1394	30.8927	7.79189	6.19931e-62	2.38072e-60	yes	--	PREDICTED: extensin-3 [Cucumis sativus]	-	-	-	-	-	-	-
Unigene0000740	0.0819333	4.9118	5.90566	5.93747e-17	6.07821e-16	yes	--	--	-	-	-	-	-	-	-
Unigene0000746	0.224133	2.49827	3.4785	1.13763e-07	5.85152e-07	yes	--	--	-	-	-	-	-	-	-
Unigene0000748	2.36507	0.5205	-2.18391	1.79551e-09	1.11467e-08	yes	CYP82A3	cytochrome P450-like protein [Tanacetum cinerariifolium]	-	-	-	-	-	GO:0016491//oxidoreductase activity;GO:0046872//metal ion binding	-
Unigene0000750	10.2258	4.7396	-1.10937	1.88695e-07	9.46057e-07	yes	--	Phloem protein 2-like protein [Cynara cardunculus var. scolymus] [Cynara cardunculus]	-	-	-	-	-	-	-
Unigene0000751	6.1884	3.04303	-1.02406	2.64905e-05	9.98151e-05	yes	--	Os01g0650700, partial [Oryza sativa Japonica Group]	-	-	-	-	-	-	-
Unigene0000756	0.0896	1.58827	4.14781	6.14837e-05	0.00021807	yes	--	--	-	-	-	-	-	-	-
Unigene0000759	0.001	6.1013	12.5749	1.56053e-31	2.82577e-30	yes	RABC1	Ran GTPase [Cynara cardunculus var. scolymus] [Cynara cardunculus]	-	-	-	-	-	GO:0032550//purine ribonucleoside binding	GO:0008104//protein localization;GO:0035556//intracellular signal transduction
Unigene0000764	0.921867	218.434	7.88843	5.37314e-195	1.42937e-192	yes	Os01g0915401	Cystatin [Cynara cardunculus var. scolymus] [Cynara cardunculus]	-	-	-	-	-	GO:0030414//peptidase inhibitor activity	GO:0010466//negative regulation of peptidase activity
Unigene0000766	1.06863	0.101433	-3.39716	7.03894e-05	0.000247082	yes	--	Protein kinase, ATP binding site-containing protein, partial [Cynara cardunculus var. scolymus] [Cynara cardunculus]	-	-	-	-	-	GO:0016301//kinase activity	-
Unigene0000768	0.0971667	1.96957	4.34127	2.71917e-08	1.49424e-07	yes	MAP65-8	PREDICTED: 65-kDa microtubule-associated protein 8 [Vitis vinifera]	-	-	-	-	-	-	-
Unigene0000772	1.6243	4.79493	1.56169	5.67849e-06	2.36364e-05	yes	--	Transcription factor, K-box, partial [Cynara cardunculus var. scolymus] [Cynara cardunculus]	-	-	-	-	-	-	-
Unigene0000773	0.001	1.1003	10.1037	0.000114205	0.00038635	yes	--	--	-	-	-	-	-	-	-
Unigene0000775	11.6955	5.4504	-1.10152	0.00175226	0.00470814	yes	--	Aminoacyl-tRNA synthetase, class 1a, anticodon-binding [Cynara cardunculus var. scolymus] [Cynara cardunculus]	Genetic Information Processing	Translation	ko00970//Aminoacyl-tRNA biosynthesis	K01870	-	GO:0003824//catalytic activity	GO:0006412//translation;GO:0044763//single-organism cellular process
Unigene0000781	0.001	2.0051	10.9695	1.14354e-05	4.5451e-05	yes	--	--	-	-	-	-	-	-	-
Unigene0000783	18.9067	98.206	2.37691	3.38382e-25	5.00093e-24	yes	--	Extensin repeat-containing protein, partial [Cynara cardunculus var. scolymus] [Cynara cardunculus]	-	-	-	-	-	-	-
Unigene0000784	0.220667	2.10313	3.2526	2.78963e-08	1.5312e-07	yes	PRO2	Aldehyde dehydrogenase, C-terminal [Cynara cardunculus var. scolymus] [Cynara cardunculus]	Metabolism	Global and overview maps;Amino acid metabolism	ko01100//Metabolic pathways;ko01110//Biosynthesis of secondary metabolites;ko01230//Biosynthesis of amino acids;ko00330//Arginine and proline metabolism	K12657	-	GO:0016620//oxidoreductase activity, acting on the aldehyde or oxo group of donors, NAD or NADP as acceptor;GO:0016740//transferase activity	GO:0044237//cellular metabolic process;GO:0044710//single-organism metabolic process
Unigene0000785	0.120533	3.59447	4.89827	5.52425e-13	4.49342e-12	yes	--	retrotransposon-like protein [Musa acuminata]	-	-	-	-	-	-	-
Unigene0000789	3.4015	1.28567	-1.40365	0.00669833	0.0157389	yes	--	Vitamin K-dependent S [Gossypium arboreum]	-	-	-	-	-	-	-
Unigene0000790	0.001	3.01173	11.5564	7.88822e-21	9.76962e-20	yes	--	OSJNBa0035M09.1 [Oryza sativa Japonica Group]	-	-	-	-	-	-	-
Unigene0000795	0.0518	2.53447	5.61259	6.38611e-25	9.34783e-24	yes	MORC4	Histidine kinase-like ATPase, ATP-binding domain-containing protein [Cynara cardunculus var. scolymus] [Cynara cardunculus]	-	-	-	-	-	-	-
Unigene0000796	7.146	3.0216	-1.24182	8.11582e-06	3.30035e-05	yes	--	--	-	-	-	-	-	-	-
Unigene0000797	1.8172	0.527033	-1.78575	0.0110441	0.0246256	yes	--	--	-	-	-	-	-	-	-
Unigene0000801	2.3735	0.695433	-1.77103	0.000259128	0.000822983	yes	--	--	-	-	-	-	-	-	-
Unigene0000803	0.235367	3.40287	3.85377	2.86105e-11	2.07887e-10	yes	--	--	-	-	-	-	-	-	-
Unigene0000805	7.82683	2.87197	-1.44639	6.68582e-05	0.000235691	yes	--	--	-	-	-	-	-	-	-
Unigene0000806	0.001	1.1852	10.2109	0.000103471	0.000352949	yes	--	DNA repair protein XRCC4, C-terminal [Cynara cardunculus var. scolymus] [Cynara cardunculus]	-	-	-	-	-	-	-
Unigene0000807	1.0016	3.4777	1.79583	0.000175718	0.000575837	yes	At1g12775	Pentatricopeptide repeat-containing protein [Cynara cardunculus var. scolymus] [Cynara cardunculus]	-	-	-	-	-	-	-
Unigene0000808	0.132667	1.3239	3.31892	0.00020239	0.000655835	yes	--	Pentatricopeptide repeat-containing protein, partial [Cynara cardunculus var. scolymus] [Cynara cardunculus]	-	-	-	-	-	-	-
Unigene0000809	1.50377	3.64373	1.27684	0.000575813	0.00171069	yes	--	DNA repair protein XRCC4, C-terminal [Cynara cardunculus var. scolymus] [Cynara cardunculus]	-	-	-	-	-	-	-
Unigene0000818	1.16527	4.71597	2.01689	6.3977e-10	4.17543e-09	yes	--	--	-	-	-	-	-	-	-
Unigene0000819	3.29397	7.79843	1.24336	1.57424e-06	7.05025e-06	yes	--	Pentatricopeptide repeat-containing protein [Cynara cardunculus var. scolymus] [Cynara cardunculus]	-	-	-	-	-	-	-
Unigene0000820	1.46633	6.62863	2.1765	7.27409e-10	4.72006e-09	yes	--	Pentatricopeptide repeat-containing protein [Cynara cardunculus var. scolymus] [Cynara cardunculus]	-	-	-	-	-	-	-
Unigene0000821	1.2322	4.54577	1.88329	9.16526e-08	4.76091e-07	yes	--	Pentatricopeptide repeat-containing protein [Cynara cardunculus var. scolymus] [Cynara cardunculus]	-	-	-	-	-	-	-
Unigene0000822	0.170567	2.79437	4.03411	1.96846e-08	1.09713e-07	yes	--	Pentatricopeptide repeat-containing protein, partial [Cynara cardunculus var. scolymus] [Cynara cardunculus]	-	-	-	-	-	-	-
Unigene0000824	1.59683	4.8993	1.61736	4.1602e-07	2.00345e-06	yes	--	Pentatricopeptide repeat-containing protein [Cynara cardunculus var. scolymus] [Cynara cardunculus]	-	-	-	-	-	-	-
Unigene0000826	8.06477	1.8781	-2.10236	5.20587e-12	3.98883e-11	yes	--	--	-	-	-	-	-	-	-
Unigene0000828	1.1824	4.022	1.76619	0.000291142	0.00091619	yes	--	Pentatricopeptide repeat-containing protein [Cynara cardunculus var. scolymus] [Cynara cardunculus]	-	-	-	-	-	-	-
Unigene0000830	1.55497	0.255833	-2.60361	0.00112766	0.00316174	yes	--	--	-	-	-	-	-	-	-
Unigene0000831	0.255367	1.50393	2.5581	0.0146123	0.0316039	yes	--	DNA repair protein XRCC4, C-terminal [Cynara cardunculus var. scolymus] [Cynara cardunculus]	-	-	-	-	-	-	-
Unigene0000832	1.87013	6.25527	1.74193	5.44206e-08	2.89782e-07	yes	MED37C	PREDICTED: probable mediator of RNA polymerase II transcription subunit 37c [Brachypodium distachyon]	Cellular Processes;Genetic Information Processing	Folding, sorting and degradation;Transport and catabolism;Transcription	ko04141//Protein processing in endoplasmic reticulum;ko03040//Spliceosome;ko04144//Endocytosis	K03283	-	-	-
Unigene0000837	13.2717	3.5454	-1.90433	8.7325e-10	5.62684e-09	yes	At4g34880	Amidase, partial [Cynara cardunculus var. scolymus] [Cynara cardunculus]	Metabolism	Amino acid metabolism	ko00330//Arginine and proline metabolism;ko00360//Phenylalanine metabolism;ko00380//Tryptophan metabolism	K01426	-	GO:0016879//ligase activity, forming carbon-nitrogen bonds	-
Unigene0000839	0.0279667	48.7744	10.7682	3.26194e-130	3.52981e-128	yes	--	--	-	-	-	-	-	-	-
Unigene0000840	0.001	2.48397	11.2784	1.79073e-06	7.96164e-06	yes	--	--	-	-	-	-	-	-	-
Unigene0000844	2.27157	0.5254	-2.1122	1.22186e-05	4.83431e-05	yes	LRK10L-1.2	Concanavalin A-like lectin/glucanase, subgroup [Cynara cardunculus var. scolymus] [Cynara cardunculus]	-	-	-	-	-	-	-
Unigene0000845	7.2453	1.17043	-2.63	3.02032e-24	4.3115e-23	yes	COX1	cytochrome oxidase subunit 1-2 (mitochondrion) [Daucus carota]	Metabolism	Energy metabolism;Global and overview maps	ko01100//Metabolic pathways;ko00190//Oxidative phosphorylation	K02256	GO:0019866//organelle inner membrane;GO:0031224//intrinsic component of membrane;GO:0044455//mitochondrial membrane part	GO:0003824//catalytic activity;GO:0009055//electron carrier activity;GO:0046906//tetrapyrrole binding;GO:0046914//transition metal ion binding	GO:0015992//proton transport;GO:0022900//electron transport chain;GO:0045333//cellular respiration
Unigene0000847	0.0267333	2.51797	6.55748	6.35543e-14	5.5031e-13	yes	NIP2-1	PREDICTED: aquaporin NIP2-1-like [Nicotiana sylvestris]	-	-	-	-	GO:0031224//intrinsic component of membrane	-	GO:0051234//establishment of localization
Unigene0000851	0.411633	11.1539	4.76004	4.53331e-20	5.39845e-19	yes	--	--	-	-	-	-	-	-	-
Unigene0000854	3.66553	0.2322	-3.98058	6.16434e-16	5.97211e-15	yes	At4g27290	S-locus protein kinase [Populus trichocarpa]	-	-	-	-	-	-	-
Unigene0000855	14.6397	1.48883	-3.29763	1.05623e-36	2.26737e-35	yes	At4g27290	Apple-like protein [Cynara cardunculus var. scolymus] [Cynara cardunculus]	-	-	-	-	-	-	-
Unigene0000856	2.25893	0.0503667	-5.48703	2.35398e-05	8.94891e-05	yes	SD11	Apple-like protein [Cynara cardunculus var. scolymus] [Cynara cardunculus]	-	-	-	-	-	-	-
Unigene0000857	0.001	3.17313	11.6317	2.95742e-17	3.07185e-16	yes	--	BnaCnng57090D [Brassica napus]	-	-	-	-	-	-	-
Unigene0000859	11.0957	1.15533	-3.26362	3.11219e-21	3.92489e-20	yes	--	--	-	-	-	-	-	-	-
Unigene0000863	0.355633	3.29543	3.21201	1.61838e-06	7.2382e-06	yes	--	BnaA02g29280D [Brassica napus]	-	-	-	-	-	-	-
Unigene0000864	0.570267	28.913	5.66394	4.85581e-127	5.00031e-125	yes	RGLG1	PREDICTED: E3 ubiquitin-protein ligase RGLG2-like isoform X1 [Ipomoea nil]	-	-	-	-	-	-	-
Unigene0000865	0.001	0.841233	9.71636	0.00620534	0.014711	yes	--	--	-	-	-	-	-	-	-
Unigene0000866	2.32323	6.18667	1.41303	1.10931e-05	4.41683e-05	yes	--	--	-	-	-	-	-	-	-
Unigene0000870	48.8336	19.2533	-1.34277	2.25059e-06	9.87833e-06	yes	--	--	-	-	-	-	-	-	-
Unigene0000871	0.108767	1.30183	3.58124	0.00200021	0.00530202	yes	At1g66530	PREDICTED: arginine--tRNA ligase, cytoplasmic-like isoform X1 [Erythranthe guttata]	Genetic Information Processing	Translation	ko00970//Aminoacyl-tRNA biosynthesis	K01887	-	-	-
Unigene0000872	0.6911	4.88913	2.82261	6.4752e-20	7.65808e-19	yes	At1g72740	PREDICTED: probable ubiquitin-like-specific protease 2A isoform X4 [Vitis vinifera]	-	-	-	-	-	-	-
Unigene0000874	1.361	230.321	7.40283	2.84282e-166	5.0069e-164	yes	AC97	actin, partial [Chrysanthemum x morifolium]	-	-	-	-	-	GO:0032550//purine ribonucleoside binding	-
Unigene0000876	2.579	0.3123	-3.04581	4.37781e-10	2.89538e-09	yes	--	PREDICTED: flowering locus K homology domain-like [Daucus carota subsp. sativus] [Daucus carota]	-	-	-	-	-	-	-
Unigene0000882	20.387	6.0325	-1.75682	3.21075e-13	2.65435e-12	yes	At5g01750	PREDICTED: protein LURP-one-related 15-like [Sesamum indicum]	-	-	-	-	-	-	-
Unigene0000884	0.511767	1.8062	1.8194	0.0036566	0.00913602	yes	--	Methyltransferase type 11 [Corchorus capsularis]	-	-	-	-	-	-	-
Unigene0000892	0.001	2.6518	11.3728	4.18692e-10	2.77464e-09	yes	--	--	-	-	-	-	-	-	-
Unigene0000894	9.95477	2.86883	-1.79492	1.6118e-07	8.15348e-07	yes	BGLU46	Glycoside hydrolase, catalytic domain-containing protein [Cynara cardunculus var. scolymus] [Cynara cardunculus]	Metabolism	Global and overview maps;Biosynthesis of other secondary metabolites;Metabolism of other amino acids;Carbohydrate metabolism	ko01100//Metabolic pathways;ko01110//Biosynthesis of secondary metabolites;ko00500//Starch and sucrose metabolism;ko00940//Phenylpropanoid biosynthesis;ko00460//Cyanoamino acid metabolism	K05350	-	-	GO:0044238//primary metabolic process
Unigene0000897	19.0967	0.253333	-6.23615	2.72906e-27	4.34144e-26	yes	--	--	-	-	-	-	-	-	-
Unigene0000899	0.001	2.85503	11.4793	6.28201e-14	5.44199e-13	yes	--	--	-	-	-	-	-	-	-
Unigene0000900	1.59963	5.60437	1.80881	7.09193e-09	4.14321e-08	yes	SKIP19	F-box domain, cyclin-like protein [Cynara cardunculus var. scolymus] [Cynara cardunculus]	-	-	-	-	-	-	-
Unigene0000904	0.124267	2.19177	4.14058	3.90822e-10	2.59804e-09	yes	RPP1A	60S acidic ribosomal protein family [Arabidopsis thaliana]	Genetic Information Processing	Translation	ko03010//Ribosome	K02942	GO:0005840//ribosome	GO:0005198//structural molecule activity	GO:0034645//cellular macromolecule biosynthetic process
Unigene0000905	10.71	5.14607	-1.05742	0.00268868	0.0069322	yes	RBOHA	respiratory burst oxidase, partial [Chrysanthemum boreale]	Environmental Information Processing;Organismal Systems	Environmental adaptation;Signal transduction	ko04626//Plant-pathogen interaction;ko04016//MAPK signaling pathway - plant	K13447	-	-	-
Unigene0000906	120.695	55.73	-1.11483	2.04674e-17	2.14396e-16	yes	RBOHC	respiratory burst oxidase homolog [Nicotiana benthamiana]	Organismal Systems;Environmental Information Processing	Environmental adaptation;Signal transduction	ko04626//Plant-pathogen interaction;ko04016//MAPK signaling pathway - plant	K13447	GO:0031224//intrinsic component of membrane	GO:0016651//oxidoreductase activity, acting on NAD(P)H;GO:0046872//metal ion binding	GO:0044710//single-organism metabolic process
Unigene0000911	0.001	4.6979	12.1978	3.37556e-35	6.89825e-34	yes	GDH1	Glutamate/phenylalanine/leucine/valine dehydrogenase [Corchorus olitorius]	Metabolism	Energy metabolism;Global and overview maps;Amino acid metabolism	ko01100//Metabolic pathways;ko01200//Carbon metabolism;ko00250//Alanine, aspartate and glutamate metabolism;ko00910//Nitrogen metabolism;ko00220//Arginine biosynthesis	K00261	-	GO:0016638//oxidoreductase activity, acting on the CH-NH2 group of donors	GO:0044710//single-organism metabolic process
Unigene0000918	0.160367	1.22653	2.93514	0.000268863	0.000851677	yes	--	--	-	-	-	-	-	-	-
Unigene0000919	11.4483	1.58423	-2.85327	3.21113e-23	4.40812e-22	yes	--	--	-	-	-	-	-	-	-
Unigene0000920	12.0132	27.8571	1.21342	2.3804e-14	2.1081e-13	yes	--	DNA glycosylase [Cynara cardunculus var. scolymus] [Cynara cardunculus]	-	-	-	-	-	-	GO:0044260//cellular macromolecule metabolic process;GO:0090304//nucleic acid metabolic process
Unigene0000922	0.182133	0.963633	2.40349	0.0171518	0.0364341	yes	--	--	-	-	-	-	-	-	-
Unigene0000925	0.001	1.6434	10.6825	5.04419e-06	2.11293e-05	yes	--	--	-	-	-	-	-	-	-
Unigene0000928	0.001	0.8621	9.75171	4.20876e-05	0.000153314	yes	--	--	-	-	-	-	-	-	-
Unigene0000933	0.001	1.85347	10.856	1.23712e-06	5.62132e-06	yes	--	--	-	-	-	-	-	-	-
Unigene0000941	5.6393	1.92923	-1.54749	9.94763e-06	3.9879e-05	yes	--	pol polyprotein [Boechera divaricarpa]	-	-	-	-	-	-	-
Unigene0000942	21.8978	10.0348	-1.12578	8.57698e-12	6.46959e-11	yes	RE1	retroelement pol polyprotein-like [Arabidopsis thaliana]	-	-	-	-	GO:0043231//intracellular membrane-bounded organelle	-	-
Unigene0000944	1.1353	0.0538333	-4.39843	1.35978e-07	6.93874e-07	yes	ephA	PREDICTED: bifunctional epoxide hydrolase 2-like [Lupinus angustifolius]	-	-	-	-	-	GO:0003824//catalytic activity	-
Unigene0000945	1.05887	2.69847	1.34962	0.000320703	0.00100134	yes	--	--	-	-	-	-	-	-	-
Unigene0000946	0.1511	3.53193	4.54688	1.11691e-22	1.49861e-21	yes	CSLA9	PREDICTED: glucomannan 4-beta-mannosyltransferase 9-like [Ipomoea nil]	-	-	-	-	-	-	-
Unigene0000947	3.77343	1.0826	-1.80138	0.000334845	0.00104182	yes	--	--	-	-	-	-	-	-	-
Unigene0000951	0.107733	1.6857	3.96781	2.48526e-05	9.40738e-05	yes	--	rRNA 2'-O-methyltransferase fibrillarin [Blastocystis sp. ATCC 50177/Nand II]	-	-	-	-	-	-	-
Unigene0000956	5.79537	2.12217	-1.44936	1.50237e-06	6.74533e-06	yes	RLP35	Leucine-rich repeat-containing protein [Cynara cardunculus var. scolymus] [Cynara cardunculus]	-	-	-	-	-	-	-
Unigene0000958	1.9467	0.298	-2.70765	0.000617692	0.00182401	yes	RLP32	Leucine-rich repeat-containing protein [Cynara cardunculus var. scolymus] [Cynara cardunculus]	-	-	-	-	-	-	-
Unigene0000962	7.66757	1.3336	-2.52344	2.12901e-10	1.44757e-09	yes	RLP53	Leucine-rich repeat-containing protein [Cynara cardunculus var. scolymus] [Cynara cardunculus]	-	-	-	-	-	-	-
Unigene0000963	6.89103	2.5001	-1.46273	1.97157e-12	1.55305e-11	yes	RLP32	Leucine-rich repeat-containing protein [Cynara cardunculus var. scolymus] [Cynara cardunculus]	-	-	-	-	-	-	-
Unigene0000964	6.6115	1.11463	-2.56841	4.70922e-06	1.98085e-05	yes	--	Leucine-rich repeat-containing protein [Cynara cardunculus var. scolymus] [Cynara cardunculus]	-	-	-	-	-	-	-
Unigene0000967	144.185	68.0244	-1.08379	7.93684e-17	8.07641e-16	yes	PES	pescadillo-like protein [Zinnia violacea]	-	-	-	-	-	-	-
Unigene0000968	68.7607	32.7748	-1.069	7.78871e-11	5.48006e-10	yes	PES	PREDICTED: pescadillo homolog [Daucus carota subsp. sativus] [Daucus carota]	-	-	-	-	-	-	-
Unigene0000970	9.3076	3.63393	-1.35688	3.53111e-09	2.12499e-08	yes	HCR9-0	Leucine-rich repeat-containing protein [Cynara cardunculus var. scolymus] [Cynara cardunculus]	-	-	-	-	-	-	-
Unigene0000972	1.17787	0.0823667	-3.83797	1.21691e-05	4.81522e-05	yes	--	Leucine-rich repeat-containing protein [Cynara cardunculus var. scolymus] [Cynara cardunculus]	-	-	-	-	-	-	-
Unigene0000977	0.6151	0.124367	-2.30622	0.0231253	0.0474802	yes	--	Leucine-rich repeat-containing protein [Cynara cardunculus var. scolymus] [Cynara cardunculus]	-	-	-	-	-	-	-
Unigene0000982	0.001	1.59903	10.643	6.92029e-09	4.04479e-08	yes	IP5P7	PREDICTED: type IV inositol polyphosphate 5-phosphatase 7-like [Nelumbo nucifera]	Environmental Information Processing;Metabolism	Carbohydrate metabolism;Signal transduction;Global and overview maps	ko01100//Metabolic pathways;ko04070//Phosphatidylinositol signaling system;ko00562//Inositol phosphate metabolism	K20279	-	-	-
Unigene0000983	0.001	2.7549	11.4278	6.27281e-17	6.41378e-16	yes	--	--	-	-	-	-	-	-	-
Unigene0000984	0.0944	1.7274	4.19367	7.67884e-07	3.57807e-06	yes	--	--	-	-	-	-	-	-	-
Unigene0000986	22.8207	3.8407	-2.5709	1.35461e-20	1.65337e-19	yes	--	--	-	-	-	-	-	-	-
Unigene0000991	2.48113	0.001	-11.2768	9.60581e-11	6.70976e-10	yes	RPS4	40S ribosomal protein S4 [Zea mays]	Genetic Information Processing	Translation	ko03010//Ribosome	K02987	GO:0009536//plastid;GO:0044391//ribosomal subunit	GO:0003723//RNA binding;GO:0005198//structural molecule activity	GO:0009636//response to toxic substance;GO:0010467//gene expression
Unigene0000992	0.224333	2.34297	3.38462	9.21883e-05	0.000317306	yes	AZG1	Xanthine/uracil/vitamin C permease [Cynara cardunculus var. scolymus] [Cynara cardunculus]	-	-	-	-	GO:0031224//intrinsic component of membrane	GO:0015205//nucleobase transmembrane transporter activity	GO:0006863//purine nucleobase transport;GO:0044763//single-organism cellular process
Unigene0000993	32.143	11.475	-1.48601	8.4094e-17	8.55047e-16	yes	--	PLAC8 family protein [Medicago truncatula]	-	-	-	-	GO:0016020//membrane	-	-
Unigene0001002	0.128067	1.46433	3.51528	1.86219e-06	8.26303e-06	yes	--	--	-	-	-	-	-	-	-
Unigene0001003	2.23877	0.238533	-3.23044	0.000511494	0.00153677	yes	--	--	-	-	-	-	-	-	-
Unigene0001004	37.4183	9.6326	-1.95775	1.2435e-38	2.81946e-37	yes	GSVIVT00026920001	Glycoside hydrolase, family 28 [Cynara cardunculus var. scolymus] [Cynara cardunculus]	-	-	-	-	-	GO:0016787//hydrolase activity	GO:0044238//primary metabolic process;GO:0045229//external encapsulating structure organization
Unigene0001007	2.6667	0.4617	-2.53003	0.00086573	0.00248425	yes	--	--	-	-	-	-	-	-	-
Unigene0001011	3.95797	1.67	-1.24491	0.00110833	0.00311221	yes	--	--	-	-	-	-	-	-	-
Unigene0001013	1.65343	0.3129	-2.40169	0.000627765	0.00185182	yes	--	--	-	-	-	-	-	-	-
Unigene0001017	0.001	3.5515	11.7942	2.08229e-18	2.28917e-17	yes	--	--	-	-	-	-	-	-	-
Unigene0001020	2.32827	11.7149	2.33102	9.32992e-18	9.9292e-17	yes	At5g62510	PREDICTED: F-box protein At1g30790-like [Pyrus x bretschneideri]	-	-	-	-	-	-	-
Unigene0001023	0.1324	3.35493	4.66331	3.99722e-09	2.39308e-08	yes	--	--	-	-	-	-	-	-	-
Unigene0001024	0.105933	19.8897	7.55272	1.71585e-50	5.19802e-49	yes	--	--	-	-	-	-	-	-	-
Unigene0001027	0.7318	4.6187	2.65797	6.09342e-15	5.57289e-14	yes	NLP6	NIN-like protein, partial [Chrysanthemum x morifolium]	-	-	-	-	-	-	-
Unigene0001028	0.0394	4.00337	6.66687	1.61634e-22	2.15364e-21	yes	--	--	-	-	-	-	-	-	-
Unigene0001030	1.2937	0.446333	-1.53531	0.0214333	0.044406	yes	--	Phloem protein 2-like protein [Cynara cardunculus var. scolymus] [Cynara cardunculus]	-	-	-	-	-	-	-
Unigene0001031	0.3822	2.1825	2.51358	0.000919944	0.00262517	yes	--	--	-	-	-	-	-	-	-
Unigene0001032	2.97173	0.0573333	-5.69579	3.60275e-16	3.53103e-15	yes	atp-1	ATP synthase subunit alpha, mitochondrial [Anthurium amnicola]	Metabolism	Energy metabolism;Global and overview maps	ko01100//Metabolic pathways;ko00190//Oxidative phosphorylation	K02132	GO:0033178//proton-transporting two-sector ATPase complex, catalytic domain;GO:0043231//intracellular membrane-bounded organelle	GO:0015078//hydrogen ion transmembrane transporter activity;GO:0019829//cation-transporting ATPase activity;GO:0032550//purine ribonucleoside binding	GO:0006754//ATP biosynthetic process;GO:0015988//energy coupled proton transmembrane transport, against electrochemical gradient
Unigene0001036	85.1713	304.835	1.83959	5.6864e-34	1.12428e-32	yes	CYTC1	cytochrome c, class I [Cynara cardunculus var. scolymus] [Cynara cardunculus]	-	-	-	-	GO:0043231//intracellular membrane-bounded organelle;GO:0044425//membrane part	GO:0043169//cation binding;GO:0046906//tetrapyrrole binding	GO:0044710//single-organism metabolic process
Unigene0001037	1.90167	4.2024	1.14395	2.7224e-06	1.18159e-05	yes	--	Peptidase C48, SUMO/Sentrin/Ubl1 [Cynara cardunculus var. scolymus] [Cynara cardunculus]	-	-	-	-	-	-	-
Unigene0001039	0.001	3.33983	11.7056	1.4569e-26	2.26087e-25	yes	--	Transposase, Tc1-like protein [Corchorus olitorius]	-	-	-	-	-	-	-
Unigene0001040	0.193	8.19543	5.40815	5.00328e-29	8.40617e-28	yes	--	--	-	-	-	-	-	-	-
Unigene0001042	5.5068	0.001	-12.427	2.75046e-15	2.56792e-14	yes	crp-63	60S ribosomal protein L32, partial [Anthurium amnicola]	Genetic Information Processing	Translation	ko03010//Ribosome	K02912	GO:0015934//large ribosomal subunit;GO:0043231//intracellular membrane-bounded organelle	GO:0005198//structural molecule activity	GO:0010467//gene expression;GO:0022613//ribonucleoprotein complex biogenesis
Unigene0001043	0.001	10.6583	13.3797	3.47735e-20	4.16662e-19	yes	--	--	-	-	-	-	-	-	-
Unigene0001044	0.421333	3.33137	2.98308	2.35265e-07	1.16566e-06	yes	--	--	-	-	-	-	-	-	-
Unigene0001048	5.55207	18.2232	1.71468	9.14463e-17	9.2771e-16	yes	MLO11	Mlo-related protein [Cynara cardunculus var. scolymus] [Cynara cardunculus]	-	-	-	-	GO:0016020//membrane	-	GO:0050896//response to stimulus
Unigene0001051	2.5225	0.849667	-1.56989	0.0117091	0.0259205	yes	--	--	-	-	-	-	-	-	-
Unigene0001054	5.29703	2.26683	-1.22451	3.4205e-05	0.000126464	yes	--	LCM domain-containing protein [Cephalotus follicularis]	-	-	-	-	-	-	-
Unigene0001060	0.001	3.82197	11.9001	3.14557e-11	2.27934e-10	yes	--	Ovate protein family, C-terminal [Cynara cardunculus var. scolymus] [Cynara cardunculus]	-	-	-	-	-	-	-
Unigene0001061	13.0256	3.94063	-1.72485	4.79584e-20	5.70541e-19	yes	DBR	Alcohol dehydrogenase, C-terminal [Cynara cardunculus var. scolymus] [Cynara cardunculus]	-	-	-	-	-	-	-
Unigene0001063	15.2961	69.2728	2.17912	1.08254e-38	2.45959e-37	yes	CPN60B3	PREDICTED: ruBisCO large subunit-binding protein subunit beta, chloroplastic [Vitis vinifera]	Genetic Information Processing	Folding, sorting and degradation	ko03018//RNA degradation	K04077	GO:0044424//intracellular part	GO:0032550//purine ribonucleoside binding	GO:0006457//protein folding
Unigene0001065	0.100633	3.57007	5.14877	7.63961e-08	4.00097e-07	yes	--	--	-	-	-	-	-	-	-
Unigene0001066	0.001	3.075	11.5864	7.05226e-20	8.32257e-19	yes	ACA2	Calcium-transporting P-type ATPase, N-terminal autoinhibitory domain-containing protein [Cynara cardunculus var. scolymus] [Cynara cardunculus]	-	-	-	-	GO:0031224//intrinsic component of membrane	GO:0005515//protein binding;GO:0019829//cation-transporting ATPase activity;GO:0032550//purine ribonucleoside binding;GO:0043169//cation binding	GO:0006816//calcium ion transport
Unigene0001067	0.0754	17.365	7.8474	3.69627e-82	2.01556e-80	yes	--	DUF4283 domain-containing protein [Cephalotus follicularis]	-	-	-	-	-	-	-
Unigene0001070	1.0767	3.4045	1.66083	3.14204e-06	1.35269e-05	yes	GIP	Integrase, catalytic region; Zinc finger, CCHC-type; Peptidase aspartic, catalytic [Medicago truncatula]	-	-	-	-	-	-	-
Unigene0001073	0.154367	1.53827	3.31687	0.000121138	0.000408074	yes	--	--	-	-	-	-	-	-	-
Unigene0001074	0.642033	1.7184	1.42035	0.0101974	0.0229284	yes	--	Peptidase C48, SUMO/Sentrin/Ubl1 [Cynara cardunculus var. scolymus] [Cynara cardunculus]	-	-	-	-	-	-	-
Unigene0001077	1.4135	0.1652	-3.09699	0.00027973	0.000883021	yes	--	--	-	-	-	-	-	-	-
Unigene0001078	10.4596	0.295333	-5.14634	3.66842e-17	3.79441e-16	yes	CASC125	Terpene synthase, metal-binding domain-containing protein [Cynara cardunculus var. scolymus] [Cynara cardunculus]	Metabolism	Metabolism of terpenoids and polyketides	ko00909//Sesquiterpenoid and triterpenoid biosynthesis	K15803	-	-	-
Unigene0001081	13.6647	4.39173	-1.63759	9.49484e-09	5.47316e-08	yes	--	--	-	-	-	-	-	-	-
Unigene0001083	9.4533	0.7061	-3.74287	3.9067e-20	4.66866e-19	yes	--	--	-	-	-	-	-	-	-
Unigene0001084	17.3213	3.7517	-2.20693	2.7303e-15	2.55004e-14	yes	--	--	-	-	-	-	-	-	-
Unigene0001087	5.0809	0.001	-12.3109	8.17981e-08	4.26986e-07	yes	--	--	-	-	-	-	-	-	-
Unigene0001088	0.4101	1.84163	2.16694	0.0140905	0.0306007	yes	--	PREDICTED: pentatricopeptide repeat-containing protein At3g12770-like [Jatropha curcas]	-	-	-	-	-	-	-
Unigene0001090	23.4592	0.4634	-5.66175	2.99029e-26	4.59668e-25	yes	--	PREDICTED: repetitive proline-rich cell wall protein-like [Daucus carota subsp. sativus] [Daucus carota]	-	-	-	-	-	-	-
Unigene0001098	3.45993	16.6669	2.26817	3.17288e-11	2.2987e-10	yes	--	--	-	-	-	-	-	-	-
Unigene0001099	2.23557	17.2636	2.94902	1.00789e-29	1.7368e-28	yes	--	--	-	-	-	-	-	-	-
Unigene0001100	0.1119	1.19437	3.41596	0.000973069	0.00276257	yes	--	--	-	-	-	-	-	-	-
Unigene0001109	1.71083	0.451633	-1.92148	0.00171963	0.00463019	yes	--	--	-	-	-	-	-	-	-
Unigene0001111	3.2065	0.9227	-1.79707	0.00347519	0.00873088	yes	--	--	-	-	-	-	-	-	-
Unigene0001112	1.822	11.6751	2.67984	8.7139e-27	1.36274e-25	yes	--	--	-	-	-	-	-	-	-
Unigene0001113	4.8835	17.0754	1.80593	8.98156e-12	6.76677e-11	yes	--	--	-	-	-	-	-	-	-
Unigene0001114	7.64797	38.8934	2.34638	3.52431e-24	5.01694e-23	yes	--	--	-	-	-	-	-	-	-
Unigene0001116	0.661467	4.38787	2.72978	7.06874e-06	2.90119e-05	yes	--	--	-	-	-	-	-	-	-
Unigene0001121	1.397	9.19403	2.71837	6.96886e-16	6.73706e-15	yes	AtMg00750	Transposon Ty3-I Gag-Pol polyprotein, partial [Cajanus cajan]	-	-	-	-	-	-	-
Unigene0001124	0.0439	1.2227	4.79971	7.36138e-08	3.86159e-07	yes	--	--	-	-	-	-	-	-	-
Unigene0001127	0.0460667	1.75837	5.25437	7.30327e-06	2.99152e-05	yes	--	--	-	-	-	-	-	-	-
Unigene0001131	6.16167	15.3505	1.3169	9.38178e-18	9.98299e-17	yes	atxn10	Pentatricopeptide repeat-containing protein [Cynara cardunculus var. scolymus] [Cynara cardunculus]	-	-	-	-	-	-	-
Unigene0001133	6.84097	0.9103	-2.90979	1.52504e-20	1.85578e-19	yes	N	Disease resistance protein [Cynara cardunculus var. scolymus] [Cynara cardunculus]	-	-	-	-	-	-	-
Unigene0001137	0.828433	2.66573	1.68607	5.46555e-05	0.000195604	yes	--	--	-	-	-	-	-	-	-
Unigene0001139	2.13157	5.07697	1.25205	0.00012798	0.000429349	yes	CKL2	Protein kinase, ATP binding site-containing protein [Cynara cardunculus var. scolymus] [Cynara cardunculus]	-	-	-	-	-	-	-
Unigene0001140	0.272167	1.0506	1.94865	0.000393853	0.00120848	yes	--	PREDICTED: transcription repressor MYB5-like [Nelumbo nucifera]	-	-	-	-	-	-	-
Unigene0001142	8.39173	45.7809	2.4477	1.18873e-43	3.05e-42	yes	PFE	Ferritin [Cynara cardunculus var. scolymus] [Cynara cardunculus]	-	-	-	-	GO:0009532//plastid stroma;GO:0044434//chloroplast part	GO:0005506//iron ion binding;GO:0016724//oxidoreductase activity, oxidizing metal ions, oxygen as acceptor	GO:0000041//transition metal ion transport;GO:0044237//cellular metabolic process;GO:0044710//single-organism metabolic process;GO:0046916//cellular transition metal ion homeostasis;GO:0048827//phyllome development;GO:0090567//reproductive shoot system development
Unigene0001143	2.8308	0.5398	-2.39071	0.000604557	0.00178876	yes	--	--	-	-	-	-	-	-	-
Unigene0001150	1.03907	5.62327	2.43612	8.27571e-06	3.35966e-05	yes	--	--	-	-	-	-	-	-	-
Unigene0001152	0.307967	21.9691	6.15656	4.41001e-42	1.0952e-40	yes	--	PREDICTED: ribosome biogenesis protein erb1-like [Ipomoea nil]	-	-	-	-	-	-	-
Unigene0001153	0.001	1.9171	10.9047	5.67546e-09	3.34451e-08	yes	--	--	-	-	-	-	-	-	-
Unigene0001156	1.6642	0.5049	-1.72076	0.0190252	0.0399768	yes	--	--	-	-	-	-	-	-	-
Unigene0001160	0.3154	1.47653	2.22696	0.0173424	0.0367987	yes	--	--	-	-	-	-	-	-	-
Unigene0001162	0.102133	43.5849	8.73723	2.7598e-249	1.43836e-246	yes	NCL2	Calcium-binding EF-hand [Cynara cardunculus var. scolymus] [Cynara cardunculus]	-	-	-	-	-	-	-
Unigene0001165	21.8135	9.59117	-1.18545	1.45345e-11	1.07849e-10	yes	PCKA	phosphoenolpyruvate carboxykinase homolog2 [Zea mays]	Metabolism	Carbohydrate metabolism;Global and overview maps;Energy metabolism	ko01100//Metabolic pathways;ko01110//Biosynthesis of secondary metabolites;ko01200//Carbon metabolism;ko00010//Glycolysis / Gluconeogenesis;ko00620//Pyruvate metabolism;ko00710//Carbon fixation in photosynthetic organisms;ko00020//Citrate cycle (TCA cycle)	K01610	-	GO:0000166//nucleotide binding;GO:0004611//phosphoenolpyruvate carboxykinase activity;GO:0032550//purine ribonucleoside binding	GO:0006006//glucose metabolic process
Unigene0001167	0.960067	5.36777	2.48312	1.20494e-05	4.7718e-05	yes	--	--	-	-	-	-	-	-	-
Unigene0001172	1.0227	2.27883	1.15591	0.00130518	0.00360914	yes	--	OSJNBa0017B10.12 [Oryza sativa Japonica Group]	-	-	-	-	-	-	-
Unigene0001173	0.2582	3.44033	3.73599	3.21499e-21	4.05187e-20	yes	--	--	-	-	-	-	-	-	-
Unigene0001174	5.25613	18.7857	1.83756	3.11024e-14	2.73549e-13	yes	JGB	PREDICTED: myosin heavy chain kinase B [Solanum pennellii]	-	-	-	-	-	GO:0004683//calmodulin-dependent protein kinase activity	-
Unigene0001175	3.95557	15.502	1.9705	7.20912e-12	5.46851e-11	yes	JGB	PREDICTED: myosin heavy chain kinase B [Solanum pennellii]	-	-	-	-	-	-	-
Unigene0001183	4.44397	0.1505	-4.88401	2.59865e-08	1.42965e-07	yes	DREB1D	zf-RVT domain-containing protein [Cephalotus follicularis]	-	-	-	-	-	-	-
Unigene0001184	15.9395	4.27263	-1.89941	1.46418e-09	9.1888e-09	yes	--	trihelix protein, partial [Chrysanthemum x morifolium]	-	-	-	-	-	-	-
Unigene0001185	10.727	4.06113	-1.40129	4.35589e-05	0.000158252	yes	--	--	-	-	-	-	-	-	-
Unigene0001186	6.03823	0.6702	-3.17146	1.12017e-09	7.1262e-09	yes	--	--	-	-	-	-	-	-	-
Unigene0001189	19.5045	2.87273	-2.76331	4.45548e-31	7.96622e-30	yes	--	--	-	-	-	-	-	-	-
Unigene0001194	0.001	0.420833	8.71711	2.70034e-08	1.48431e-07	yes	At5g03795	Exostosin-like protein [Cynara cardunculus var. scolymus] [Cynara cardunculus]	-	-	-	-	-	-	-
Unigene0001195	0.001	2.1664	11.0811	8.60938e-11	6.03752e-10	yes	--	--	-	-	-	-	-	-	-
Unigene0001197	5.7731	2.07393	-1.47698	1.7519e-06	7.79715e-06	yes	At2g39360	Phloem protein 2-like protein [Cynara cardunculus var. scolymus] [Cynara cardunculus]	-	-	-	-	-	-	-
Unigene0001198	7.20877	1.53087	-2.2354	2.25101e-08	1.24627e-07	yes	At5g59700	Protein kinase, ATP binding site-containing protein [Cynara cardunculus var. scolymus] [Cynara cardunculus]	-	-	-	-	-	-	-
Unigene0001199	10.744	29.3949	1.45203	1.81381e-12	1.43128e-11	yes	At5g38990	Phloem protein 2-like protein [Cynara cardunculus var. scolymus] [Cynara cardunculus]	-	-	-	-	-	-	-
Unigene0001200	0.001	1.48213	10.5335	1.15628e-08	6.60751e-08	yes	--	--	-	-	-	-	-	-	-
Unigene0001206	0.365467	3.52333	3.26913	3.57372e-09	2.14912e-08	yes	--	Carbohydrate kinase PfkB [Cynara cardunculus var. scolymus] [Cynara cardunculus]	-	-	-	-	-	-	-
Unigene0001209	46.3695	5.2023	-3.15595	1.24011e-86	7.31409e-85	yes	PNSL5	PREDICTED: photosynthetic NDH subunit of lumenal location 5, chloroplastic-like [Nicotiana tabacum]	Organismal Systems	Environmental adaptation	ko04626//Plant-pathogen interaction	K13459	-	-	-
Unigene0001212	4.59587	1.98063	-1.21438	0.000366532	0.00113182	yes	--	Concanavalin A-like lectin/glucanase, subgroup [Cynara cardunculus var. scolymus] [Cynara cardunculus]	-	-	-	-	-	-	-
Unigene0001214	2.97147	0.780167	-1.92932	4.58324e-10	3.02603e-09	yes	HSP70	PREDICTED: heat shock cognate 70 kDa protein-like [Setaria italica]	Genetic Information Processing;Cellular Processes	Transport and catabolism;Folding, sorting and degradation;Transcription	ko04141//Protein processing in endoplasmic reticulum;ko03040//Spliceosome;ko04144//Endocytosis	K03283	-	GO:0032550//purine ribonucleoside binding	-
Unigene0001220	0.001	3.8366	11.9056	1.56126e-21	1.9959e-20	yes	EBS	PREDICTED: protein polybromo-1-like isoform X1 [Vigna radiata var. radiata] [Vigna radiata]	-	-	-	-	-	-	-
Unigene0001223	0.001	0.518033	9.0169	0.00314252	0.00797856	yes	--	PREDICTED: histone-lysine N-methyltransferase, H3 lysine-9 specific SUVH4 [Beta vulgaris subsp. vulgaris] [Beta vulgaris]	Metabolism	Amino acid metabolism	ko00310//Lysine degradation	K11420	-	-	-
Unigene0001226	22.8583	0.933033	-4.61465	9.33589e-90	5.76822e-88	yes	WAK2	Concanavalin A-like lectin/glucanase, subgroup, partial [Cynara cardunculus var. scolymus] [Cynara cardunculus]	-	-	-	-	-	-	-
Unigene0001227	0.001	1.08727	10.0865	4.20135e-06	1.77914e-05	yes	--	--	-	-	-	-	-	-	-
Unigene0001228	1.16083	0.001	-10.1809	0.000740884	0.00215834	yes	--	DUF4228 domain protein [Medicago truncatula]	-	-	-	-	-	-	-
Unigene0001229	0.513833	1.9141	1.89729	9.12066e-05	0.000314167	yes	GC5	PREDICTED: golgin candidate 5 [Jatropha curcas]	-	-	-	-	-	-	-
Unigene0001232	2.3348	2230.34	9.89975	3.23069e-253	1.87512e-250	yes	LTP-2	Bifunctional inhibitor/plant lipid transfer protein/seed storage helical domain-containing protein [Cynara cardunculus var. scolymus] [Cynara cardunculus]	-	-	-	-	-	-	-
Unigene0001237	144.714	12.2992	-3.55657	3.13769e-99	2.22584e-97	yes	APM1	PREDICTED: aminopeptidase M1 [Theobroma cacao]	-	-	-	-	-	GO:0046914//transition metal ion binding;GO:0070011//peptidase activity, acting on L-amino acid peptides	GO:0019538//protein metabolic process
Unigene0001244	0.8013	4.8871	2.60856	0.00146751	0.00401429	yes	--	--	-	-	-	-	-	-	-
Unigene0001248	9.1986	3.6608	-1.32926	2.23724e-05	8.53136e-05	yes	PXN	Mitochondrial carrier domain-containing protein [Cynara cardunculus var. scolymus] [Cynara cardunculus]	Cellular Processes	Transport and catabolism	ko04146//Peroxisome	K13354	-	-	-
Unigene0001250	1.6353	3.4875	1.09264	0.000257558	0.000818508	yes	ROPGEF1	Double-stranded RNA-binding [Cynara cardunculus var. scolymus] [Cynara cardunculus]	-	-	-	-	-	-	-
Unigene0001251	6.43207	16.6994	1.37644	1.91472e-05	7.37159e-05	yes	PXN	Mitochondrial carrier domain-containing protein [Cynara cardunculus var. scolymus] [Cynara cardunculus]	Cellular Processes	Transport and catabolism	ko04146//Peroxisome	K13354	GO:0016020//membrane	-	-
Unigene0001253	3.26573	0.3214	-3.34497	4.84963e-06	2.03667e-05	yes	--	--	-	-	-	-	-	-	-
Unigene0001255	11.3359	0.001	-13.4686	7.80306e-07	3.63308e-06	yes	--	--	-	-	-	-	-	-	-
Unigene0001256	2.37673	0.102467	-4.53575	2.73735e-09	1.66629e-08	yes	4CLL9	4-coumarate-coa ligase, partial [Artemisia tridentata]	-	-	-	-	-	GO:0016491//oxidoreductase activity	GO:0008152//metabolic process
Unigene0001257	8.4955	0.838933	-3.34007	4.01925e-11	2.88893e-10	yes	CML49	Calcium-binding EF-hand [Cynara cardunculus var. scolymus] [Cynara cardunculus]	Organismal Systems	Environmental adaptation	ko04626//Plant-pathogen interaction	K13448	-	-	-
Unigene0001259	6.84113	3.06983	-1.15608	4.0433e-05	0.000147764	yes	VIP6	Tetratricopeptide-like helical [Cynara cardunculus var. scolymus] [Cynara cardunculus]	-	-	-	-	-	-	-
Unigene0001260	2.9654	0.0972667	-4.93014	7.42254e-15	6.76666e-14	yes	cpc-2	Guanine nucleotide-binding protein subunit beta-2-like 1 [Anthurium amnicola]	-	-	-	-	-	-	GO:0006796//phosphate-containing compound metabolic process
Unigene0001262	0.001	2.32623	11.1838	1.09275e-09	6.96276e-09	yes	--	--	-	-	-	-	-	-	-
Unigene0001263	0.291867	5.4224	4.21555	3.81418e-21	4.78891e-20	yes	--	4-coumarate--CoA ligase family protein [Populus trichocarpa]	Metabolism	Biosynthesis of other secondary metabolites;Amino acid metabolism;Metabolism of cofactors and vitamins;Global and overview maps	ko01100//Metabolic pathways;ko01110//Biosynthesis of secondary metabolites;ko00940//Phenylpropanoid biosynthesis;ko00360//Phenylalanine metabolism;ko00130//Ubiquinone and other terpenoid-quinone biosynthesis	K01904	-	-	-
Unigene0001264	0.8206	3.49047	2.08867	1.90396e-05	7.33383e-05	yes	--	--	-	-	-	-	-	-	-
Unigene0001266	5.26737	22.8402	2.11642	9.21141e-21	1.13533e-19	yes	--	--	-	-	-	-	-	-	-
Unigene0001267	0.694067	2.79473	2.00956	0.0022709	0.00594446	yes	--	--	-	-	-	-	-	-	-
Unigene0001270	29.0904	1.43833	-4.33807	4.20294e-71	1.91328e-69	yes	HERK1	Protein kinase, ATP binding site-containing protein, partial [Cynara cardunculus var. scolymus] [Cynara cardunculus]	-	-	-	-	-	-	-
Unigene0001272	0.602267	4.1285	2.77714	2.06466e-18	2.27044e-17	yes	--	--	-	-	-	-	-	-	-
Unigene0001273	0.313467	1.46193	2.22149	0.00723082	0.0168522	yes	CYP79D1	Tyrosine N-monooxygenase [Gossypium arboreum]	Metabolism	Biosynthesis of other secondary metabolites;Metabolism of other amino acids;Global and overview maps	ko01110//Biosynthesis of secondary metabolites;ko01210//2-Oxocarboxylic acid metabolism;ko00460//Cyanoamino acid metabolism;ko00966//Glucosinolate biosynthesis	K12153	-	GO:0016491//oxidoreductase activity;GO:0046872//metal ion binding	-
Unigene0001276	0.4033	2.77677	2.78348	0.000210266	0.000679575	yes	--	--	-	-	-	-	-	-	-
Unigene0001278	2.33017	0.909333	-1.35755	0.00109501	0.0030782	yes	At1g11330	S-receptor kinase-like protein 1 [Senecio squalidus]	-	-	-	-	-	-	-
Unigene0001279	0.963	3.16163	1.71506	0.00421651	0.0103859	yes	CRK10	Apple-like protein [Cynara cardunculus var. scolymus] [Cynara cardunculus]	-	-	-	-	-	-	-
Unigene0001280	9.62977	1.15883	-3.05483	9.2083e-15	8.34893e-14	yes	CES101	S-receptor kinase-like protein 1 [Senecio squalidus]	-	-	-	-	-	-	-
Unigene0001281	0.001	0.760733	9.57125	6.15856e-05	0.00021838	yes	--	NBS-LRR resistance-like protein, partial [Artemisia tridentata]	-	-	-	-	-	-	-
Unigene0001282	48.0115	5.89123	-3.02674	2.2911e-21	2.90469e-20	yes	--	--	-	-	-	-	-	-	-
Unigene0001288	2.3293	1.13407	-1.03839	0.0156536	0.0335798	yes	CRK	EF-hand-like domain-containing protein [Cynara cardunculus var. scolymus] [Cynara cardunculus]	Organismal Systems	Environmental adaptation	ko04626//Plant-pathogen interaction	K13412	-	GO:0016301//kinase activity	-
Unigene0001294	0.353733	5.23957	3.88871	1.96343e-11	1.44391e-10	yes	EXPA1	Barwin-like endoglucanase [Cynara cardunculus var. scolymus] [Cynara cardunculus]	-	-	-	-	GO:0030312//external encapsulating structure	-	GO:0010087//phloem or xylem histogenesis;GO:0044260//cellular macromolecule metabolic process;GO:0071555//cell wall organization
Unigene0001295	0.026	2.92237	6.81248	1.19602e-20	1.46307e-19	yes	AAE14	AMP-binding, conserved site-containing protein [Cynara cardunculus var. scolymus] [Cynara cardunculus]	Metabolism	Global and overview maps;Metabolism of cofactors and vitamins	ko01100//Metabolic pathways;ko01110//Biosynthesis of secondary metabolites;ko00130//Ubiquinone and other terpenoid-quinone biosynthesis	K14760	-	GO:0003824//catalytic activity	-
Unigene0001296	0.001	0.748433	9.54773	0.00291421	0.00745026	yes	--	--	-	-	-	-	-	-	-
Unigene0001302	11.6075	4.6471	-1.32066	3.33729e-08	1.81684e-07	yes	--	--	-	-	-	-	-	-	-
Unigene0001303	16.8412	6.5294	-1.36697	1.03232e-08	5.92789e-08	yes	--	--	-	-	-	-	-	-	-
Unigene0001307	0.942867	2.34227	1.31278	6.57086e-06	2.70918e-05	yes	PLDALPHA4	PREDICTED: phospholipase D alpha 4 [Vitis vinifera]	Metabolism;Cellular Processes	Transport and catabolism;Global and overview maps;Lipid metabolism	ko01100//Metabolic pathways;ko01110//Biosynthesis of secondary metabolites;ko04144//Endocytosis;ko00564//Glycerophospholipid metabolism;ko00565//Ether lipid metabolism	K01115	GO:0016020//membrane;GO:0044424//intracellular part	GO:0004620//phospholipase activity;GO:0046872//metal ion binding	GO:0006650//glycerophospholipid metabolic process;GO:0006808//regulation of nitrogen utilization;GO:0009267//cellular response to starvation;GO:0040007//growth;GO:0044707//single-multicellular organism process;GO:0044767//single-organism developmental process
Unigene0001308	0.001	13.7586	13.748	1.25448e-50	3.81847e-49	yes	LLG2	PREDICTED: GPI-anchored protein LORELEI [Theobroma cacao]	-	-	-	-	-	-	-
Unigene0001311	1.3482	4.2942	1.67135	8.87416e-05	0.000306144	yes	--	--	-	-	-	-	-	-	-
Unigene0001312	0.6622	1.6851	1.3475	0.00639326	0.0151023	yes	AMPD	Adenosine/AMP deaminase active site-containing protein [Cynara cardunculus var. scolymus] [Cynara cardunculus]	Metabolism	Nucleotide metabolism;Global and overview maps	ko01100//Metabolic pathways;ko01110//Biosynthesis of secondary metabolites;ko00230//Purine metabolism	K01490	-	GO:0003824//catalytic activity	GO:0006188//IMP biosynthetic process
Unigene0001318	47.9608	18.2189	-1.39642	1.57334e-20	1.91364e-19	yes	OOP	Metallopeptidase, catalytic domain-containing protein [Cynara cardunculus var. scolymus] [Cynara cardunculus]	-	-	-	-	-	GO:0043169//cation binding;GO:0070011//peptidase activity, acting on L-amino acid peptides	GO:0019538//protein metabolic process
Unigene0001320	1.06837	2.59157	1.27842	2.32187e-05	8.83305e-05	yes	--	--	-	-	-	-	-	-	-
Unigene0001325	0.472067	5.89957	3.64355	1.77722e-15	1.6785e-14	yes	--	--	-	-	-	-	-	-	-
Unigene0001326	4.8044	2.33503	-1.04091	0.00961104	0.0217544	yes	--	--	-	-	-	-	-	-	-
Unigene0001327	903.118	171.783	-2.39432	4.76174e-61	1.79712e-59	yes	TKL-1	PREDICTED: transketolase, chloroplastic [Daucus carota subsp. sativus] [Daucus carota]	Metabolism	Energy metabolism;Global and overview maps;Carbohydrate metabolism	ko01100//Metabolic pathways;ko01110//Biosynthesis of secondary metabolites;ko01200//Carbon metabolism;ko01230//Biosynthesis of amino acids;ko00710//Carbon fixation in photosynthetic organisms;ko00030//Pentose phosphate pathway	K00615	-	GO:0016744//transferase activity, transferring aldehyde or ketonic groups	-
Unigene0001329	1.72343	9.8844	2.51987	1.21337e-31	2.21072e-30	yes	ISPE	4-diphosphocytidyl-2C-methyl-D-erythritol kinase, partial [Cynara cardunculus var. scolymus] [Cynara cardunculus]	Metabolism	Global and overview maps;Metabolism of terpenoids and polyketides	ko01100//Metabolic pathways;ko01110//Biosynthesis of secondary metabolites;ko00900//Terpenoid backbone biosynthesis	K00919	-	-	-
Unigene0001330	0.1759	0.5947	1.75741	0.0167681	0.0357072	yes	SBT1.2	subtilase 1.3, partial [Cardamine impatiens]	-	-	-	-	-	-	-
Unigene0001331	3.0137	0.001	-11.5573	1.27646e-09	8.07018e-09	yes	SIRK	PREDICTED: probable LRR receptor-like serine/threonine-protein kinase At5g59680 isoform X3 [Daucus carota subsp. sativus] [Daucus carota]	-	-	-	-	-	-	-
Unigene0001332	0.3787	2.85357	2.91364	5.14221e-07	2.44958e-06	yes	EBS	PREDICTED: chromatin remodeling protein EBS [Oryza brachyantha]	-	-	-	-	-	-	-
Unigene0001333	0.0162667	6.5708	8.65801	3.90544e-96	2.65024e-94	yes	KIN4A	Kinesin, motor domain-containing protein [Cynara cardunculus var. scolymus] [Cynara cardunculus]	-	-	-	-	-	-	-
Unigene0001335	12.0753	5.72473	-1.07678	2.85215e-11	2.07339e-10	yes	Utp20	Armadillo-like helical [Cynara cardunculus var. scolymus] [Cynara cardunculus]	-	-	-	-	-	-	-
Unigene0001336	108.689	49.6528	-1.13025	4.31755e-15	3.98248e-14	yes	--	--	-	-	-	-	-	-	-
Unigene0001337	0.1572	0.713867	2.18305	0.0137215	0.0298678	yes	--	BnaC07g42470D [Brassica napus]	-	-	-	-	-	-	-
Unigene0001339	1.71607	36.2413	4.40046	1.47263e-37	3.23456e-36	yes	--	--	-	-	-	-	-	-	-
Unigene0001340	2.43763	10.6598	2.12863	3.81694e-22	5.0091e-21	yes	--	PREDICTED: F-box protein At3g56470-like [Beta vulgaris subsp. vulgaris] [Beta vulgaris]	-	-	-	-	-	-	-
Unigene0001343	0.4945	896.958	10.8249	7.20652e-303	8.90516e-300	yes	SBT1.2	Peptidase S8/S53 domain-containing protein [Cynara cardunculus var. scolymus] [Cynara cardunculus]	-	-	-	-	-	GO:0003824//catalytic activity	-
Unigene0001347	1.6088	8.74243	2.44205	7.55226e-19	8.48649e-18	yes	--	--	-	-	-	-	-	-	-
Unigene0001349	2.47773	0.001	-11.2748	3.70952e-14	3.25136e-13	yes	--	cytochrome b5-like heme/steroid binding domain-containing protein [Cynara cardunculus var. scolymus] [Cynara cardunculus]	-	-	-	-	-	-	-
Unigene0001350	0.0732	0.871433	3.57347	0.00618178	0.014662	yes	KIN12C	Kinesin, motor domain-containing protein [Cynara cardunculus var. scolymus] [Cynara cardunculus]	-	-	-	-	-	-	GO:0034645//cellular macromolecule biosynthetic process;GO:0044763//single-organism cellular process;GO:0060255//regulation of macromolecule metabolic process;GO:0090304//nucleic acid metabolic process
Unigene0001351	32.8761	76.4609	1.21768	2.70618e-18	2.9547e-17	yes	maoI	PREDICTED: copper methylamine oxidase isoform X1 [Theobroma cacao]	Metabolism	Global and overview maps;Amino acid metabolism;Metabolism of other amino acids;Biosynthesis of other secondary metabolites	ko01100//Metabolic pathways;ko01110//Biosynthesis of secondary metabolites;ko00260//Glycine, serine and threonine metabolism;ko00350//Tyrosine metabolism;ko00360//Phenylalanine metabolism;ko00410//beta-Alanine metabolism;ko00950//Isoquinoline alkaloid biosynthesis;ko00960//Tropane, piperidine and pyridine alkaloid biosynthesis	K00276	-	GO:0016641//oxidoreductase activity, acting on the CH-NH2 group of donors, oxygen as acceptor;GO:0048037//cofactor binding	GO:0044710//single-organism metabolic process;GO:1901564//organonitrogen compound metabolic process
Unigene0001352	100.353	19.218	-2.38456	1.45079e-61	5.53817e-60	yes	CCR1	PREDICTED: cinnamoyl-CoA reductase 1 [Vitis vinifera]	-	-	-	-	GO:0044444//cytoplasmic part	GO:0048037//cofactor binding	GO:0019758//glycosinolate biosynthetic process
Unigene0001354	0.001	0.761167	9.57207	0.00214817	0.00565489	yes	--	--	-	-	-	-	-	-	-
Unigene0001356	0.8498	12.7522	3.90748	1.18633e-37	2.61251e-36	yes	IRX7	Exostosin-like protein [Cynara cardunculus var. scolymus] [Cynara cardunculus]	-	-	-	-	-	-	-
Unigene0001357	0.414967	1.365	1.71783	0.000755268	0.00219507	yes	NBP35	AAA domain-containing protein [Cynara cardunculus var. scolymus] [Cynara cardunculus]	-	-	-	-	GO:0044424//intracellular part	GO:0032550//purine ribonucleoside binding;GO:0043169//cation binding;GO:0051536//iron-sulfur cluster binding	GO:0009058//biosynthetic process
Unigene0001358	15.0928	6.76027	-1.15871	6.17718e-06	2.55788e-05	yes	--	--	-	-	-	-	-	-	-
Unigene0001360	3.61753	1.42037	-1.34874	2.96629e-05	0.000110761	yes	N	Leucine-rich repeat-containing protein [Cynara cardunculus var. scolymus] [Cynara cardunculus]	-	-	-	-	-	-	-
Unigene0001361	0.104933	1.62467	3.9526	1.47492e-05	5.76657e-05	yes	--	C1-like protein [Cynara cardunculus var. scolymus] [Cynara cardunculus]	-	-	-	-	-	-	-
Unigene0001363	1.5707	7.41947	2.23991	1.90952e-16	1.89946e-15	yes	--	Os09g0551200 [Oryza sativa Japonica Group]	-	-	-	-	-	-	-
Unigene0001368	6.5403	2.91207	-1.16731	1.915e-07	9.59115e-07	yes	At5g37450	PREDICTED: probable LRR receptor-like serine/threonine-protein kinase At1g06840 [Juglans regia]	-	-	-	-	-	-	-
Unigene0001378	19.9808	5.84567	-1.77318	2.60583e-10	1.75928e-09	yes	At1g06840	PREDICTED: probable LRR receptor-like serine/threonine-protein kinase At1g06840 [Fragaria vesca subsp. vesca] [Fragaria vesca]	-	-	-	-	-	-	-
Unigene0001388	2.6779	0.622567	-2.1048	0.00382932	0.00951821	yes	--	--	-	-	-	-	-	-	-
Unigene0001390	0.001	4.4221	12.1105	1.85024e-16	1.84193e-15	yes	--	--	-	-	-	-	-	-	-
Unigene0001392	2.8942	8.58353	1.56841	1.75962e-17	1.85003e-16	yes	At5g43190	PREDICTED: F-box/kelch-repeat protein At5g43190 [Jatropha curcas]	-	-	-	-	-	GO:0003824//catalytic activity	-
Unigene0001397	0.319467	1.83753	2.52403	0.00262247	0.00677153	yes	--	Aspartic peptidase [Cynara cardunculus var. scolymus] [Cynara cardunculus]	-	-	-	-	-	-	-
Unigene0001398	0.7503	30.8429	5.36133	1.43929e-109	1.1934e-107	yes	GIP	gag-pol polyprotein [Eustoma exaltatum subsp. russellianum] [Eustoma exaltatum]	-	-	-	-	-	-	-
Unigene0001407	0.169767	19.9524	6.87687	3.45874e-133	3.89116e-131	yes	AAE2	AMP-binding, conserved site-containing protein [Cynara cardunculus var. scolymus] [Cynara cardunculus]	-	-	-	-	-	GO:0016405//CoA-ligase activity	GO:0009685//gibberellin metabolic process;GO:0010476//gibberellin mediated signaling pathway;GO:0032787//monocarboxylic acid metabolic process
Unigene0001408	7.6265	7263.85	9.8955	7.62784e-74	3.59852e-72	yes	--	--	-	-	-	-	-	-	-
Unigene0001409	13.1939	9376.25	9.473	2.50502e-45	6.72457e-44	yes	--	--	-	-	-	-	-	-	-
Unigene0001410	0.574733	13.0163	4.50128	8.93601e-37	1.92202e-35	yes	PUX2	PUB domain-containing protein [Cynara cardunculus var. scolymus] [Cynara cardunculus]	Genetic Information Processing	Folding, sorting and degradation	ko04141//Protein processing in endoplasmic reticulum	K14011	-	-	-
Unigene0001412	0.1298	152.586	10.1991	4.57543e-147	6.24853e-145	yes	PDF1.4	anther-specific protein SF18, partial [Helianthus annuus]	-	-	-	-	-	-	-
Unigene0001413	1.6044	3.53463	1.13953	7.94935e-06	3.23746e-05	yes	TOP6B	PREDICTED: DNA topoisomerase 6 subunit B [Elaeis guineensis]	-	-	-	-	-	-	-
Unigene0001414	0.7206	6.06513	3.07327	4.66968e-39	1.07275e-37	yes	RE1	Cysteine-rich RLK (receptor-like protein kinase) 8 [Dorcoceras hygrometricum]	-	-	-	-	-	-	-
Unigene0001416	10.1191	2.094	-2.27275	5.15906e-32	9.55418e-31	yes	CYP72A15	cytochrome P450 [Cynara cardunculus var. scolymus] [Cynara cardunculus]	-	-	-	-	-	-	-
Unigene0001418	0.273167	1.47973	2.43748	0.0114453	0.025412	yes	--	--	-	-	-	-	-	-	-
Unigene0001421	0.1619	2.9483	4.18671	8.8565e-09	5.11983e-08	yes	ALDH2C4	aldehyde dehydrogenase 1 [Artemisia annua]	-	-	-	-	-	-	-
Unigene0001424	0.0374667	2.19113	5.86993	5.89116e-13	4.78525e-12	yes	--	--	-	-	-	-	-	-	-
Unigene0001426	3.41027	0.0428	-6.31613	1.62579e-11	1.20265e-10	yes	UGT709C2	UDP-glucuronosyl/UDP-glucosyltransferase [Cynara cardunculus var. scolymus] [Cynara cardunculus]	Metabolism	Global and overview maps	ko01110//Biosynthesis of secondary metabolites	K21373	-	-	-
Unigene0001428	0.0431	1.0903	4.66089	0.000404946	0.00123994	yes	Os02g0805200	Proliferating cell nuclear antigen, PCNA [Cynara cardunculus var. scolymus] [Cynara cardunculus]	Genetic Information Processing	Replication and repair	ko03420//Nucleotide excision repair;ko03030//DNA replication;ko03430//Mismatch repair;ko03410//Base excision repair	K04802	-	-	-
Unigene0001429	2.49743	5.06593	1.02038	9.79279e-05	0.000335569	yes	SAL2	Inositol monophosphatase [Cynara cardunculus var. scolymus] [Cynara cardunculus]	Metabolism	Energy metabolism;Global and overview maps	ko01100//Metabolic pathways;ko00920//Sulfur metabolism	K01082	-	-	GO:0006796//phosphate-containing compound metabolic process
Unigene0001433	0.739733	1.77607	1.26361	0.0125639	0.0276236	yes	--	PREDICTED: UPF0587 protein C1orf123 homolog [Nicotiana sylvestris]	-	-	-	-	-	-	-
Unigene0001437	1.51523	4.49067	1.56739	1.49136e-05	5.82745e-05	yes	--	--	-	-	-	-	-	-	-
Unigene0001439	0.141567	1.48503	3.39094	8.50083e-06	3.44503e-05	yes	--	--	-	-	-	-	-	-	-
Unigene0001452	0.001	8.22167	13.0052	7.13061e-36	1.49101e-34	yes	--	--	-	-	-	-	-	-	-
Unigene0001453	0.302033	11.0309	5.1907	4.25263e-18	4.59471e-17	yes	--	--	-	-	-	-	-	-	-
Unigene0001454	0.2403	1.37933	2.52106	0.00884823	0.0202165	yes	--	--	-	-	-	-	-	-	-
Unigene0001456	5.03933	11.024	1.12934	4.39639e-10	2.90718e-09	yes	--	--	-	-	-	-	-	-	-
Unigene0001457	6.291	18.5066	1.55668	1.95089e-14	1.73675e-13	yes	CXE2	Alpha/beta hydrolase fold-3 [Cynara cardunculus var. scolymus] [Cynara cardunculus]	-	-	-	-	-	-	-
Unigene0001460	0.898233	0.001	-9.81095	0.000805656	0.00232747	yes	--	--	-	-	-	-	-	-	-
Unigene0001468	7.78993	2.1755	-1.84026	8.48882e-18	9.05293e-17	yes	ATP9	PREDICTED: pre-mRNA-splicing factor ATP-dependent RNA helicase PRP16 [Populus euphratica]	Metabolism	Energy metabolism;Global and overview maps	ko01100//Metabolic pathways;ko00190//Oxidative phosphorylation	K02128	-	-	-
Unigene0001469	6.15047	0.001	-12.5865	4.11614e-07	1.98336e-06	yes	--	--	-	-	-	-	-	-	-
Unigene0001472	0.001	1.0545	10.0423	0.000207082	0.000669991	yes	--	--	-	-	-	-	-	-	-
Unigene0001473	1.90707	0.272567	-2.80667	5.19072e-05	0.000186399	yes	CYP82C4	cytochrome P450, partial [Cynara cardunculus var. scolymus] [Cynara cardunculus]	Metabolism	Global and overview maps	ko01100//Metabolic pathways	K00512	-	GO:0005488//binding;GO:0016491//oxidoreductase activity	-
Unigene0001479	14.967	3.1104	-2.26662	3.10067e-25	4.58954e-24	yes	At3g26840	PREDICTED: acyltransferase-like protein At3g26840, chloroplastic [Fragaria vesca subsp. vesca] [Fragaria vesca]	-	-	-	-	-	GO:0016746//transferase activity, transferring acyl groups	-
Unigene0001480	0.0646	1.6684	4.69079	4.60406e-09	2.74076e-08	yes	--	--	-	-	-	-	-	-	-
Unigene0001481	0.0839	1.98013	4.56078	4.88681e-16	4.75728e-15	yes	FMOGS-OX5	Flavin monooxygenase FMO [Cynara cardunculus var. scolymus] [Cynara cardunculus]	-	-	-	-	-	-	-
Unigene0001482	2.25687	0.5328	-2.08266	0.0040943	0.0101179	yes	--	--	-	-	-	-	-	-	-
Unigene0001484	0.651267	6.06153	3.21836	6.22468e-18	6.67643e-17	yes	--	Remorin, C-terminal [Cynara cardunculus var. scolymus] [Cynara cardunculus]	-	-	-	-	-	-	-
Unigene0001486	1.34063	3.10973	1.21388	0.00302346	0.00770206	yes	--	--	-	-	-	-	-	-	-
Unigene0001487	3.19267	24.3938	2.93368	6.8012e-25	9.94593e-24	yes	--	--	-	-	-	-	-	-	-
Unigene0001488	0.623867	3.93863	2.65839	8.37733e-06	3.39858e-05	yes	--	--	-	-	-	-	-	-	-
Unigene0001489	1.80447	0.503367	-1.84189	0.000519803	0.00155866	yes	--	PREDICTED: inactive protein kinase SELMODRAFT_444075-like [Musa acuminata subsp. malaccensis] [Musa acuminata]	-	-	-	-	-	-	-
Unigene0001491	2.07697	0.0722333	-4.84567	4.68619e-06	1.97192e-05	yes	--	--	-	-	-	-	-	-	-
Unigene0001494	0.809	4.52843	2.4848	1.08902e-08	6.23761e-08	yes	ERF026	AP2/ERF domain-containing protein [Cynara cardunculus var. scolymus] [Cynara cardunculus]	-	-	-	-	-	-	-
Unigene0001497	1.18653	9.0118	2.92506	1.32503e-19	1.54396e-18	yes	--	--	-	-	-	-	-	-	-
Unigene0001498	0.001	0.8507	9.73251	3.16123e-05	0.000117627	yes	--	--	-	-	-	-	-	-	-
Unigene0001499	0.7415	2.62353	1.82299	0.000304749	0.000955226	yes	--	--	-	-	-	-	-	-	-
Unigene0001501	7.2771	2.22787	-1.7077	3.32216e-07	1.61767e-06	yes	--	Phloem protein 2-like protein, partial [Cynara cardunculus var. scolymus] [Cynara cardunculus]	-	-	-	-	-	-	-
Unigene0001504	6.80907	2.99803	-1.18344	0.00192691	0.00512491	yes	--	Phloem protein 2-like protein, partial [Cynara cardunculus var. scolymus] [Cynara cardunculus]	-	-	-	-	-	-	-
Unigene0001506	11.435	4.1475	-1.46314	2.298e-11	1.68091e-10	yes	LRK10L-1.3	Protein kinase, catalytic domain-containing protein [Cynara cardunculus var. scolymus] [Cynara cardunculus]	-	-	-	-	-	-	-
Unigene0001513	5.406	0.622467	-3.11849	3.00689e-14	2.64641e-13	yes	--	Phloem protein 2-like protein, partial [Cynara cardunculus var. scolymus] [Cynara cardunculus]	-	-	-	-	-	-	-
Unigene0001515	6.41167	1.7833	-1.84615	8.63983e-07	3.99983e-06	yes	--	Phloem protein 2-like protein, partial [Cynara cardunculus var. scolymus] [Cynara cardunculus]	-	-	-	-	-	-	-
Unigene0001518	3.28483	1.1143	-1.55968	4.28494e-08	2.30684e-07	yes	--	PREDICTED: zinc finger MYM-type protein 1-like [Brassica napus]	-	-	-	-	-	-	-
Unigene0001519	7.75113	0.0936333	-6.37124	3.00322e-22	3.96226e-21	yes	--	--	-	-	-	-	-	-	-
Unigene0001526	14.3068	2.629	-2.44411	1.40502e-10	9.69677e-10	yes	VICTR	nematode resistance-like protein, partial [Artemisia tridentata]	-	-	-	-	-	-	-
Unigene0001527	8.9527	3.58943	-1.31857	0.000239297	0.000764722	yes	CHS1	NBS-LRR resistance-like protein, partial [Lactuca serriola]	-	-	-	-	-	-	-
Unigene0001529	3.80317	1.38967	-1.45246	0.000821081	0.002368	yes	RRS1	NBS-LRR resistance-like protein 4F, partial [Lactuca sativa]	-	-	-	-	-	-	-
Unigene0001537	68.5756	6.88767	-3.31561	1.61669e-42	4.05969e-41	yes	RLM3	PREDICTED: TMV resistance protein N-like [Nicotiana sylvestris]	-	-	-	-	-	-	-
Unigene0001538	4.5409	1.09963	-2.04596	2.71503e-07	1.33588e-06	yes	N	disease-resistance protein NRSA1 [Tagetes erecta]	-	-	-	-	-	-	-
Unigene0001542	8.73147	0.986367	-3.14603	6.5433e-14	5.6613e-13	yes	At5g22620	PREDICTED: probable 2-carboxy-D-arabinitol-1-phosphatase isoform X2 [Ricinus communis]	-	-	-	-	-	GO:0003824//catalytic activity	-
Unigene0001548	7.43367	3.4361	-1.1133	0.00115772	0.0032375	yes	RPP4	disease-resistance protein NRSA1 [Tagetes erecta]	-	-	-	-	-	-	-
Unigene0001552	4.71687	1.56833	-1.5886	9.45016e-06	3.8026e-05	yes	N	tmv resistance protein n [Nicotiana attenuata]	-	-	-	-	-	-	-
Unigene0001553	15.9329	5.84813	-1.44596	1.50138e-07	7.62323e-07	yes	N	NBS-LRR resistance-like protein 4T, partial [Lactuca sativa]	-	-	-	-	-	-	-
Unigene0001554	5.8799	0.241367	-4.60649	2.12734e-19	2.45903e-18	yes	--	AAA+ ATPase domain-containing protein [Cynara cardunculus var. scolymus] [Cynara cardunculus]	-	-	-	-	-	-	-
Unigene0001556	3.18347	0.767867	-2.05167	2.87363e-05	0.000107589	yes	--	AAA+ ATPase domain-containing protein [Cynara cardunculus var. scolymus] [Cynara cardunculus]	-	-	-	-	-	-	-
Unigene0001557	3.8582	0.572633	-2.75224	7.22357e-09	4.21659e-08	yes	--	--	-	-	-	-	-	-	-
Unigene0001559	6.67803	1.8138	-1.88041	1.15685e-06	5.27473e-06	yes	RPS10	PREDICTED: 30S ribosomal protein S10, chloroplastic [Beta vulgaris subsp. vulgaris] [Beta vulgaris]	Genetic Information Processing	Translation	ko03010//Ribosome	K02946	GO:0009532//plastid stroma;GO:0030529//intracellular ribonucleoprotein complex	GO:0005198//structural molecule activity	GO:0006090//pyruvate metabolic process;GO:0006779//porphyrin-containing compound biosynthetic process;GO:0009658//chloroplast organization;GO:0009668//plastid membrane organization;GO:0010467//gene expression;GO:0016072//rRNA metabolic process
Unigene0001560	8.1706	1.38347	-2.56215	5.94693e-15	5.44152e-14	yes	RPS10	Leucine-rich repeat-containing protein, partial [Cynara cardunculus var. scolymus] [Cynara cardunculus]	Genetic Information Processing	Translation	ko03010//Ribosome	K02946	GO:0043229//intracellular organelle;GO:0044444//cytoplasmic part	-	GO:0044237//cellular metabolic process;GO:0044238//primary metabolic process;GO:0071704//organic substance metabolic process
Unigene0001561	5.11153	0.929333	-2.45949	1.34261e-07	6.8566e-07	yes	--	--	-	-	-	-	-	-	-
Unigene0001562	5.80727	2.83553	-1.03424	0.0044667	0.0109414	yes	--	AAA+ ATPase domain-containing protein [Cynara cardunculus var. scolymus] [Cynara cardunculus]	-	-	-	-	-	-	-
Unigene0001564	3.63683	1.49393	-1.28357	0.00367168	0.00917129	yes	--	AAA+ ATPase domain-containing protein [Cynara cardunculus var. scolymus] [Cynara cardunculus]	-	-	-	-	-	-	-
Unigene0001565	5.0353	1.96223	-1.35958	0.000822768	0.00237225	yes	--	AAA+ ATPase domain-containing protein [Cynara cardunculus var. scolymus] [Cynara cardunculus]	-	-	-	-	-	-	-
Unigene0001567	30.6227	0.9082	-5.07545	1.81878e-109	1.50643e-107	yes	N	PREDICTED: TMV resistance protein N-like [Prunus mume]	-	-	-	-	-	-	-
Unigene0001569	9.2935	1.17553	-2.98291	6.08885e-08	3.22519e-07	yes	N	PREDICTED: TMV resistance protein N-like [Nicotiana tabacum]	-	-	-	-	-	-	-
Unigene0001574	3.80857	1.37423	-1.47062	0.00408835	0.0101044	yes	DSC1	nematode resistance-like protein, partial [Artemisia tridentata]	-	-	-	-	-	-	-
Unigene0001575	2.9509	0.382767	-2.94662	5.03366e-05	0.000181073	yes	--	nematode resistance-like protein, partial [Artemisia tridentata]	-	-	-	-	-	-	-
Unigene0001578	2.76013	1.058	-1.3834	0.0107964	0.0241287	yes	--	Disease resistance protein [Corchorus capsularis]	-	-	-	-	-	-	-
Unigene0001580	26.7914	3.31647	-3.01405	1.04526e-20	1.28377e-19	yes	--	--	-	-	-	-	-	-	-
Unigene0001585	4.39307	1.05043	-2.06424	8.33824e-06	3.38343e-05	yes	--	Disease resistance protein, partial [Cynara cardunculus var. scolymus] [Cynara cardunculus]	-	-	-	-	-	-	-
Unigene0001586	10.8075	1.57883	-2.7751	2.43284e-24	3.48653e-23	yes	N	PREDICTED: TMV resistance protein N-like isoform X2 [Ipomoea nil]	-	-	-	-	-	-	-
Unigene0001587	11.8834	4.9352	-1.26777	2.81755e-07	1.3841e-06	yes	RPP2B	disease resistance protein (TIR-NBS-LRR class) [Medicago truncatula]	-	-	-	-	-	-	-
Unigene0001588	10.2385	1.3967	-2.87391	2.45275e-13	2.045e-12	yes	--	Disease resistance protein, partial [Cynara cardunculus var. scolymus] [Cynara cardunculus]	-	-	-	-	-	-	-
Unigene0001589	10.791	3.89677	-1.46948	1.73446e-07	8.74005e-07	yes	--	Disease resistance protein, partial [Cynara cardunculus var. scolymus] [Cynara cardunculus]	-	-	-	-	-	-	-
Unigene0001591	7.4846	0.671	-3.47954	1.16531e-08	6.65614e-08	yes	N	PREDICTED: TMV resistance protein N-like [Capsicum annuum]	-	-	-	-	-	-	-
Unigene0001592	7.42373	2.52883	-1.55367	6.23316e-09	3.65852e-08	yes	N	disease-resistance protein NRSA1 [Tagetes erecta]	-	-	-	-	-	-	-
Unigene0001594	20.7872	4.00323	-2.37646	7.31762e-20	8.62909e-19	yes	RRS1B	disease resistance protein (TIR-NBS-LRR class) [Medicago truncatula]	-	-	-	-	-	-	-
Unigene0001595	21.501	1.9924	-3.43182	1.39325e-21	1.78499e-20	yes	--	PREDICTED: TMV resistance protein N-like isoform X2 [Glycine max]	-	-	-	-	-	-	-
Unigene0001598	119.424	16.2066	-2.88144	1.6658e-93	1.08616e-91	yes	N	tmv resistance protein n [Nicotiana attenuata]	-	-	-	-	-	-	-
Unigene0001599	2.1391	8.12767	1.92584	1.49445e-07	7.59156e-07	yes	N	disease-resistance protein NRSA1 [Tagetes erecta]	-	-	-	-	-	-	-
Unigene0001600	6.75417	2.12043	-1.67142	0.00045044	0.0013663	yes	--	resistance protein candidate, partial [Lactuca sativa]	-	-	-	-	-	-	-
Unigene0001601	17.3227	5.36567	-1.69083	2.35022e-09	1.44094e-08	yes	RLM1A	NBS-LRR resistance-like protein RGC598, partial [Helianthus deserticola]	-	-	-	-	-	-	-
Unigene0001602	12.67	3.2222	-1.9753	1.08868e-08	6.2361e-08	yes	--	PREDICTED: disease resistance protein RGA2-like [Gossypium arboreum]	-	-	-	-	-	-	-
Unigene0001603	5.30173	2.3034	-1.2027	0.0152715	0.0328674	yes	--	Leucine rich repeat 5 [Cynara cardunculus var. scolymus] [Cynara cardunculus]	-	-	-	-	-	-	-
Unigene0001605	5.97263	2.111	-1.50044	0.000151899	0.000503639	yes	--	Leucine rich repeat 5 [Cynara cardunculus var. scolymus] [Cynara cardunculus]	-	-	-	-	-	-	-
Unigene0001606	7.10897	2.59693	-1.45283	0.000127331	0.00042736	yes	--	AAA+ ATPase domain-containing protein [Cynara cardunculus var. scolymus] [Cynara cardunculus]	-	-	-	-	-	-	-
Unigene0001607	6.39077	0.8771	-2.86518	3.16285e-07	1.54333e-06	yes	--	disease resistance protein (TIR-NBS-LRR class) [Medicago truncatula]	-	-	-	-	-	-	-
Unigene0001608	3.4198	0.0301333	-6.82641	3.78572e-13	3.11602e-12	yes	--	Leucine rich repeat 5 [Cynara cardunculus var. scolymus] [Cynara cardunculus]	-	-	-	-	-	-	-
Unigene0001609	4.7081	1.7265	-1.44729	0.00651731	0.0153664	yes	--	AAA+ ATPase domain-containing protein [Cynara cardunculus var. scolymus] [Cynara cardunculus]	-	-	-	-	-	-	-
Unigene0001611	0.155367	1.33487	3.10295	0.0110486	0.0246341	yes	--	Concanavalin A-like lectin/glucanase, subgroup, partial [Cynara cardunculus var. scolymus] [Cynara cardunculus]	-	-	-	-	-	-	-
Unigene0001619	5.4029	2.36033	-1.19474	0.00185997	0.00496566	yes	--	--	-	-	-	-	-	-	-
Unigene0001621	14.404	2.8904	-2.31713	2.77926e-15	2.59418e-14	yes	N	nematode resistance-like protein, partial [Artemisia tridentata]	-	-	-	-	-	-	-
Unigene0001622	46.9079	5.61643	-3.0621	7.24945e-41	1.74328e-39	yes	N	NBS-LRR resistance-like protein RGC109, partial [Helianthus tuberosus]	-	-	-	-	-	-	-
Unigene0001623	40.6675	2.12163	-4.26063	1.35128e-55	4.54663e-54	yes	N	TIR-NBS-LRR disease resistance-like protein, partial [Helianthus annuus]	-	-	-	-	-	-	-
Unigene0001624	75.2839	4.31867	-4.12368	2.03026e-26	3.13601e-25	yes	TIR	PREDICTED: TMV resistance protein N isoform X2 [Vitis vinifera]	-	-	-	-	-	-	-
Unigene0001625	3.25773	0.7051	-2.20797	0.00181049	0.00484692	yes	--	AAA+ ATPase domain-containing protein [Cynara cardunculus var. scolymus] [Cynara cardunculus]	-	-	-	-	-	-	-
Unigene0001628	3.34217	1.52133	-1.13545	0.00912131	0.0207667	yes	--	NB-ARC-like protein [Cynara cardunculus var. scolymus] [Cynara cardunculus]	-	-	-	-	-	-	-
Unigene0001631	3.73213	0.732433	-2.34923	0.000116187	0.00039252	yes	N	PREDICTED: TMV resistance protein N-like isoform X1 [Pyrus x bretschneideri]	-	-	-	-	-	-	-
Unigene0001636	10.9182	4.6821	-1.22151	7.43046e-05	0.000259897	yes	N	PREDICTED: TMV resistance protein N-like isoform X2 [Pyrus x bretschneideri]	-	-	-	-	-	-	-
Unigene0001641	3.24893	0.538433	-2.59313	2.15485e-08	1.1958e-07	yes	--	--	-	-	-	-	-	-	-
Unigene0001644	12.7027	4.75197	-1.41854	4.96235e-13	4.05229e-12	yes	CLPB1	AAA+ ATPase domain-containing protein [Cynara cardunculus var. scolymus] [Cynara cardunculus]	-	-	-	-	-	GO:0032550//purine ribonucleoside binding	GO:0043170//macromolecule metabolic process
Unigene0001647	4.97853	1.0136	-2.29623	2.59432e-06	1.12984e-05	yes	N	NBS-LRR resistance-like protein RGC109, partial [Helianthus tuberosus]	-	-	-	-	-	-	-
Unigene0001652	2.20927	8.554	1.95303	3.13154e-06	1.34854e-05	yes	TIR	PREDICTED: TMV resistance protein N-like [Ziziphus jujuba]	-	-	-	-	-	-	-
Unigene0001653	9.31717	3.61443	-1.36612	2.87516e-07	1.41041e-06	yes	N	PREDICTED: TMV resistance protein N-like isoform X1 [Nicotiana tomentosiformis]	-	-	-	-	-	-	-
Unigene0001655	3.84227	1.0442	-1.87956	0.00033232	0.00103476	yes	VICTR	disease-resistance protein NRSA1 [Tagetes erecta]	-	-	-	-	-	-	-
Unigene0001657	8.43797	3.16063	-1.41668	1.87177e-05	7.21711e-05	yes	N	Disease resistance protein, partial [Cynara cardunculus var. scolymus] [Cynara cardunculus]	-	-	-	-	-	-	-
Unigene0001659	13.3365	1.13867	-3.54996	1.24493e-26	1.93782e-25	yes	--	Leucine rich repeat 5 [Cynara cardunculus var. scolymus] [Cynara cardunculus]	-	-	-	-	-	-	-
Unigene0001660	9.46093	4.10473	-1.20469	4.61342e-06	1.94344e-05	yes	--	Leucine rich repeat 5 [Cynara cardunculus var. scolymus] [Cynara cardunculus]	-	-	-	-	-	-	-
Unigene0001661	23.715	1.77537	-3.73961	8.03102e-112	6.85176e-110	yes	VIL1	Crotonase superfamily, partial [Cynara cardunculus var. scolymus] [Cynara cardunculus]	-	-	-	-	-	-	-
Unigene0001664	6.2455	1.51723	-2.04137	9.61407e-09	5.53855e-08	yes	N	PREDICTED: TMV resistance protein N-like [Arachis ipaensis]	-	-	-	-	-	-	-
Unigene0001670	4.15167	1.76727	-1.23217	2.18538e-06	9.60811e-06	yes	--	NB-ARC-like protein [Cynara cardunculus var. scolymus] [Cynara cardunculus]	-	-	-	-	-	-	-
Unigene0001673	15.5746	3.9384	-1.98351	2.77344e-15	2.58906e-14	yes	--	Disease resistance protein [Corchorus olitorius]	-	-	-	-	-	-	-
Unigene0001676	37.4277	1.58207	-4.56422	3.09728e-85	1.77616e-83	yes	--	AAA+ ATPase domain-containing protein [Cynara cardunculus var. scolymus] [Cynara cardunculus]	-	-	-	-	-	-	-
Unigene0001680	1.60263	4.65203	1.53742	1.1734e-06	5.34668e-06	yes	--	AAA+ ATPase domain-containing protein [Cynara cardunculus var. scolymus] [Cynara cardunculus]	-	-	-	-	-	-	-
Unigene0001683	0.8464	2.00503	1.24421	0.00647155	0.0152731	yes	--	--	-	-	-	-	-	-	-
Unigene0001686	4.9736	1.5532	-1.67905	1.35569e-07	6.9197e-07	yes	N	tmv resistance protein n [Nicotiana attenuata]	-	-	-	-	-	-	-
Unigene0001695	12.9168	0.4479	-4.84992	3.74917e-36	7.91728e-35	yes	RPS10	PREDICTED: 30S ribosomal protein S10, chloroplastic [Theobroma cacao]	Genetic Information Processing	Translation	ko03010//Ribosome	K02946	GO:0009532//plastid stroma;GO:0030529//intracellular ribonucleoprotein complex	GO:0005198//structural molecule activity	GO:0006090//pyruvate metabolic process;GO:0006779//porphyrin-containing compound biosynthetic process;GO:0009658//chloroplast organization;GO:0009668//plastid membrane organization;GO:0010467//gene expression;GO:0016072//rRNA metabolic process
Unigene0001696	12.8823	5.17783	-1.31497	1.40934e-12	1.11984e-11	yes	RRS1B	PREDICTED: TMV resistance protein N-like [Jatropha curcas]	-	-	-	-	-	-	-
Unigene0001697	2.671	1.08803	-1.29566	0.0230245	0.0472986	yes	--	Leucine-rich repeat-containing protein, partial [Cynara cardunculus var. scolymus] [Cynara cardunculus]	-	-	-	-	-	-	-
Unigene0001698	13.8742	2.4187	-2.5201	9.96882e-16	9.54689e-15	yes	RPS10	Ribosomal protein S10 [Cynara cardunculus var. scolymus] [Cynara cardunculus]	Genetic Information Processing	Translation	ko03010//Ribosome	K02946	-	-	-
Unigene0001700	4.98827	0.705667	-2.82148	3.77449e-07	1.82666e-06	yes	--	NB-ARC-like protein [Cynara cardunculus var. scolymus] [Cynara cardunculus]	-	-	-	-	-	-	-
Unigene0001703	5.66963	1.449	-1.9682	0.000135602	0.000453352	yes	--	NB-ARC-like protein [Cynara cardunculus var. scolymus] [Cynara cardunculus]	-	-	-	-	-	-	-
Unigene0001705	4.77837	1.8359	-1.38003	0.000492991	0.00148572	yes	--	disease resistance protein (TIR-NBS-LRR class) [Medicago truncatula]	-	-	-	-	-	-	-
Unigene0001707	2.99917	0.928033	-1.69231	0.000681175	0.00199684	yes	WRKY19	PREDICTED: TMV resistance protein N-like isoform X2 [Ipomoea nil]	-	-	-	-	-	-	-
Unigene0001708	2.63827	0.357333	-2.88425	4.3634e-05	0.00015851	yes	--	NB-ARC-like protein [Cynara cardunculus var. scolymus] [Cynara cardunculus]	-	-	-	-	-	-	-
Unigene0001709	0.4485	2.46453	2.45813	0.00126519	0.00350971	yes	--	--	-	-	-	-	-	-	-
Unigene0001711	40.6298	4.28197	-3.24619	7.1363e-96	4.8256e-94	yes	PVA14	PREDICTED: TMV resistance protein N-like [Eucalyptus grandis]	-	-	-	-	-	-	-
Unigene0001715	2.3252	0.470067	-2.30642	6.96063e-05	0.000244501	yes	--	Disease resistance protein, partial [Cynara cardunculus var. scolymus] [Cynara cardunculus]	-	-	-	-	-	-	-
Unigene0001716	43.6245	5.4259	-3.0072	1.2158e-29	2.08757e-28	yes	TIR	PREDICTED: TMV resistance protein N-like isoform X2 [Nicotiana sylvestris]	-	-	-	-	-	-	-
Unigene0001717	3.141	0.784467	-2.00144	0.0024562	0.00638092	yes	TIR	PREDICTED: TMV resistance protein N-like isoform X2 [Capsicum annuum]	-	-	-	-	-	-	-
Unigene0001721	25.9406	8.18617	-1.66395	3.36332e-32	6.28635e-31	yes	RE1	polyprotein [Oryza australiensis]	Metabolism;Genetic Information Processing	Global and overview maps;Transcription;Nucleotide metabolism	ko01100//Metabolic pathways;ko00230//Purine metabolism;ko00240//Pyrimidine metabolism;ko03020//RNA polymerase	K03006	-	-	-
Unigene0001722	4.10263	1.99747	-1.03838	0.00152468	0.00415449	yes	UBC25	PREDICTED: probable ubiquitin-conjugating enzyme E2 25 [Solanum pennellii]	Genetic Information Processing	Folding, sorting and degradation	ko04120//Ubiquitin mediated proteolysis	K10581	-	-	-
Unigene0001724	14.1104	2.369	-2.57441	1.82311e-18	2.01059e-17	yes	N	PREDICTED: TMV resistance protein N-like [Jatropha curcas]	-	-	-	-	-	-	-
Unigene0001729	36.9111	12.8718	-1.51984	1.12616e-16	1.13601e-15	yes	N	disease-resistance protein NRSA1 [Tagetes erecta]	-	-	-	-	-	-	-
Unigene0001735	2.66833	0.3896	-2.77587	2.1358e-06	9.4047e-06	yes	RLM3	disease-resistance protein NRSA1 [Tagetes erecta]	-	-	-	-	-	-	-
Unigene0001736	9.2761	19.5022	1.07204	2.99901e-06	1.29446e-05	yes	RPS9M	Ribosomal protein S5 domain 2-type fold [Cynara cardunculus var. scolymus] [Cynara cardunculus]	Genetic Information Processing	Translation	ko03010//Ribosome	K02996	GO:0030529//intracellular ribonucleoprotein complex	-	GO:0010467//gene expression
Unigene0001737	10.1518	2.9907	-1.76318	1.83399e-09	1.13754e-08	yes	RPS9M	Ribosomal protein S5 domain 2-type fold [Cynara cardunculus var. scolymus] [Cynara cardunculus]	Genetic Information Processing	Translation	ko03010//Ribosome	K02996	GO:0030529//intracellular ribonucleoprotein complex	-	GO:0006221//pyrimidine nucleotide biosynthetic process;GO:0010467//gene expression;GO:0032774//RNA biosynthetic process
Unigene0001738	3.39917	0.1416	-4.58529	1.08086e-07	5.57263e-07	yes	--	PREDICTED: TMV resistance protein N-like [Pyrus x bretschneideri]	-	-	-	-	-	-	-
Unigene0001739	5.8774	0.640767	-3.19731	6.19041e-12	4.71397e-11	yes	RPP5	PREDICTED: TMV resistance protein N-like, partial [Lupinus angustifolius]	-	-	-	-	-	-	-
Unigene0001740	72.3722	4.04853	-4.15996	1.61152e-97	1.1143e-95	yes	N	tmv resistance protein n [Nicotiana attenuata]	-	-	-	-	-	-	-
Unigene0001743	17.6792	5.49227	-1.68658	9.58545e-10	6.15058e-09	yes	DSC1	NBS-LRR resistance-like protein RGC109, partial [Helianthus tuberosus]	-	-	-	-	-	-	-
Unigene0001744	4.05587	1.1918	-1.76687	0.000398246	0.00122098	yes	N	NBS-LRR resistance-like protein RGC109, partial [Helianthus tuberosus]	-	-	-	-	-	-	-
Unigene0001745	20.7157	5.56057	-1.89742	2.59824e-10	1.75447e-09	yes	RLM1B	NBS-LRR resistance-like protein RGC109, partial [Helianthus tuberosus]	-	-	-	-	-	-	-
Unigene0001747	1.10347	0.239967	-2.20114	0.00827151	0.0190344	yes	--	PREDICTED: TMV resistance protein N-like [Ipomoea nil]	-	-	-	-	-	-	-
Unigene0001749	5.56143	0.618367	-3.16892	1.02713e-10	7.15776e-10	yes	--	PREDICTED: TMV resistance protein N-like [Pyrus x bretschneideri]	-	-	-	-	-	-	-
Unigene0001752	16.8781	1.65413	-3.35101	4.60958e-30	8.03912e-29	yes	CHS1	PREDICTED: TMV resistance protein N-like [Pyrus x bretschneideri]	-	-	-	-	-	-	-
Unigene0001753	6.0722	2.84747	-1.09254	0.00382147	0.00950053	yes	--	PREDICTED: TMV resistance protein N-like [Vigna angularis]	-	-	-	-	-	-	-
Unigene0001755	41.3091	2.6755	-3.94858	2.06994e-92	1.32265e-90	yes	--	AAA+ ATPase domain-containing protein [Cynara cardunculus var. scolymus] [Cynara cardunculus]	-	-	-	-	-	-	-
Unigene0001756	14.4952	2.03443	-2.83288	2.35195e-15	2.20338e-14	yes	--	Leucine-rich repeat-containing protein, partial [Cynara cardunculus var. scolymus] [Cynara cardunculus]	-	-	-	-	-	-	-
Unigene0001757	2.13747	0.437467	-2.28866	0.00107842	0.00303546	yes	--	Disease resistance protein, partial [Cynara cardunculus var. scolymus] [Cynara cardunculus]	-	-	-	-	-	-	-
Unigene0001758	6.13753	1.19873	-2.35615	4.10013e-08	2.21139e-07	yes	WRKY19	PREDICTED: TMV resistance protein N-like [Nelumbo nucifera]	-	-	-	-	-	-	-
Unigene0001760	9.70703	4.71407	-1.04206	0.000152924	0.000506752	yes	--	Disease resistance protein, partial [Cynara cardunculus var. scolymus] [Cynara cardunculus]	-	-	-	-	-	-	-
Unigene0001761	3.08013	1.185	-1.37811	0.0101042	0.0227416	yes	--	Disease resistance protein, partial [Cynara cardunculus var. scolymus] [Cynara cardunculus]	-	-	-	-	-	-	-
Unigene0001763	3.2676	0.9765	-1.74254	0.000821752	0.00236968	yes	--	AAA+ ATPase domain-containing protein [Cynara cardunculus var. scolymus] [Cynara cardunculus]	-	-	-	-	-	-	-
Unigene0001764	4.92997	2.0492	-1.26652	0.000191094	0.000621783	yes	--	AAA+ ATPase domain-containing protein [Cynara cardunculus var. scolymus] [Cynara cardunculus]	-	-	-	-	-	-	-
Unigene0001765	3.06163	1.23927	-1.30481	0.00447954	0.0109689	yes	--	AAA+ ATPase domain-containing protein [Cynara cardunculus var. scolymus] [Cynara cardunculus]	-	-	-	-	-	-	-
Unigene0001767	3.71133	1.59067	-1.22231	0.011164	0.0248595	yes	--	Leucine rich repeat 5 [Cynara cardunculus var. scolymus] [Cynara cardunculus]	-	-	-	-	-	-	-
Unigene0001768	2.69147	0.404567	-2.73394	0.000488169	0.00147194	yes	RPP2A	PREDICTED: TMV resistance protein N-like [Ziziphus jujuba]	-	-	-	-	-	-	-
Unigene0001769	12.797	0.877867	-3.86566	5.62945e-19	6.3594e-18	yes	--	NBS-LRR resistance-like protein, partial [Lactuca sativa]	-	-	-	-	-	-	-
Unigene0001780	5.24303	1.4242	-1.88025	3.54016e-06	1.51345e-05	yes	--	NBS-LRR resistance-like protein, partial [Lactuca sativa]	-	-	-	-	-	-	-
Unigene0001782	3.08743	0.7335	-2.07354	0.00191254	0.00509147	yes	--	NB-ARC-like protein [Cynara cardunculus var. scolymus] [Cynara cardunculus]	-	-	-	-	-	-	-
Unigene0001784	2.48267	5.00187	1.01058	0.00284948	0.0073055	yes	RRS1	NB-ARC-like protein [Cynara cardunculus var. scolymus] [Cynara cardunculus]	-	-	-	-	-	-	-
Unigene0001785	17.131	2.79257	-2.61694	1.16719e-20	1.42826e-19	yes	RGA2	PREDICTED: disease resistance protein RGA2-like [Gossypium arboreum]	-	-	-	-	-	-	-
Unigene0001786	2.06453	0.1178	-4.1314	6.69164e-08	3.52571e-07	yes	--	PREDICTED: disease resistance protein RGA2-like [Gossypium arboreum]	-	-	-	-	-	-	-
Unigene0001787	10.4974	2.17247	-2.27263	3.86011e-14	3.38103e-13	yes	--	PREDICTED: disease resistance protein RGA2-like [Prunus mume]	-	-	-	-	-	-	-
Unigene0001788	8.2347	2.71587	-1.6003	1.01114e-17	1.07459e-16	yes	RGA2	PREDICTED: disease resistance protein RGA2-like [Prunus mume]	-	-	-	-	-	-	-
Unigene0001789	18.7285	5.47067	-1.77544	5.48106e-22	7.15011e-21	yes	RGA2	PREDICTED: disease resistance protein RGA2-like [Gossypium hirsutum]	-	-	-	-	-	-	-
Unigene0001790	7.02837	2.0115	-1.80492	3.31432e-07	1.61406e-06	yes	RPP13L4	Disease resistance protein [Corchorus capsularis]	-	-	-	-	-	-	-
Unigene0001791	28.9609	3.4275	-3.07888	2.88266e-44	7.50943e-43	yes	RGA2	Disease resistance protein [Corchorus capsularis]	-	-	-	-	-	-	-
Unigene0001793	8.4003	2.5884	-1.69838	2.48794e-05	9.41614e-05	yes	--	Leucine rich repeat 5 [Cynara cardunculus var. scolymus] [Cynara cardunculus]	-	-	-	-	-	-	-
Unigene0001794	1.7926	0.664267	-1.43222	0.0157749	0.0338102	yes	--	AAA+ ATPase domain-containing protein [Cynara cardunculus var. scolymus] [Cynara cardunculus]	-	-	-	-	-	-	-
Unigene0001795	3.40627	0.975367	-1.80417	0.0038025	0.00945952	yes	--	Disease resistance protein, partial [Cynara cardunculus var. scolymus] [Cynara cardunculus]	-	-	-	-	-	-	-
Unigene0001796	11.4712	2.218	-2.37069	2.52199e-17	2.62884e-16	yes	N	PREDICTED: TMV resistance protein N [Ricinus communis]	-	-	-	-	-	-	-
Unigene0001798	7.7829	1.55743	-2.32114	3.68181e-06	1.57068e-05	yes	--	AAA+ ATPase domain-containing protein [Cynara cardunculus var. scolymus] [Cynara cardunculus]	-	-	-	-	-	-	-
Unigene0001800	2.7808	1.07343	-1.37327	0.00989573	0.0223156	yes	At4g19520	nematode resistance-like protein, partial [Artemisia tridentata]	-	-	-	-	-	-	-
Unigene0001801	31.7983	1.92557	-4.04559	1.38892e-51	4.29595e-50	yes	--	Leucine-rich repeat-containing protein, partial [Cynara cardunculus var. scolymus] [Cynara cardunculus]	-	-	-	-	-	-	-
Unigene0001802	23.6338	1.67793	-3.81609	2.36425e-96	1.61347e-94	yes	--	NB-ARC-like protein [Cynara cardunculus var. scolymus] [Cynara cardunculus]	-	-	-	-	-	-	-
Unigene0001804	0.571233	2.51603	2.139	7.40021e-06	3.0275e-05	yes	--	PREDICTED: small heat shock protein, chloroplastic [Pyrus x bretschneideri]	Genetic Information Processing	Folding, sorting and degradation	ko04141//Protein processing in endoplasmic reticulum	K13993	-	-	-
Unigene0001805	3.98837	0.4803	-3.05379	4.69748e-06	1.97645e-05	yes	--	--	-	-	-	-	-	-	-
Unigene0001806	11.7008	3.88227	-1.59164	5.0879e-11	3.63047e-10	yes	--	--	-	-	-	-	-	-	-
Unigene0001809	0.375567	0.0389333	-3.26999	0.0230906	0.0474178	yes	--	NB-ARC-like protein [Cynara cardunculus var. scolymus] [Cynara cardunculus]	-	-	-	-	-	-	-
Unigene0001811	7.7664	2.00783	-1.95161	2.93927e-09	1.78382e-08	yes	--	Disease resistance protein [Corchorus olitorius]	-	-	-	-	-	-	-
Unigene0001812	9.6661	4.78567	-1.01421	2.26089e-05	8.616e-05	yes	--	AAA+ ATPase domain-containing protein [Cynara cardunculus var. scolymus] [Cynara cardunculus]	-	-	-	-	-	-	-
Unigene0001813	8.33733	1.20993	-2.78466	1.99204e-17	2.08723e-16	yes	--	Leucine-rich repeat-containing protein, partial [Cynara cardunculus var. scolymus] [Cynara cardunculus]	-	-	-	-	-	-	-
Unigene0001814	3.45267	0.643367	-2.424	6.1808e-09	3.63057e-08	yes	--	NB-ARC-like protein [Cynara cardunculus var. scolymus] [Cynara cardunculus]	-	-	-	-	-	-	-
Unigene0001816	2.98293	6.19003	1.05322	0.00141862	0.00389123	yes	--	--	-	-	-	-	-	-	-
Unigene0001817	3.72043	1.71993	-1.11312	0.0168367	0.0358342	yes	--	Leucine-rich repeat-containing protein, partial [Cynara cardunculus var. scolymus] [Cynara cardunculus]	-	-	-	-	-	-	-
Unigene0001830	10.9252	3.68483	-1.56798	0.000194059	0.000630813	yes	N	TIR-NBS-LRR class disease resistance protein [Medicago truncatula]	-	-	-	-	-	-	-
Unigene0001833	8.7831	1.8376	-2.25691	1.52053e-17	1.60349e-16	yes	RGA2	PREDICTED: disease resistance protein RGA2-like [Gossypium arboreum]	-	-	-	-	-	-	-
Unigene0001835	7.09047	3.3892	-1.06494	0.0125241	0.0275439	yes	RLM1A	NBS-LRR resistance-like protein RGC109, partial [Helianthus tuberosus]	-	-	-	-	-	-	-
Unigene0001836	12.3218	4.4716	-1.46235	3.78377e-08	2.04811e-07	yes	N	NBS-LRR resistance-like protein RGC109, partial [Helianthus tuberosus]	-	-	-	-	-	-	-
Unigene0001837	8.0721	1.80683	-2.15948	6.54515e-07	3.07619e-06	yes	At5g43730	nematode resistance-like protein, partial [Artemisia tridentata]	-	-	-	-	-	-	-
Unigene0001838	9.26997	1.07453	-3.10885	1.23345e-16	1.24113e-15	yes	N	PREDICTED: TMV resistance protein N-like [Citrus sinensis]	-	-	-	-	-	-	-
Unigene0001839	1.83163	0.6315	-1.53628	0.0193357	0.0405482	yes	N	NBS-LRR resistance-like protein, partial [Lactuca serriola]	-	-	-	-	-	-	-
Unigene0001840	5.65917	0.0902667	-5.97025	2.00469e-19	2.32005e-18	yes	--	AAA+ ATPase domain-containing protein [Cynara cardunculus var. scolymus] [Cynara cardunculus]	-	-	-	-	-	-	-
Unigene0001841	7.8365	2.54233	-1.62406	3.38167e-06	1.44974e-05	yes	--	AAA+ ATPase domain-containing protein [Cynara cardunculus var. scolymus] [Cynara cardunculus]	-	-	-	-	-	-	-
Unigene0001842	5.49163	0.220233	-4.64013	2.48341e-117	2.23577e-115	yes	RE1	copia-like retrotransposon Hopscotch polyprotein [Zea mays]	-	-	-	-	-	-	-
Unigene0001843	3.94397	1.49297	-1.40147	0.000437308	0.00133042	yes	--	Disease resistance protein, partial [Cynara cardunculus var. scolymus] [Cynara cardunculus]	-	-	-	-	-	-	-
Unigene0001848	36.6437	2.81507	-3.70233	8.19868e-75	3.94556e-73	yes	N	PREDICTED: TMV resistance protein N-like [Ipomoea nil]	-	-	-	-	-	-	-
Unigene0001852	2.49743	0.525833	-2.24777	0.000253158	0.000805661	yes	--	Leucine rich repeat 5 [Cynara cardunculus var. scolymus] [Cynara cardunculus]	-	-	-	-	-	-	-
Unigene0001854	8.3716	2.09937	-1.99555	8.05294e-05	0.000279931	yes	--	AAA+ ATPase domain-containing protein [Cynara cardunculus var. scolymus] [Cynara cardunculus]	-	-	-	-	-	-	-
Unigene0001855	17.7646	0.905233	-4.29457	1.71009e-66	7.13598e-65	yes	--	AAA+ ATPase domain-containing protein [Cynara cardunculus var. scolymus] [Cynara cardunculus]	-	-	-	-	-	-	-
Unigene0001856	9.04397	0.64	-3.82081	4.85782e-18	5.23529e-17	yes	--	AAA+ ATPase domain-containing protein [Cynara cardunculus var. scolymus] [Cynara cardunculus]	-	-	-	-	-	-	-
Unigene0001857	16.5388	2.11717	-2.96565	1.94628e-15	1.83365e-14	yes	--	Disease resistance protein, partial [Cynara cardunculus var. scolymus] [Cynara cardunculus]	-	-	-	-	-	-	-
Unigene0001858	1.6929	0.225067	-2.91107	0.000139573	0.000465755	yes	--	Disease resistance protein, partial [Cynara cardunculus var. scolymus] [Cynara cardunculus]	-	-	-	-	-	-	-
Unigene0001864	7.40427	1.83853	-2.0098	9.80715e-06	3.93612e-05	yes	N	NBS-LRR resistance-like protein, partial [Lactuca serriola]	-	-	-	-	-	-	-
Unigene0001865	2.6973	0.665933	-2.01807	0.000456047	0.00138178	yes	N	NBS-LRR resistance-like protein, partial [Lactuca serriola]	-	-	-	-	-	-	-
Unigene0001867	0.16	5.1883	5.01912	1.92064e-11	1.41366e-10	yes	--	--	-	-	-	-	-	-	-
Unigene0001869	4.90253	15.506	1.66122	2.29179e-08	1.26757e-07	yes	--	--	-	-	-	-	-	-	-
Unigene0001874	118.711	10.7294	-3.46781	1.3647e-109	1.134e-107	yes	At1g06650	Non-heme dioxygenase N-terminal domain-containing protein [Cynara cardunculus var. scolymus] [Cynara cardunculus]	-	-	-	-	-	-	-
Unigene0001875	7.64723	1.3733	-2.47729	8.33925e-18	8.89466e-17	yes	EIX1	Leucine-rich repeat-containing protein [Cynara cardunculus var. scolymus] [Cynara cardunculus]	-	-	-	-	-	-	-
Unigene0001877	2.99693	0.4114	-2.86487	6.94973e-07	3.25536e-06	yes	--	--	-	-	-	-	-	-	-
Unigene0001878	3.3139	9.247	1.48046	2.4892e-07	1.23005e-06	yes	At1g26930	Galactose oxidase, beta-propeller [Cynara cardunculus var. scolymus] [Cynara cardunculus]	-	-	-	-	-	-	-
Unigene0001881	2.18597	0.459667	-2.24961	0.0118465	0.0261942	yes	--	cytochrome b561, eukaryote [Cynara cardunculus var. scolymus] [Cynara cardunculus]	-	-	-	-	-	-	-
Unigene0001882	23.4077	10.3709	-1.17444	5.22758e-10	3.43658e-09	yes	--	--	-	-	-	-	-	-	-
Unigene0001883	4.41483	200.517	5.50522	1.13481e-190	2.85057e-188	yes	--	Zinc finger, RING-CH-type [Corchorus olitorius]	-	-	-	-	-	-	-
Unigene0001884	0.184233	2.61177	3.82542	2.59465e-16	2.56333e-15	yes	FRS5	PREDICTED: protein FAR1-RELATED SEQUENCE 5-like [Ipomoea nil]	-	-	-	-	-	-	-
Unigene0001886	18.2863	142.888	2.96605	4.70879e-54	1.53515e-52	yes	--	--	-	-	-	-	-	-	-
Unigene0001887	207.582	438.543	1.07904	1.10535e-16	1.11589e-15	yes	GALT29A	Glycosyl transferase, family 29 [Cynara cardunculus var. scolymus] [Cynara cardunculus]	-	-	-	-	-	GO:0016740//transferase activity	-
Unigene0001888	102.71	338.384	1.72009	1.00484e-21	1.29452e-20	yes	--	--	-	-	-	-	-	-	-
Unigene0001893	2.47903	0.001	-11.2756	1.35333e-05	5.31739e-05	yes	Prosalpha5	PREDICTED: proteasome subunit alpha type-5-like [Phoenix dactylifera]	Genetic Information Processing	Folding, sorting and degradation	ko03050//Proteasome	K02729	GO:0043231//intracellular membrane-bounded organelle;GO:0043234//protein complex	GO:0004175//endopeptidase activity	GO:0019941//modification-dependent protein catabolic process
Unigene0001895	2.41873	0.246733	-3.29323	2.19108e-06	9.63097e-06	yes	ANX1	Protein kinase, ATP binding site-containing protein [Cynara cardunculus var. scolymus] [Cynara cardunculus]	-	-	-	-	-	-	-
Unigene0001897	153.353	38.7383	-1.98503	4.37797e-47	1.22638e-45	yes	BACOVA_02659	Glycoside hydrolase family 3 [Cynara cardunculus var. scolymus] [Cynara cardunculus]	Metabolism	Metabolism of other amino acids;Biosynthesis of other secondary metabolites;Carbohydrate metabolism;Global and overview maps	ko01100//Metabolic pathways;ko01110//Biosynthesis of secondary metabolites;ko00500//Starch and sucrose metabolism;ko00940//Phenylpropanoid biosynthesis;ko00460//Cyanoamino acid metabolism	K05349	-	GO:0015926//glucosidase activity	GO:0044238//primary metabolic process
Unigene0001901	1.30117	3.6846	1.5017	3.13199e-07	1.52925e-06	yes	NCER3	PREDICTED: neutral ceramidase-like [Daucus carota subsp. sativus] [Daucus carota]	Metabolism	Global and overview maps;Lipid metabolism	ko01100//Metabolic pathways;ko00600//Sphingolipid metabolism	K12349	-	-	-
Unigene0001905	40.7611	14.3739	-1.50374	1.34189e-24	1.94014e-23	yes	ATG13B	Autophagy-related protein 13 [Cynara cardunculus var. scolymus] [Cynara cardunculus]	Cellular Processes	Transport and catabolism	ko04136//Autophagy - other eukaryotes	K08331	-	-	-
Unigene0001908	0.0423	3.503	6.37179	5.04844e-17	5.18612e-16	yes	--	replication factor-A carboxy-terminal domain protein [Medicago truncatula]	Genetic Information Processing	Replication and repair	ko03420//Nucleotide excision repair;ko03440//Homologous recombination;ko03030//DNA replication;ko03430//Mismatch repair	K07466	-	-	-
Unigene0001913	0.001	1.4689	10.5205	2.24205e-10	1.52186e-09	yes	DBR	PREDICTED: 2-alkenal reductase (NADP(+)-dependent) isoform X3 [Vitis vinifera]	-	-	-	-	-	GO:0016628//oxidoreductase activity, acting on the CH-CH group of donors, NAD or NADP as acceptor	GO:0044710//single-organism metabolic process
Unigene0001914	1.57097	4.726	1.58897	0.000212707	0.000686827	yes	--	--	-	-	-	-	-	-	-
Unigene0001915	0.3917	6.96837	4.153	1.00362e-10	7.00222e-10	yes	--	--	-	-	-	-	-	-	-
Unigene0001920	4.357	0.1466	-4.89338	2.09577e-15	1.97061e-14	yes	EXL3	Phosphate-induced protein 1 [Cynara cardunculus var. scolymus] [Cynara cardunculus]	-	-	-	-	GO:0005618//cell wall;GO:0005911//cell-cell junction	-	-
Unigene0001924	1.10497	2.76077	1.32107	0.00173398	0.00466589	yes	--	--	-	-	-	-	-	-	-
Unigene0001928	0.690267	7.2364	3.39005	3.82827e-15	3.54397e-14	yes	--	--	-	-	-	-	-	-	-
Unigene0001930	23.1878	869.489	5.22873	4.57574e-151	6.6521e-149	yes	--	PREDICTED: classical arabinogalactan protein 5-like [Ipomoea nil]	-	-	-	-	-	-	-
Unigene0001931	11.3799	4.29607	-1.4054	5.17962e-15	4.75532e-14	yes	--	--	-	-	-	-	-	-	-
Unigene0001937	0.778	3.77863	2.28002	2.46277e-07	1.21762e-06	yes	--	PREDICTED: ABC transporter G family member 36-like [Capsicum annuum]	-	-	-	-	-	-	-
Unigene0001942	2.73607	0.236267	-3.53362	2.25178e-10	1.52779e-09	yes	--	rve domain-containing protein/RVT_3 domain-containing protein, partial [Cephalotus follicularis]	-	-	-	-	-	-	-
Unigene0001951	0.001	16.4569	14.0064	9.59555e-34	1.88404e-32	yes	--	--	-	-	-	-	-	-	-
Unigene0001954	6.85163	0.0605333	-6.82257	2.34478e-38	5.26811e-37	yes	--	--	-	-	-	-	-	-	-
Unigene0001955	0.001	1.0702	10.0637	0.000282669	0.000891429	yes	--	Organ specific protein [Cynara cardunculus var. scolymus] [Cynara cardunculus]	-	-	-	-	-	-	-
Unigene0001956	0.001	6.5595	12.6794	1.41369e-10	9.75489e-10	yes	--	Organ specific protein [Cynara cardunculus var. scolymus] [Cynara cardunculus]	-	-	-	-	-	-	-
Unigene0001957	1.95777	120.452	5.94311	8.28764e-27	1.29793e-25	yes	--	Organ specific protein [Cynara cardunculus var. scolymus] [Cynara cardunculus]	-	-	-	-	-	-	-
Unigene0001959	0.0444	1.00707	4.50346	0.00172677	0.00464811	yes	CDF1	Zinc finger, Dof-type, partial [Cynara cardunculus var. scolymus] [Cynara cardunculus]	-	-	-	-	-	-	-
Unigene0001962	8.7096	0.389533	-4.48279	7.31141e-49	2.13637e-47	yes	--	Ankyrin repeat-containing protein, partial [Cynara cardunculus var. scolymus] [Cynara cardunculus]	-	-	-	-	-	-	-
Unigene0001963	1.4839	41.8537	4.81789	1.12342e-90	7.0376e-89	yes	--	--	-	-	-	-	-	-	-
Unigene0001966	1.93293	60.5602	4.96951	1.25221e-159	2.03257e-157	yes	TUBB8	beta-tubulin [Cynara cardunculus var. scolymus] [Cynara cardunculus]	Cellular Processes	Transport and catabolism	ko04145//Phagosome	K07375	GO:0015630//microtubule cytoskeleton;GO:0043231//intracellular membrane-bounded organelle;GO:0043234//protein complex	GO:0005198//structural molecule activity;GO:0017111//nucleoside-triphosphatase activity;GO:0032550//purine ribonucleoside binding	GO:0006006//glucose metabolic process;GO:0006996//organelle organization;GO:0043623//cellular protein complex assembly;GO:0044763//single-organism cellular process;GO:0051603//proteolysis involved in cellular protein catabolic process
Unigene0001967	1.98077	0.0454667	-5.44511	2.76525e-08	1.51825e-07	yes	9DC1	Leucine-rich repeat-containing protein [Cynara cardunculus var. scolymus] [Cynara cardunculus]	-	-	-	-	-	-	-
Unigene0001968	0.1426	4.07193	4.83567	4.16921e-25	6.13443e-24	yes	--	--	-	-	-	-	-	-	-
Unigene0001972	4.0705	9.84773	1.27459	1.14418e-10	7.94743e-10	yes	--	--	-	-	-	-	-	-	-
Unigene0001976	0.475667	1.96603	2.04726	8.92194e-06	3.60641e-05	yes	--	--	-	-	-	-	-	-	-
Unigene0001977	0.5959	9.9189	4.05704	3.82876e-47	1.07449e-45	yes	RTNLB21	Reticulon [Cynara cardunculus var. scolymus] [Cynara cardunculus]	-	-	-	-	GO:0044425//membrane part	-	-
Unigene0001978	20.1452	7.2508	-1.47422	3.04833e-09	1.84637e-08	yes	--	Retrovirus-related Pol polyprotein from transposon TNT 1-94 [Noccaea caerulescens]	-	-	-	-	-	-	-
Unigene0001979	5.866	2.42753	-1.27289	0.000249334	0.000794547	yes	--	Retrovirus-related Pol polyprotein from transposon TNT 1-94, partial [Glycine soja]	-	-	-	-	-	-	-
Unigene0001981	2.71563	0.4253	-2.67474	2.46113e-07	1.21705e-06	yes	--	--	-	-	-	-	-	-	-
Unigene0001982	2.19653	0.188667	-3.54132	0.000436128	0.00132714	yes	RGA2	Disease resistance protein [Cynara cardunculus var. scolymus] [Cynara cardunculus]	-	-	-	-	-	-	-
Unigene0001983	3.00867	0.330933	-3.18451	9.77995e-10	6.26699e-09	yes	RGA2	Disease resistance protein [Cynara cardunculus var. scolymus] [Cynara cardunculus]	-	-	-	-	-	-	-
Unigene0001985	10.5199	3.86833	-1.44334	1.28088e-05	5.05138e-05	yes	--	NBS-LRR protein [Helianthus annuus]	-	-	-	-	-	-	-
Unigene0001986	6.00907	1.41523	-2.0861	4.05385e-08	2.1875e-07	yes	RGA2	Disease resistance protein [Cynara cardunculus var. scolymus] [Cynara cardunculus]	-	-	-	-	-	-	-
Unigene0001987	8.5399	1.77557	-2.26594	8.73557e-15	7.93329e-14	yes	RGA2	Disease resistance protein [Cynara cardunculus var. scolymus] [Cynara cardunculus]	-	-	-	-	-	-	-
Unigene0001988	7.04373	1.5903	-2.14704	9.24203e-11	6.46756e-10	yes	--	Disease resistance protein [Cynara cardunculus var. scolymus] [Cynara cardunculus]	-	-	-	-	-	-	-
Unigene0001990	7.05787	1.36383	-2.37156	1.05871e-09	6.75934e-09	yes	--	CC-NBS-LRR resistance-like protein RGC203 [Helianthus annuus]	-	-	-	-	-	-	-
Unigene0001991	2.3387	0.505567	-2.20973	0.000328826	0.00102463	yes	--	CC-NBS-LRR resistance-like protein RGC203 [Helianthus annuus]	-	-	-	-	-	-	-
Unigene0001993	8.2068	2.6155	-1.64973	4.79853e-05	0.000173119	yes	--	Disease resistance protein [Cynara cardunculus var. scolymus] [Cynara cardunculus]	-	-	-	-	-	-	-
Unigene0001996	3.86173	0.400933	-3.26781	5.01775e-12	3.84892e-11	yes	--	CC-NBS-LRR resistance-like protein RGC203 [Helianthus annuus]	-	-	-	-	-	-	-
Unigene0001998	16.1817	3.51823	-2.20144	1.0975e-22	1.47309e-21	yes	--	Disease resistance protein [Cynara cardunculus var. scolymus] [Cynara cardunculus]	-	-	-	-	-	-	-
Unigene0002000	3.08163	0.366167	-3.07312	2.56786e-09	1.56773e-08	yes	--	NBS-LRR protein [Helianthus annuus]	-	-	-	-	-	-	-
Unigene0002001	9.4228	1.622	-2.53838	9.26637e-21	1.14174e-19	yes	RGA2	Disease resistance protein [Cynara cardunculus var. scolymus] [Cynara cardunculus]	-	-	-	-	-	-	-
Unigene0002002	8.10747	1.42703	-2.50623	2.25319e-16	2.23435e-15	yes	--	CC-NBS-LRR resistance-like protein RGC203 [Helianthus annuus]	-	-	-	-	-	-	-
Unigene0002004	12.7014	5.13763	-1.30581	4.63678e-09	2.75873e-08	yes	RGA2	Disease resistance protein [Cynara cardunculus var. scolymus] [Cynara cardunculus]	-	-	-	-	-	-	-
Unigene0002008	2.33093	5.69773	1.28948	7.34646e-06	3.00776e-05	yes	--	--	-	-	-	-	-	-	-
Unigene0002010	0.0443667	1.5272	5.10527	4.76247e-13	3.89322e-12	yes	KCS20	3-Oxoacyl-[acyl-carrier-protein (ACP)] synthase III C-terminal [Cynara cardunculus var. scolymus] [Cynara cardunculus]	Organismal Systems;Metabolism	Environmental adaptation;Global and overview maps;Lipid metabolism	ko01100//Metabolic pathways;ko01110//Biosynthesis of secondary metabolites;ko04626//Plant-pathogen interaction;ko00062//Fatty acid elongation	K15397	-	-	-
Unigene0002011	3.67207	0.0781667	-5.55389	1.37862e-10	9.5249e-10	yes	--	Concanavalin A-like lectin/glucanase, subgroup [Cynara cardunculus var. scolymus] [Cynara cardunculus]	-	-	-	-	-	-	-
Unigene0002012	10.7421	0.001	-13.391	3.04966e-08	1.66771e-07	yes	--	--	-	-	-	-	-	-	-
Unigene0002013	0.731	4.91763	2.75002	2.84769e-06	1.23289e-05	yes	--	--	-	-	-	-	-	-	-
Unigene0002019	4.15213	1.0945	-1.92358	0.000595117	0.0017636	yes	--	--	-	-	-	-	-	-	-
Unigene0002020	0.001	1.9744	10.9472	1.80591e-07	9.07743e-07	yes	--	--	-	-	-	-	-	-	-
Unigene0002023	0.1672	455.268	11.4109	2.27983e-291	2.3927e-288	yes	--	--	-	-	-	-	-	-	-
Unigene0002024	2.17463	0.7881	-1.46432	0.00171518	0.00461872	yes	THRRS	Nucleotide-binding, alpha-beta plait [Cynara cardunculus var. scolymus] [Cynara cardunculus]	Genetic Information Processing	Translation	ko03015//mRNA surveillance pathway	K14411	-	GO:0097159//organic cyclic compound binding	-
Unigene0002030	7.21713	2.4424	-1.56313	1.15859e-12	9.26075e-12	yes	At5g38990	Protein kinase, ATP binding site-containing protein [Cynara cardunculus var. scolymus] [Cynara cardunculus]	-	-	-	-	-	-	-
Unigene0002031	21.2217	9.2636	-1.1959	1.15601e-12	9.24201e-12	yes	At1g06840	Protein kinase, ATP binding site-containing protein, partial [Cynara cardunculus var. scolymus] [Cynara cardunculus]	-	-	-	-	-	-	-
Unigene0002033	0.001	0.800167	9.64416	6.73277e-08	3.5464e-07	yes	--	PREDICTED: ATP-dependent DNA helicase PIF1-like [Nicotiana tabacum]	-	-	-	-	-	-	-
Unigene0002034	3.41407	6.91723	1.0187	0.000198309	0.000643428	yes	PP2CA	Protein phosphatase 2C [Cynara cardunculus var. scolymus] [Cynara cardunculus]	Environmental Information Processing	Signal transduction	ko04075//Plant hormone signal transduction;ko04016//MAPK signaling pathway - plant	K14497	-	GO:0004721//phosphoprotein phosphatase activity;GO:0043169//cation binding	GO:0006464//cellular protein modification process
Unigene0002035	0.566133	6.57217	3.53716	7.56396e-12	5.72407e-11	yes	--	--	-	-	-	-	-	-	-
Unigene0002037	0.1074	3.53133	5.03915	4.18644e-27	6.62549e-26	yes	ORTH2	PREDICTED: E3 ubiquitin-protein ligase ORTHRUS 2 [Theobroma cacao]	-	-	-	-	-	GO:0005515//protein binding;GO:0043169//cation binding	-
Unigene0002038	0.0227667	1.64457	6.17464	1.70384e-14	1.52142e-13	yes	--	DUF4283 domain-containing protein, partial [Cephalotus follicularis]	-	-	-	-	-	-	-
Unigene0002040	0.001	1.2748	10.3161	1.12937e-06	5.15678e-06	yes	--	--	-	-	-	-	-	-	-
Unigene0002042	6.12047	0.359	-4.09159	3.26243e-08	1.77798e-07	yes	--	--	-	-	-	-	-	-	-
Unigene0002043	3.45153	0.4384	-2.97692	3.23643e-06	1.39129e-05	yes	--	PREDICTED: F-box/kelch-repeat protein At3g06240-like [Nelumbo nucifera]	-	-	-	-	-	-	-
Unigene0002046	2.99253	0.344133	-3.12033	3.72701e-06	1.58913e-05	yes	HSL1	Armadillo [Cynara cardunculus var. scolymus] [Cynara cardunculus]	-	-	-	-	-	-	-
Unigene0002047	0.273567	3.39077	3.63165	5.9184e-05	0.000210507	yes	--	--	-	-	-	-	-	-	-
Unigene0002051	1.9397	14.8232	2.93395	6.3332e-30	1.09876e-28	yes	RLM1A	TIR-NBS-LRR resistance-like protein RGC151 [Helianthus annuus]	-	-	-	-	-	-	-
Unigene0002053	0.001	2.13487	11.0599	5.73037e-09	3.37609e-08	yes	--	--	-	-	-	-	-	-	-
Unigene0002054	2.3352	22.4066	3.26231	5.02501e-55	1.6695e-53	yes	At1g14780	PREDICTED: MACPF domain-containing protein At4g24290-like [Sesamum indicum]	-	-	-	-	-	-	-
Unigene0002060	0.413033	1.8166	2.13691	8.44161e-06	3.42266e-05	yes	TOR	Serine/threonine-protein kinase TOR [Noccaea caerulescens]	Cellular Processes	Transport and catabolism	ko04136//Autophagy - other eukaryotes	K07203	-	-	-
Unigene0002066	1.24887	0.199	-2.64978	0.000143449	0.000477421	yes	--	--	-	-	-	-	-	-	-
Unigene0002067	0.332767	1.384	2.05626	0.00184863	0.00493901	yes	--	--	-	-	-	-	-	-	-
Unigene0002069	3.0687	0.8873	-1.79013	7.19526e-05	0.00025228	yes	AHP5	Signal transduction histidine kinase, phosphotransfer (Hpt) domain-containing protein [Cynara cardunculus var. scolymus] [Cynara cardunculus]	Environmental Information Processing	Signal transduction	ko04075//Plant hormone signal transduction	K14490	-	GO:0016628//oxidoreductase activity, acting on the CH-CH group of donors, NAD or NADP as acceptor;GO:0060089//molecular transducer activity	GO:0044710//single-organism metabolic process
Unigene0002074	4.52933	10.7854	1.2517	1.73878e-09	1.08111e-08	yes	AVT6E	Amino acid transporter, transmembrane [Cynara cardunculus var. scolymus] [Cynara cardunculus]	-	-	-	-	GO:0031224//intrinsic component of membrane	-	-
Unigene0002076	4.75803	0.412867	-3.52662	3.27509e-09	1.9776e-08	yes	WAK2	Concanavalin A-like lectin/glucanase, subgroup, partial [Cynara cardunculus var. scolymus] [Cynara cardunculus]	-	-	-	-	-	-	-
Unigene0002077	2.66547	0.761667	-1.80716	5.61462e-05	0.000200391	yes	--	BnaA01g34640D [Brassica napus]	-	-	-	-	-	-	-
Unigene0002088	27.5958	13.0417	-1.08132	3.77065e-09	2.26327e-08	yes	--	Transposase, Ptta/En/Spm, plant [Corchorus olitorius]	-	-	-	-	-	-	-
Unigene0002089	0.0802	0.679367	3.08252	0.000466952	0.00141269	yes	GULLO1	CO dehydrogenase flavoprotein-like, FAD-binding, subdomain 2 [Cynara cardunculus var. scolymus] [Cynara cardunculus]	-	-	-	-	-	GO:0016899//oxidoreductase activity, acting on the CH-OH group of donors, oxygen as acceptor	-
Unigene0002093	0.001	0.8666	9.75922	0.0037108	0.00925814	yes	--	--	-	-	-	-	-	-	-
Unigene0002094	7.86403	2.61367	-1.58919	7.09621e-19	7.98361e-18	yes	PAPS2	Nucleotidyltransferase, class I, C-terminal-like protein [Cynara cardunculus var. scolymus] [Cynara cardunculus]	Genetic Information Processing	Translation	ko03015//mRNA surveillance pathway	K14376	-	-	-
Unigene0002095	0.001	5.61973	12.4563	1.7701e-32	3.33861e-31	yes	CAR4	C2 calcium-dependent membrane targeting [Corchorus olitorius]	-	-	-	-	-	-	-
Unigene0002097	0.143333	1.4832	3.37127	1.46449e-08	8.27742e-08	yes	--	PREDICTED: probable serine/threonine-protein kinase nek3 isoform X2 [Camelina sativa]	-	-	-	-	-	-	-
Unigene0002100	4.67717	1.3612	-1.78076	0.000841989	0.00242312	yes	--	Leucine-rich repeat-containing protein [Cynara cardunculus var. scolymus] [Cynara cardunculus]	-	-	-	-	-	-	-
Unigene0002103	4.57073	1.73623	-1.39646	0.000931814	0.00265568	yes	--	Leucine-rich repeat-containing protein [Cynara cardunculus var. scolymus] [Cynara cardunculus]	-	-	-	-	-	-	-
Unigene0002104	0.001	1.86777	10.8671	1.33714e-09	8.43299e-09	yes	--	PREDICTED: eukaryotic peptide chain release factor GTP-binding subunit ERF3A [Cicer arietinum]	Genetic Information Processing	Translation	ko03015//mRNA surveillance pathway	K03267	-	-	-
Unigene0002105	0.001	0.421767	8.7203	1.0845e-05	4.32635e-05	yes	--	DUF3675 domain-containing protein/RINGv domain-containing protein [Cephalotus follicularis]	-	-	-	-	-	-	-
Unigene0002106	2.68543	0.930467	-1.52913	0.000117856	0.00039784	yes	--	--	-	-	-	-	-	-	-
Unigene0002109	3.8594	0.265533	-3.86141	9.89674e-09	5.69412e-08	yes	--	--	-	-	-	-	-	-	-
Unigene0002113	5.4554	0.365233	-3.90079	4.69337e-08	2.51629e-07	yes	--	PREDICTED: probable leucine-rich repeat receptor-like protein kinase At1g35710 [Juglans regia]	-	-	-	-	-	-	-
Unigene0002114	4.1174	0.0614667	-6.06579	2.92269e-35	5.98873e-34	yes	--	Leucine-rich repeat-containing protein [Cynara cardunculus var. scolymus] [Cynara cardunculus]	-	-	-	-	-	-	-
Unigene0002115	9.15467	0.2749	-5.05753	1.71028e-15	1.61688e-14	yes	--	PREDICTED: MDIS1-interacting receptor like kinase 2 [Vitis vinifera]	-	-	-	-	-	-	-
Unigene0002117	12.2872	0.617433	-4.31473	2.2874e-32	4.29948e-31	yes	MIK2	Leucine-rich repeat-containing protein [Cynara cardunculus var. scolymus] [Cynara cardunculus]	-	-	-	-	-	-	-
Unigene0002119	17.1423	1.37733	-3.63761	6.7451e-25	9.86577e-24	yes	MIK2	Leucine-rich repeat-containing protein [Cynara cardunculus var. scolymus] [Cynara cardunculus]	-	-	-	-	-	-	-
Unigene0002120	13.0332	0.586433	-4.47408	7.68583e-45	2.0354e-43	yes	MIK2	Leucine-rich repeat-containing protein [Cynara cardunculus var. scolymus] [Cynara cardunculus]	-	-	-	-	-	-	-
Unigene0002121	19.331	1.30243	-3.89163	8.67463e-24	1.21967e-22	yes	MIK2	PREDICTED: MDIS1-interacting receptor like kinase 2 [Vitis vinifera]	Environmental Information Processing	Signal transduction	ko04075//Plant hormone signal transduction	K13415	-	-	-
Unigene0002122	7.18473	0.760967	-3.23903	7.94141e-14	6.83314e-13	yes	MIK2	PREDICTED: probable leucine-rich repeat receptor-like protein kinase At1g35710 isoform X2 [Daucus carota subsp. sativus] [Daucus carota]	-	-	-	-	-	-	-
Unigene0002123	20.1982	1.56553	-3.6895	8.52397e-26	1.28884e-24	yes	MIK2	PREDICTED: probable leucine-rich repeat receptor-like protein kinase At1g35710 isoform X2 [Daucus carota subsp. sativus] [Daucus carota]	-	-	-	-	-	-	-
Unigene0002124	5.09643	0.112067	-5.50706	1.33453e-36	2.85678e-35	yes	--	Leucine-rich repeat-containing protein [Cynara cardunculus var. scolymus] [Cynara cardunculus]	-	-	-	-	-	-	-
Unigene0002125	9.69203	0.312367	-4.95549	2.52465e-43	6.43887e-42	yes	--	Leucine-rich repeat-containing protein [Cynara cardunculus var. scolymus] [Cynara cardunculus]	-	-	-	-	-	-	-
Unigene0002126	6.37707	0.498867	-3.67617	1.23054e-15	1.17157e-14	yes	--	Leucine-rich repeat-containing protein [Cynara cardunculus var. scolymus] [Cynara cardunculus]	-	-	-	-	-	-	-
Unigene0002127	0.813067	0.0333333	-4.60834	0.00209894	0.00553384	yes	--	PREDICTED: LRR receptor-like serine/threonine-protein kinase GSO2 isoform X2 [Eucalyptus grandis]	-	-	-	-	-	-	-
Unigene0002128	2.4161	0.102267	-4.56227	6.23633e-08	3.29897e-07	yes	--	Leucine-rich repeat-containing protein [Cynara cardunculus var. scolymus] [Cynara cardunculus]	-	-	-	-	-	GO:0016740//transferase activity	-
Unigene0002129	4.1369	0.296233	-3.80374	1.0868e-07	5.60175e-07	yes	MIK2	Concanavalin A-like lectin/glucanase, subgroup [Cynara cardunculus var. scolymus] [Cynara cardunculus]	-	-	-	-	-	-	-
Unigene0002130	5.6308	0.316033	-4.15519	2.99942e-19	3.44008e-18	yes	--	Leucine-rich repeat-containing protein [Cynara cardunculus var. scolymus] [Cynara cardunculus]	-	-	-	-	-	-	-
Unigene0002131	2.99567	0.666967	-2.16719	2.54162e-05	9.6065e-05	yes	--	Leucine-rich repeat-containing protein [Cynara cardunculus var. scolymus] [Cynara cardunculus]	-	-	-	-	-	-	-
Unigene0002136	0.324767	4.5325	3.80283	4.66993e-21	5.82897e-20	yes	--	--	-	-	-	-	-	-	-
Unigene0002137	4.9804	2.07	-1.26663	0.000267953	0.000849111	yes	At4g04670	Kelch-type beta propeller [Cynara cardunculus var. scolymus] [Cynara cardunculus]	-	-	-	-	-	GO:0016740//transferase activity	GO:0000723//telomere maintenance;GO:0008033//tRNA processing;GO:0050896//response to stimulus
Unigene0002145	5.0426	2.4186	-1.06	0.023741	0.0485763	yes	SAUR64	Auxin responsive SAUR protein [Cynara cardunculus var. scolymus] [Cynara cardunculus]	-	-	-	-	-	-	-
Unigene0002148	2.2292	0.001	-11.1223	2.05128e-06	9.05313e-06	yes	CTH	Cystathionine gamma-lyase [Anthurium amnicola]	Metabolism	Global and overview maps;Amino acid metabolism;Metabolism of other amino acids	ko01100//Metabolic pathways;ko01230//Biosynthesis of amino acids;ko00270//Cysteine and methionine metabolism;ko00260//Glycine, serine and threonine metabolism;ko00450//Selenocompound metabolism	K01758	GO:0009536//plastid	GO:0016846//carbon-sulfur lyase activity	GO:0009086//methionine biosynthetic process
Unigene0002151	0.8659	0.0365667	-4.5656	1.19053e-06	5.42051e-06	yes	LECRK3	Bulb-type lectin domain-containing protein [Cynara cardunculus var. scolymus] [Cynara cardunculus]	-	-	-	-	-	GO:0016301//kinase activity	-
Unigene0002155	0.334633	18.6081	5.7972	1.32279e-23	1.84666e-22	yes	ACA7	Alpha carbonic anhydrase [Cynara cardunculus var. scolymus] [Cynara cardunculus]	Metabolism	Energy metabolism	ko00910//Nitrogen metabolism	K01674	-	GO:0046872//metal ion binding	-
Unigene0002156	0.001	3.0307	11.5654	1.42165e-13	1.20391e-12	yes	--	--	-	-	-	-	-	-	-
Unigene0002161	0.001	2.31393	11.1761	2.93043e-12	2.28464e-11	yes	DMP6	DUF679 domain membrane protein [Medicago truncatula]	-	-	-	-	-	-	-
Unigene0002162	0.001	5.3216	12.3776	5.85737e-43	1.483e-41	yes	At3g07870	F-box associated domain, type 1 [Cynara cardunculus var. scolymus] [Cynara cardunculus]	-	-	-	-	-	-	-
Unigene0002163	3.5902	0.0795667	-5.49576	7.82347e-09	4.5484e-08	yes	--	Leucine-rich repeat-containing protein [Cynara cardunculus var. scolymus] [Cynara cardunculus]	-	-	-	-	-	-	-
Unigene0002164	11.275	1.62027	-2.79883	3.06706e-14	2.69843e-13	yes	--	Leucine-rich repeat-containing protein [Cynara cardunculus var. scolymus] [Cynara cardunculus]	-	-	-	-	-	-	-
Unigene0002165	2.58303	0.750233	-1.78365	0.000139879	0.000466672	yes	--	--	-	-	-	-	-	-	-
Unigene0002167	0.001	2.04697	10.9993	4.56858e-06	1.92561e-05	yes	--	--	-	-	-	-	-	-	-
Unigene0002168	0.0699667	2.7229	5.28233	3.9772e-13	3.26977e-12	yes	--	--	-	-	-	-	-	-	-
Unigene0002171	0.0615333	2.15663	5.13127	2.11598e-05	8.09799e-05	yes	--	--	-	-	-	-	-	-	-
Unigene0002173	3.31947	1.14487	-1.53577	6.64711e-07	3.12239e-06	yes	ATB	F-box domain, cyclin-like protein [Cynara cardunculus var. scolymus] [Cynara cardunculus]	-	-	-	-	-	-	-
Unigene0002177	0.001	1.07453	10.0695	1.35654e-07	6.92357e-07	yes	--	--	-	-	-	-	-	-	-
Unigene0002178	8.33413	18.8183	1.17503	1.43207e-13	1.21247e-12	yes	GSVIVT00026920001	Glycoside hydrolase, family 28 [Cynara cardunculus var. scolymus] [Cynara cardunculus]	-	-	-	-	-	GO:0016787//hydrolase activity	GO:0044238//primary metabolic process;GO:0045229//external encapsulating structure organization
Unigene0002182	14.6095	6.90533	-1.08113	2.89576e-07	1.42006e-06	yes	RKF1	PREDICTED: probable LRR receptor-like serine/threonine-protein kinase RFK1 isoform X2 [Daucus carota subsp. sativus] [Daucus carota]	-	-	-	-	-	-	-
Unigene0002183	11.2177	5.09757	-1.1379	4.8956e-07	2.33937e-06	yes	RKF1	PREDICTED: probable LRR receptor-like serine/threonine-protein kinase RFK1 isoform X1 [Daucus carota subsp. sativus] [Daucus carota]	-	-	-	-	-	-	-
Unigene0002185	18.5933	7.6067	-1.28944	1.21438e-13	1.03353e-12	yes	BBR	Zinc finger, RING/FYVE/PHD-type [Cynara cardunculus var. scolymus] [Cynara cardunculus]	-	-	-	-	-	-	-
Unigene0002191	15.3719	7.25047	-1.08415	3.81664e-13	3.14046e-12	yes	SIS8	Phox/Bem1p [Cynara cardunculus var. scolymus] [Cynara cardunculus]	-	-	-	-	-	-	-
Unigene0002192	0.001	2.5029	11.2894	2.42244e-09	1.48332e-08	yes	--	Disease resistance protein [Cynara cardunculus var. scolymus] [Cynara cardunculus]	-	-	-	-	-	-	-
Unigene0002194	0.0606	5.74087	6.56581	1.13546e-29	1.95312e-28	yes	--	PREDICTED: replication protein A 70 kDa DNA-binding subunit D-like [Beta vulgaris subsp. vulgaris] [Beta vulgaris]	Genetic Information Processing	Replication and repair	ko03420//Nucleotide excision repair;ko03440//Homologous recombination;ko03030//DNA replication;ko03430//Mismatch repair	K07466	-	-	-
Unigene0002196	0.001	1.52897	10.5783	1.35745e-08	7.70313e-08	yes	At3g13560	Glycoside hydrolase, catalytic domain-containing protein [Cynara cardunculus var. scolymus] [Cynara cardunculus]	Metabolism	Carbohydrate metabolism	ko00500//Starch and sucrose metabolism	K19891	-	GO:0016787//hydrolase activity	GO:0008152//metabolic process
Unigene0002197	0.875567	2.5995	1.56995	0.0158875	0.0340314	yes	GMPM1	seed maturation protein LEA 4 [Glycine tomentella]	-	-	-	-	-	-	-
Unigene0002199	0.2467	1.70567	2.78951	2.84375e-06	1.2314e-05	yes	--	--	-	-	-	-	-	-	-
Unigene0002201	6.09597	0.352567	-4.11189	7.24333e-09	4.22586e-08	yes	--	Phloem protein 2-like protein, partial [Cynara cardunculus var. scolymus] [Cynara cardunculus]	-	-	-	-	-	-	-
Unigene0002203	0.232667	1.38187	2.57028	0.0174996	0.0371029	yes	--	DUF3883 domain-containing protein [Cephalotus follicularis]	-	-	-	-	-	-	-
Unigene0002204	0.630567	2.25313	1.83721	0.000190142	0.000618973	yes	At1g51810	Phloem protein 2-like protein [Cynara cardunculus var. scolymus] [Cynara cardunculus]	-	-	-	-	-	-	-
Unigene0002205	0.305267	2.11697	2.79386	2.26129e-05	8.6171e-05	yes	HERK1	PREDICTED: receptor like protein kinase S.2-like [Daucus carota subsp. sativus] [Daucus carota]	-	-	-	-	-	-	-
Unigene0002206	0.653067	3.67177	2.49117	5.46815e-09	3.22706e-08	yes	HERK1	Protein kinase, ATP binding site-containing protein, partial [Cynara cardunculus var. scolymus] [Cynara cardunculus]	-	-	-	-	-	GO:0016772//transferase activity, transferring phosphorus-containing groups	-
Unigene0002211	1.48523	0.0484667	-4.93755	0.00369973	0.00923204	yes	HPPR	D-isomer specific 2-hydroxyacid dehydrogenase, catalytic domain-containing protein [Cynara cardunculus var. scolymus] [Cynara cardunculus]	Metabolism	Carbohydrate metabolism;Amino acid metabolism;Global and overview maps	ko01100//Metabolic pathways;ko01110//Biosynthesis of secondary metabolites;ko01200//Carbon metabolism;ko00630//Glyoxylate and dicarboxylate metabolism;ko00260//Glycine, serine and threonine metabolism	K15919	GO:0044444//cytoplasmic part	GO:0000166//nucleotide binding;GO:0016616//oxidoreductase activity, acting on the CH-OH group of donors, NAD or NADP as acceptor	GO:0009853//photorespiration;GO:0044710//single-organism metabolic process
Unigene0002212	10.6231	4.827	-1.13801	6.1281e-10	4.00493e-09	yes	At4g27190	PREDICTED: disease resistance protein At4g27190-like [Citrus sinensis]	Organismal Systems	Environmental adaptation	ko04626//Plant-pathogen interaction	K13459	-	-	-
Unigene0002213	0.0908333	1.91823	4.40041	3.67655e-07	1.78174e-06	yes	--	hypothetical protein DCAR_019134 [Daucus carota subsp. sativus] [Daucus carota]	-	-	-	-	-	-	-
Unigene0002214	0.038	1.95423	5.68446	1.15652e-12	9.24519e-12	yes	NAC098	No apical meristem (NAM) protein [Cynara cardunculus var. scolymus] [Cynara cardunculus]	-	-	-	-	-	-	-
Unigene0002218	8.73127	124.527	3.83412	2.20974e-145	2.92901e-143	yes	ACT3	Actin/actin-like conserved site-containing protein [Cynara cardunculus var. scolymus] [Cynara cardunculus]	-	-	-	-	-	GO:0032550//purine ribonucleoside binding	-
Unigene0002220	1.50513	0.001	-10.5557	0.00367899	0.00918746	yes	--	--	-	-	-	-	-	-	-
Unigene0002221	0.342	1.6173	2.24152	0.00914966	0.0208246	yes	HDA6	Histone deacetylase 6 [Glycine soja]	-	-	-	-	-	-	-
Unigene0002225	1.97663	0.3083	-2.68064	0.00010509	0.000358063	yes	--	Pentatricopeptide repeat-containing protein [Cynara cardunculus var. scolymus] [Cynara cardunculus]	-	-	-	-	-	-	-
Unigene0002226	0.001	4.94667	12.2722	1.03866e-11	7.78628e-11	yes	--	--	-	-	-	-	-	-	-
Unigene0002228	0.142367	1.4062	3.30412	0.0127643	0.0280136	yes	--	--	-	-	-	-	-	-	-
Unigene0002234	30.9967	10.0422	-1.62604	7.09677e-13	5.74141e-12	yes	ATHB-16	HD-ZIP protein, partial [Chrysanthemum x morifolium]	-	-	-	-	-	-	-
Unigene0002235	0.571567	2.1646	1.92111	0.000683395	0.00200274	yes	--	PREDICTED: protein CHUP1, chloroplastic isoform X2 [Daucus carota subsp. sativus] [Daucus carota]	-	-	-	-	-	-	-
Unigene0002236	0.001	2.79787	11.4501	1.18175e-13	1.00666e-12	yes	--	--	-	-	-	-	-	-	-
Unigene0002237	0.480167	1.41413	1.55831	0.0238526	0.0487693	yes	--	Helicase, C-terminal [Cynara cardunculus var. scolymus] [Cynara cardunculus]	-	-	-	-	-	-	-
Unigene0002240	4.7359	1.88443	-1.32951	8.34519e-09	4.83922e-08	yes	HERK1	Protein kinase, ATP binding site-containing protein, partial [Cynara cardunculus var. scolymus] [Cynara cardunculus]	-	-	-	-	-	-	-
Unigene0002242	15.5136	5.50837	-1.49384	1.88145e-12	1.48313e-11	yes	--	--	-	-	-	-	-	-	-
Unigene0002243	4.93053	0.3622	-3.76689	1.33442e-09	8.41861e-09	yes	--	--	-	-	-	-	-	-	-
Unigene0002245	31.9738	14.3473	-1.15611	8.27104e-05	0.000286966	yes	--	--	-	-	-	-	-	-	-
Unigene0002249	49.7386	0.7753	-6.00347	7.82507e-53	2.49692e-51	yes	--	--	-	-	-	-	-	-	-
Unigene0002250	25.2153	6.8325	-1.88381	3.55838e-28	5.80595e-27	yes	--	--	-	-	-	-	-	-	-
Unigene0002251	0.6268	10.826	4.11036	3.57409e-12	2.76983e-11	yes	--	--	-	-	-	-	-	-	-
Unigene0002254	0.604267	6.19157	3.35705	5.91259e-12	4.51272e-11	yes	--	--	-	-	-	-	-	-	-
Unigene0002255	0.331367	2.25483	2.76652	3.88438e-10	2.58376e-09	yes	CYCA2-1	Cyclin A/B/D/E [Cynara cardunculus var. scolymus] [Cynara cardunculus]	-	-	-	-	-	-	GO:0044763//single-organism cellular process
Unigene0002257	0.0767667	1.46437	4.25365	1.97271e-05	7.57958e-05	yes	--	Concanavalin A-like lectin/glucanase, subgroup [Cynara cardunculus var. scolymus] [Cynara cardunculus]	-	-	-	-	-	-	-
Unigene0002260	0.001	0.768133	9.58521	0.000278504	0.000879627	yes	--	DNA helicase, UvrD-like, C-terminal [Cynara cardunculus var. scolymus] [Cynara cardunculus]	-	-	-	-	-	-	-
Unigene0002261	0.001	4.45807	12.1222	2.48413e-18	2.71962e-17	yes	--	--	-	-	-	-	-	-	-
Unigene0002264	1.43427	5.40873	1.91498	0.000500645	0.00150713	yes	--	--	-	-	-	-	-	-	-
Unigene0002269	2.73687	0.5324	-2.36194	0.000414181	0.00126584	yes	--	--	-	-	-	-	-	-	-
Unigene0002273	0.16	1.278	2.99774	0.00338483	0.00852384	yes	--	--	-	-	-	-	-	-	-
Unigene0002274	6.16473	18.72	1.60247	2.42102e-19	2.79217e-18	yes	PSD	Armadillo-like helical [Cynara cardunculus var. scolymus] [Cynara cardunculus]	Genetic Information Processing	Translation	ko03013//RNA transport	K14288	-	-	-
Unigene0002278	0.0483667	1.56467	5.0157	2.59386e-05	9.78657e-05	yes	OMT2	flavonoid O-methyltransferase [Carthamus tinctorius]	-	-	-	-	-	GO:0005515//protein binding;GO:0008171//O-methyltransferase activity	GO:0008152//metabolic process
Unigene0002283	1.32693	0.144067	-3.20329	0.0225102	0.0463613	yes	--	--	-	-	-	-	-	-	-
Unigene0002285	57.2718	5.7149	-3.32502	2.22661e-107	1.77328e-105	yes	TSS	PREDICTED: protein TSS [Vitis vinifera]	-	-	-	-	-	-	-
Unigene0002287	0.976967	6.32147	2.69388	8.47109e-09	4.90778e-08	yes	--	--	-	-	-	-	-	-	-
Unigene0002292	0.5671	2.42613	2.09698	3.45571e-06	1.47958e-05	yes	TDR	Leucine-rich repeat-containing protein [Cynara cardunculus var. scolymus] [Cynara cardunculus]	-	-	-	-	GO:0016020//membrane	GO:0016491//oxidoreductase activity;GO:0016772//transferase activity, transferring phosphorus-containing groups	GO:0006796//phosphate-containing compound metabolic process
Unigene0002293	0.0618	2.1382	5.11265	1.84553e-05	7.12057e-05	yes	--	--	-	-	-	-	-	-	-
Unigene0002295	1.65943	0.333633	-2.31436	0.0117249	0.0259517	yes	--	--	-	-	-	-	-	-	-
Unigene0002296	2.271	0.426733	-2.41192	0.00114784	0.00321339	yes	--	--	-	-	-	-	-	-	-
Unigene0002297	1.2399	4.05757	1.71039	4.28059e-05	0.000155686	yes	AGO1A	Argonaute/Dicer protein, PAZ [Cynara cardunculus var. scolymus] [Cynara cardunculus]	-	-	-	-	-	-	-
Unigene0002299	0.808467	7.83547	3.27676	3.13684e-13	2.59419e-12	yes	PHN1	Argonaute/Dicer protein, PAZ [Cynara cardunculus var. scolymus] [Cynara cardunculus]	-	-	-	-	-	-	GO:0009987//cellular process;GO:0010467//gene expression
Unigene0002301	91.9044	3.61157	-4.66944	1.56876e-161	2.57917e-159	yes	GPAT3	Phospholipid/glycerol acyltransferase [Cynara cardunculus var. scolymus] [Cynara cardunculus]	Metabolism	Global and overview maps;Lipid metabolism	ko01100//Metabolic pathways;ko01110//Biosynthesis of secondary metabolites;ko00564//Glycerophospholipid metabolism;ko00561//Glycerolipid metabolism	K13508	-	GO:0016740//transferase activity	-
Unigene0002304	0.001	1.18007	10.2047	4.11701e-05	0.000150208	yes	At3g19360	Zinc finger, CCCH-type [Cynara cardunculus var. scolymus] [Cynara cardunculus]	-	-	-	-	-	-	-
Unigene0002305	0.224467	1.4718	2.71301	0.0105377	0.0236104	yes	--	--	-	-	-	-	-	-	-
Unigene0002307	0.0953667	4.72163	5.62966	2.13706e-12	1.68047e-11	yes	--	--	-	-	-	-	-	-	-
Unigene0002311	4.6956	0.814967	-2.5265	2.03996e-10	1.38949e-09	yes	LRK10	PREDICTED: rust resistance kinase Lr10-like isoform X3 [Vitis vinifera]	-	-	-	-	-	GO:0004672//protein kinase activity;GO:0005488//binding	GO:0006796//phosphate-containing compound metabolic process
Unigene0002316	0.427333	4.12467	3.27084	1.38283e-07	7.05261e-07	yes	--	PREDICTED: ABC transporter F family member 4-like isoform X2 [Nicotiana attenuata]	-	-	-	-	-	-	-
Unigene0002317	2.3373	0.001	-11.1906	7.59008e-06	3.09872e-05	yes	Appl	--	-	-	-	-	-	-	-
Unigene0002326	0.117767	2.49343	4.40413	2.61819e-14	2.31281e-13	yes	E2FC	PREDICTED: transcription factor E2FC isoform X2 [Vitis vinifera]	-	-	-	-	-	-	-
Unigene0002327	0.250467	1.09723	2.13118	0.0124915	0.0274902	yes	--	--	-	-	-	-	-	-	-
Unigene0002331	1.2399	0.2304	-2.42801	0.000366053	0.00113043	yes	--	AAA+ ATPase domain-containing protein [Cynara cardunculus var. scolymus] [Cynara cardunculus]	-	-	-	-	-	-	-
Unigene0002335	3.2009	1.49197	-1.10126	0.0101305	0.0227953	yes	--	--	-	-	-	-	-	-	-
Unigene0002336	1.19383	0.1041	-3.51956	0.00541094	0.0130085	yes	--	--	-	-	-	-	-	-	-
Unigene0002337	0.694267	6.5581	3.23972	4.11528e-07	1.98307e-06	yes	--	--	-	-	-	-	-	-	-
Unigene0002338	2.52773	0.6763	-1.90211	0.00481372	0.0117068	yes	--	--	-	-	-	-	-	-	-
Unigene0002341	11.6523	32.3989	1.47533	4.01471e-13	3.29847e-12	yes	AGO2	Argonaute/Dicer protein, PAZ [Cynara cardunculus var. scolymus] [Cynara cardunculus]	-	-	-	-	-	-	-
Unigene0002342	24.3429	69.7702	1.51911	1.061e-23	1.48742e-22	yes	AGO2	Argonaute/Dicer protein, PAZ [Cynara cardunculus var. scolymus] [Cynara cardunculus]	-	-	-	-	-	-	-
Unigene0002353	2.61227	0.211767	-3.62475	1.23205e-10	8.53685e-10	yes	--	Leucine-rich repeat-containing protein [Cynara cardunculus var. scolymus] [Cynara cardunculus]	-	-	-	-	-	-	-
Unigene0002354	4.045	1.04683	-1.95011	9.26235e-06	3.73232e-05	yes	N	PREDICTED: TMV resistance protein N-like [Ipomoea nil]	-	-	-	-	-	-	-
Unigene0002355	8.65783	3.2766	-1.40181	3.27533e-15	3.04386e-14	yes	NSI	Acetyltransferase NSI [Glycine soja]	Metabolism	Global and overview maps;Amino acid metabolism	ko01100//Metabolic pathways;ko00380//Tryptophan metabolism	K22450	-	-	-
Unigene0002359	4.9219	0.530567	-3.21361	1.72272e-14	1.53738e-13	yes	EIX1	PREDICTED: receptor-like protein kinase [Vitis vinifera]	-	-	-	-	-	-	-
Unigene0002366	4.59107	2.10457	-1.12531	0.0170188	0.0361747	yes	--	--	-	-	-	-	-	-	-
Unigene0002370	1.94307	0.1509	-3.68667	0.00262104	0.00676898	yes	--	--	-	-	-	-	-	-	-
Unigene0002371	0.105967	1.6238	3.93769	0.000184595	0.00060258	yes	--	--	-	-	-	-	-	-	-
Unigene0002373	1.51677	0.229567	-2.72401	0.00840973	0.0193125	yes	--	--	-	-	-	-	-	-	-
Unigene0002377	2.51863	7.72	1.61596	6.51539e-09	3.81687e-08	yes	--	Ankyrin repeat-containing protein [Cynara cardunculus var. scolymus] [Cynara cardunculus]	-	-	-	-	-	-	-
Unigene0002379	0.001	1.23093	10.2655	0.000798007	0.00230797	yes	--	--	-	-	-	-	-	-	-
Unigene0002381	11.3386	33.4955	1.56273	7.65808e-29	1.27714e-27	yes	KIN10	sucrose non-fermenting 1 [Camellia sinensis]	-	-	-	-	-	-	-
Unigene0002383	0.001	0.9046	9.82114	0.00130174	0.00360082	yes	--	--	-	-	-	-	-	-	-
Unigene0002386	4.9077	17.4418	1.82943	6.11019e-10	3.99357e-09	yes	SRO5	Poly(ADP-ribose) polymerase, catalytic domain-containing protein [Cynara cardunculus var. scolymus] [Cynara cardunculus]	-	-	-	-	-	-	-
Unigene0002388	5.42963	1.44903	-1.90576	1.00075e-16	1.01323e-15	yes	CALS5	PREDICTED: callose synthase 5-like [Ipomoea nil]	-	-	-	-	-	-	-
Unigene0002389	0.464467	2.3181	2.3193	0.0038162	0.00948866	yes	--	--	-	-	-	-	-	-	-
Unigene0002392	0.001	0.702433	9.45622	0.00532803	0.0128289	yes	--	Homeodomain-like protein [Cynara cardunculus var. scolymus] [Cynara cardunculus]	-	-	-	-	-	-	-
Unigene0002393	2.0348	0.460433	-2.14382	0.0221572	0.0457223	yes	--	--	-	-	-	-	-	-	-
Unigene0002399	0.0620333	2.63567	5.40898	4.78769e-10	3.15639e-09	yes	--	Zinc finger, C2H2 [Cynara cardunculus var. scolymus] [Cynara cardunculus]	-	-	-	-	-	-	-
Unigene0002400	0.001	0.7581	9.56624	0.00430878	0.0105904	yes	--	--	-	-	-	-	-	-	-
Unigene0002401	0.001	1.7042	10.7349	2.18057e-06	9.58804e-06	yes	--	PREDICTED: ATP-dependent DNA helicase PIF1-like [Ipomoea nil]	-	-	-	-	-	-	-
Unigene0002402	0.103233	6.4489	5.96507	9.2389e-45	2.44163e-43	yes	EMB1027	Aminoacyl-tRNA synthetase, class 1a, anticodon-binding [Cynara cardunculus var. scolymus] [Cynara cardunculus]	Genetic Information Processing	Translation	ko00970//Aminoacyl-tRNA biosynthesis	K01887	-	-	-
Unigene0002411	0.2805	1.44137	2.36136	0.00275046	0.00707839	yes	--	--	-	-	-	-	-	-	-
Unigene0002412	0.167433	1.7507	3.38627	6.38725e-05	0.000225893	yes	--	replication factor-A carboxy-terminal domain protein [Medicago truncatula]	Genetic Information Processing	Replication and repair	ko03420//Nucleotide excision repair;ko03440//Homologous recombination;ko03030//DNA replication;ko03430//Mismatch repair	K07466	-	-	-
Unigene0002414	0.192767	42.6725	7.79031	9.41504e-100	6.7225e-98	yes	POT2	PREDICTED: potassium transporter 2-like isoform X1 [Gossypium hirsutum]	-	-	-	-	-	-	-
Unigene0002417	8.7226	4.35797	-1.0011	1.14899e-08	6.56784e-08	yes	--	Phloem protein 2-like protein [Cynara cardunculus var. scolymus] [Cynara cardunculus]	-	-	-	-	-	-	-
Unigene0002419	2.2608	0.329167	-2.77994	0.000141829	0.000472559	yes	--	CTLH, C-terminal LisH motif-containing protein [Cynara cardunculus var. scolymus] [Cynara cardunculus]	-	-	-	-	-	-	-
Unigene0002421	1.84663	0.487367	-1.92182	0.0200557	0.0418975	yes	--	--	-	-	-	-	-	-	-
Unigene0002423	6.48647	2.0282	-1.67723	3.69131e-13	3.0406e-12	yes	EMB1027	Aminoacyl-tRNA synthetase, class 1a, anticodon-binding [Cynara cardunculus var. scolymus] [Cynara cardunculus]	Genetic Information Processing	Translation	ko00970//Aminoacyl-tRNA biosynthesis	K01887	-	-	-
Unigene0002428	0.129333	1.84417	3.8338	1.49769e-05	5.85072e-05	yes	--	--	-	-	-	-	-	-	-
Unigene0002434	1.5483	0.0772333	-4.32532	0.000226543	0.000727668	yes	--	--	-	-	-	-	-	-	-
Unigene0002437	0.629367	28.8871	5.52038	1.29205e-107	1.03545e-105	yes	--	Proteasome subunit Rpn10, partial [Cynara cardunculus var. scolymus] [Cynara cardunculus]	Genetic Information Processing	Folding, sorting and degradation	ko03050//Proteasome	K03029	-	-	-
Unigene0002443	1.3224	0.001	-10.3689	5.48789e-05	0.000196343	yes	--	--	-	-	-	-	-	-	-
Unigene0002445	0.831267	0.001	-9.69917	0.0151666	0.0326682	yes	RPS13	40S ribosomal protein S13 [Anthurium amnicola]	Genetic Information Processing	Translation	ko03010//Ribosome	K02953	GO:0030529//intracellular ribonucleoprotein complex	-	GO:0010467//gene expression
Unigene0002447	0.0268667	13.108	8.93042	2.93537e-95	1.96239e-93	yes	STP7	BnaA09g00530D [Brassica napus]	-	-	-	-	-	-	-
Unigene0002450	0.0118	6.04	8.99962	1.85257e-63	7.35784e-62	yes	--	G1/S-specific cyclin-E [Gossypium arboreum]	-	-	-	-	-	-	-
Unigene0002453	2.9738	0.0901667	-5.04357	9.90379e-12	7.43891e-11	yes	rpl2502	60S ribosomal protein L25-A, partial [Anthurium amnicola]	Genetic Information Processing	Translation	ko03010//Ribosome	K02893	GO:0030529//intracellular ribonucleoprotein complex	-	-
Unigene0002454	57.1177	27.8505	-1.03624	0.00323035	0.00817447	yes	--	Bifunctional inhibitor/plant lipid transfer protein/seed storage helical domain-containing protein [Cynara cardunculus var. scolymus] [Cynara cardunculus]	-	-	-	-	-	-	-
Unigene0002455	0.001	5.47243	12.418	4.02991e-25	5.93403e-24	yes	--	PREDICTED: putative invertase inhibitor [Vitis vinifera]	-	-	-	-	-	-	-
Unigene0002456	2.0295	0.274567	-2.8859	0.00100887	0.00285459	yes	--	--	-	-	-	-	-	-	-
Unigene0002460	5.12223	0.117233	-5.44932	7.93731e-15	7.22563e-14	yes	--	--	-	-	-	-	-	-	-
Unigene0002466	2.50043	9.6668	1.95086	1.69102e-13	1.42573e-12	yes	--	--	-	-	-	-	-	-	-
Unigene0002468	0.421	0.9883	1.23113	0.0200011	0.0417993	yes	--	LTRGag-pol-polymerase 3 [Arabidopsis lyrata subsp. lyrata] [Arabidopsis lyrata]	-	-	-	-	-	-	-
Unigene0002469	6.61427	0.7486	-3.14331	1.81678e-30	3.19611e-29	yes	--	Uncharacterized protein TCM_002293 [Theobroma cacao]	-	-	-	-	-	-	-
Unigene0002472	3.42033	1.2552	-1.44622	0.000249808	0.000795956	yes	--	--	-	-	-	-	-	-	-
Unigene0002473	4.4929	0.3036	-3.8874	1.98986e-17	2.08523e-16	yes	--	--	-	-	-	-	-	-	-
Unigene0002476	4.7172	1.92147	-1.29572	0.00252024	0.00653	yes	--	--	-	-	-	-	-	-	-
Unigene0002478	2.4307	5.077	1.0626	0.00232702	0.0060758	yes	--	--	-	-	-	-	-	-	-
Unigene0002484	0.001	9.65427	13.237	1.13739e-17	1.20675e-16	yes	--	--	-	-	-	-	-	-	-
Unigene0002489	0.0916333	0.872333	3.25094	0.000228679	0.00073376	yes	TPS1	TPS1.2b [Actinidia chinensis]	Metabolism	Global and overview maps;Carbohydrate metabolism	ko01100//Metabolic pathways;ko00500//Starch and sucrose metabolism	K16055	-	-	-
Unigene0002492	0.5202	1.95087	1.90698	0.00806518	0.0186038	yes	--	Disease resistance protein [Cynara cardunculus var. scolymus] [Cynara cardunculus]	-	-	-	-	-	-	-
Unigene0002493	1.74453	0.494967	-1.81744	0.00304124	0.00774221	yes	--	--	-	-	-	-	-	-	-
Unigene0002497	0.0592667	1.21947	4.36289	0.00238037	0.00620347	yes	--	F-box domain, cyclin-like protein [Cynara cardunculus var. scolymus] [Cynara cardunculus]	-	-	-	-	-	-	-
Unigene0002499	2.88563	0.0882	-5.03197	5.54663e-11	3.94971e-10	yes	rps1	40S ribosomal protein S1 [Anthurium amnicola]	Genetic Information Processing	Translation	ko03010//Ribosome	K02984	GO:0015935//small ribosomal subunit	-	GO:0010467//gene expression
Unigene0002501	0.31	1.11907	1.85196	0.00324965	0.00822004	yes	--	--	-	-	-	-	-	-	-
Unigene0002502	8.12217	21.2063	1.38455	3.14877e-15	2.92838e-14	yes	SAC7	Synaptojanin, N-terminal [Cynara cardunculus var. scolymus] [Cynara cardunculus]	Metabolism;Environmental Information Processing	Global and overview maps;Signal transduction;Carbohydrate metabolism	ko01100//Metabolic pathways;ko04070//Phosphatidylinositol signaling system;ko00562//Inositol phosphate metabolism	K21797	-	-	-
Unigene0002504	0.414067	2.7383	2.72535	1.3029e-05	5.13162e-05	yes	--	--	-	-	-	-	-	-	-
Unigene0002506	0.001	4.35097	12.0871	4.46548e-22	5.84417e-21	yes	--	--	-	-	-	-	-	-	-
Unigene0002507	1.92517	22.3975	3.54028	1.0964e-39	2.56018e-38	yes	--	--	-	-	-	-	-	-	-
Unigene0002508	0.278933	2.33807	3.06732	0.000261934	0.00083131	yes	--	--	-	-	-	-	-	-	-
Unigene0002511	2.20753	0.289833	-2.92914	0.000953615	0.00271236	yes	--	--	-	-	-	-	-	-	-
Unigene0002512	6.08013	1.13373	-2.42302	1.52421e-19	1.77229e-18	yes	At4g24290	PREDICTED: MACPF domain-containing protein At4g24290-like [Daucus carota subsp. sativus] [Daucus carota]	-	-	-	-	-	-	-
Unigene0002513	3.32817	1.11463	-1.57816	0.00155008	0.00421846	yes	N	resistance gene analog NBS7, partial [Helianthus annuus]	-	-	-	-	-	-	-
Unigene0002516	0.2687	2.08063	2.95295	1.04213e-09	6.66233e-09	yes	UGT75L6	UDP-glucuronosyl/UDP-glucosyltransferase [Cynara cardunculus var. scolymus] [Cynara cardunculus]	Metabolism	Global and overview maps	ko01110//Biosynthesis of secondary metabolites	K21371	-	GO:0016740//transferase activity	-
Unigene0002517	0.001	2.2618	11.1433	4.44884e-07	2.13655e-06	yes	--	--	-	-	-	-	-	-	-
Unigene0002518	2.69763	8.2694	1.61609	0.00104419	0.0029454	yes	--	--	-	-	-	-	-	-	-
Unigene0002519	1.12027	0.220533	-2.34477	0.0129032	0.0282697	yes	HSD2	Glucose/ribitol dehydrogenase, partial [Cynara cardunculus var. scolymus] [Cynara cardunculus]	-	-	-	-	-	-	-
Unigene0002520	10.0173	1.90597	-2.3939	5.77414e-27	9.09311e-26	yes	--	Methyltransferase type 11 [Cynara cardunculus var. scolymus] [Cynara cardunculus]	-	-	-	-	GO:0043231//intracellular membrane-bounded organelle;GO:0044444//cytoplasmic part	-	GO:0010033//response to organic substance;GO:0044710//single-organism metabolic process;GO:0044763//single-organism cellular process
Unigene0002521	64.9357	8.99583	-2.85168	1.15973e-53	3.75694e-52	yes	TIR	disease-resistance protein NRSA1 [Tagetes erecta]	-	-	-	-	-	-	-
Unigene0002523	0.160567	1.46417	3.18884	1.49801e-09	9.38954e-09	yes	Pola2	PREDICTED: DNA polymerase alpha subunit B-like isoform X1 [Daucus carota subsp. sativus] [Daucus carota]	Metabolism;Genetic Information Processing	Global and overview maps;Replication and repair;Nucleotide metabolism	ko01100//Metabolic pathways;ko00230//Purine metabolism;ko00240//Pyrimidine metabolism;ko03030//DNA replication	K02321	-	-	GO:0006259//DNA metabolic process
Unigene0002526	0.8268	16.9241	4.3554	5.61902e-58	1.98477e-56	yes	IQD1	PREDICTED: protein IQ-DOMAIN 1-like [Nicotiana sylvestris]	-	-	-	-	-	-	-
Unigene0002527	0.365733	18.533	5.66316	2.19061e-59	7.96919e-58	yes	ABA2	Glucose/ribitol dehydrogenase [Cynara cardunculus var. scolymus] [Cynara cardunculus]	-	-	-	-	-	GO:0003824//catalytic activity	GO:0044710//single-organism metabolic process
Unigene0002529	1.7096	0.190667	-3.16453	0.00895938	0.0204424	yes	--	--	-	-	-	-	-	-	-
Unigene0002536	3.11283	1.02797	-1.59843	0.00617093	0.0146403	yes	PRS4	WD repeat-containing protein 82-B [Morus notabilis]	Genetic Information Processing	Translation	ko03015//mRNA surveillance pathway	K14962	-	-	-
Unigene0002539	3.69997	0.188167	-4.29743	3.34925e-34	6.66493e-33	yes	At1g67520	Apple-like protein [Cynara cardunculus var. scolymus] [Cynara cardunculus]	-	-	-	-	-	-	-
Unigene0002540	0.105967	1.66467	3.97355	1.2996e-05	5.1197e-05	yes	--	CMP/dCMP deaminase, zinc-binding [Cynara cardunculus var. scolymus] [Cynara cardunculus]	-	-	-	-	-	-	-
Unigene0002541	0.001	0.895867	9.80714	8.70921e-08	4.53293e-07	yes	--	--	-	-	-	-	-	-	-
Unigene0002543	0.001	1.16743	10.1891	4.38362e-06	1.85131e-05	yes	ERL1	Leucine-rich repeat-containing protein [Cynara cardunculus var. scolymus] [Cynara cardunculus]	Metabolism	Glycan biosynthesis and metabolism	ko00511//Other glycan degradation	K01191	-	-	-
Unigene0002548	4.76433	2.21623	-1.10416	0.00733151	0.0170682	yes	RPP2A	NBS-LRR resistance protein RS6-8, partial [Helianthus annuus]	-	-	-	-	-	-	-
Unigene0002550	1.86263	49.1293	4.72117	1.41802e-59	5.18567e-58	yes	DBR	PREDICTED: 2-alkenal reductase (NADP(+)-dependent) [Theobroma cacao]	-	-	-	-	-	-	-
Unigene0002553	0.001	3.35717	11.713	3.22642e-22	4.25234e-21	yes	HSC-I	BnaA03g39320D [Brassica napus]	Cellular Processes;Genetic Information Processing	Folding, sorting and degradation;Transport and catabolism;Transcription	ko04141//Protein processing in endoplasmic reticulum;ko03040//Spliceosome;ko04144//Endocytosis	K03283	-	-	-
Unigene0002555	2.0112	0.255633	-2.97591	0.000395295	0.00121257	yes	--	--	-	-	-	-	-	-	-
Unigene0002556	1.4275	3.73633	1.38813	0.00410811	0.010147	yes	--	--	-	-	-	-	-	-	-
Unigene0002557	3.66467	1.0597	-1.79003	0.00506535	0.0122638	yes	--	disease-resistance protein NRSA1 [Tagetes erecta]	-	-	-	-	-	-	-
Unigene0002560	1.36937	0.2014	-2.76537	0.0164163	0.0350378	yes	--	Protein of unknown function DUF247, plant [Cynara cardunculus var. scolymus] [Cynara cardunculus]	-	-	-	-	-	-	-
Unigene0002563	0.001	4.77833	12.2223	3.616e-41	8.76974e-40	yes	SYT4	PREDICTED: synaptotagmin-4 [Eucalyptus grandis]	-	-	-	-	-	-	-
Unigene0002564	1.9499	0.0778333	-4.64687	3.91417e-09	2.34593e-08	yes	--	PREDICTED: F-box protein At5g07610-like [Citrus sinensis]	-	-	-	-	-	-	-
Unigene0002569	0.504567	3.11457	2.62591	0.00314762	0.00799032	yes	--	--	-	-	-	-	-	-	-
Unigene0002587	7.91633	2.3136	-1.77469	1.57348e-07	7.96923e-07	yes	--	--	-	-	-	-	-	-	-
Unigene0002590	6.93713	2.00153	-1.79323	6.70296e-16	6.48492e-15	yes	--	--	-	-	-	-	-	-	-
Unigene0002591	54.4007	4.9038	-3.47165	1.19829e-66	5.01671e-65	yes	AMT2	PREDICTED: ammonium transporter 2-like [Daucus carota subsp. sativus] [Daucus carota]	-	-	-	-	GO:0005911//cell-cell junction;GO:0031224//intrinsic component of membrane	GO:0015077//monovalent inorganic cation transmembrane transporter activity;GO:0015291//secondary active transmembrane transporter activity	GO:0006605//protein targeting;GO:0006865//amino acid transport;GO:0009267//cellular response to starvation;GO:0009617//response to bacterium;GO:0009620//response to fungus;GO:0009696//salicylic acid metabolic process;GO:0009746//response to hexose;GO:0009755//hormone-mediated signaling pathway;GO:0009814//defense response, incompatible interaction;GO:0009863//salicylic acid mediated signaling pat…
Unigene0002593	1.30563	2.64263	1.01723	0.00534272	0.0128606	yes	--	--	-	-	-	-	-	-	-
Unigene0002595	5.70513	0.4587	-3.63664	2.80323e-21	3.54167e-20	yes	--	--	-	-	-	-	-	-	-
Unigene0002596	0.001	1.33767	10.3855	1.76563e-05	6.8326e-05	yes	--	--	-	-	-	-	-	-	-
Unigene0002597	0.816	0.0944333	-3.1112	0.00923428	0.0209915	yes	At4g03230	Apple-like protein [Cynara cardunculus var. scolymus] [Cynara cardunculus]	-	-	-	-	-	GO:0004672//protein kinase activity;GO:0032550//purine ribonucleoside binding	GO:0006464//cellular protein modification process;GO:0006796//phosphate-containing compound metabolic process;GO:0008037//cell recognition
Unigene0002598	0.151967	8.2537	5.76321	1.13823e-12	9.10369e-12	yes	--	Leucine-rich repeat, cysteine-containing subtype [Cynara cardunculus var. scolymus] [Cynara cardunculus]	-	-	-	-	-	-	-
Unigene0002605	0.0723667	2.33113	5.00956	6.14001e-05	0.000217793	yes	--	--	-	-	-	-	-	-	-
Unigene0002606	0.0780333	2.02203	4.69557	5.90632e-06	2.45128e-05	yes	--	--	-	-	-	-	-	-	-
Unigene0002609	11.1387	1.72993	-2.68679	1.44247e-16	1.44632e-15	yes	--	--	-	-	-	-	-	-	-
Unigene0002610	0.0417333	18.3369	8.77934	6.58491e-63	2.58054e-61	yes	--	BnaC02g35820D [Brassica napus]	-	-	-	-	-	-	-
Unigene0002614	0.979933	104.613	6.73816	2.70991e-198	7.66115e-196	yes	TOR1L3	Armadillo-like helical [Cynara cardunculus var. scolymus] [Cynara cardunculus]	-	-	-	-	-	-	-
Unigene0002616	0.0797	2.5626	5.00688	1.58028e-12	1.25138e-11	yes	--	F-box domain, cyclin-like protein [Cynara cardunculus var. scolymus] [Cynara cardunculus]	-	-	-	-	-	-	-
Unigene0002618	3.21413	10.0371	1.64284	1.14538e-09	7.27932e-09	yes	STE1	PREDICTED: delta(7)-sterol-C5(6)-desaturase [Capsicum annuum]	Metabolism	Lipid metabolism;Global and overview maps	ko01100//Metabolic pathways;ko01110//Biosynthesis of secondary metabolites;ko00100//Steroid biosynthesis	K00227	-	-	-
Unigene0002619	0.981333	15.2332	3.95634	8.02932e-41	1.9284e-39	yes	UGT92A1	UDP-glucuronosyl/UDP-glucosyltransferase [Cynara cardunculus var. scolymus] [Cynara cardunculus]	-	-	-	-	-	-	-
Unigene0002621	0.244633	1.7947	2.87505	6.20147e-05	0.000219746	yes	--	Leucine-rich repeat-containing protein [Cynara cardunculus var. scolymus] [Cynara cardunculus]	-	-	-	-	-	-	-
Unigene0002622	98.8833	23.2882	-2.08613	3.6477e-54	1.19124e-52	yes	DPE2	disproportionating enzyme 2 [Camellia sinensis]	Metabolism	Carbohydrate metabolism;Global and overview maps	ko01100//Metabolic pathways;ko01110//Biosynthesis of secondary metabolites;ko00500//Starch and sucrose metabolism	K00705	-	-	-
Unigene0002623	0.001	1.84267	10.8476	1.48759e-07	7.56073e-07	yes	--	--	-	-	-	-	-	-	-
Unigene0002624	0.001	0.8567	9.74265	0.000586946	0.00174134	yes	RHD3	Root hair defective 3 GTP-binding, partial [Cynara cardunculus var. scolymus] [Cynara cardunculus]	-	-	-	-	-	-	-
Unigene0002626	0.0821333	2.8634	5.12362	9.98477e-11	6.96761e-10	yes	--	simiar to ribosomal protein [Oryza sativa Japonica Group]	-	-	-	-	-	-	-
Unigene0002630	3.4401	7.2884	1.08315	0.0103071	0.0231404	yes	MYB4	MYB5 [Chrysanthemum x morifolium]	Organismal Systems	Environmental adaptation	ko04626//Plant-pathogen interaction	K09422	-	GO:0005488//binding	-
Unigene0002631	2.53	0.376033	-2.7502	2.1564e-06	9.48996e-06	yes	CPK13	PREDICTED: calcium-dependent protein kinase 13-like isoform X2 [Nelumbo nucifera]	Organismal Systems	Environmental adaptation	ko04626//Plant-pathogen interaction	K13412	-	-	-
Unigene0002632	2.02283	0.0826667	-4.61293	2.32191e-05	8.83305e-05	yes	--	Armadillo [Cynara cardunculus var. scolymus] [Cynara cardunculus]	-	-	-	-	-	GO:0016772//transferase activity, transferring phosphorus-containing groups	-
Unigene0002633	5.5614	2.4479	-1.1839	0.000135371	0.0004526	yes	EMB3004	PREDICTED: bifunctional 3-dehydroquinate dehydratase/shikimate dehydrogenase, chloroplastic-like [Nicotiana sylvestris]	Metabolism	Amino acid metabolism;Global and overview maps	ko01100//Metabolic pathways;ko01110//Biosynthesis of secondary metabolites;ko01230//Biosynthesis of amino acids;ko00400//Phenylalanine, tyrosine and tryptophan biosynthesis	K13832	-	GO:0016616//oxidoreductase activity, acting on the CH-OH group of donors, NAD or NADP as acceptor;GO:0016836//hydro-lyase activity	GO:0044710//single-organism metabolic process
Unigene0002635	0.354267	1.4558	2.0389	0.0175467	0.0371895	yes	--	--	-	-	-	-	-	-	-
Unigene0002637	2.8711	0.729067	-1.97748	0.000748552	0.00217827	yes	--	--	-	-	-	-	-	-	-
Unigene0002638	31.2422	4.5777	-2.7708	1.91412e-46	5.28654e-45	yes	CSLG3	Cellulose synthase [Cynara cardunculus var. scolymus] [Cynara cardunculus]	-	-	-	-	-	GO:0016740//transferase activity	-
Unigene0002639	0.535767	0.0378	-3.82515	0.00342657	0.00861977	yes	--	carboxyl-terminal peptidase [Medicago truncatula]	-	-	-	-	-	-	-
Unigene0002641	0.284033	2.9808	3.39157	1.72534e-06	7.69012e-06	yes	--	--	-	-	-	-	-	-	-
Unigene0002646	9.30877	1.46613	-2.66657	9.7127e-19	1.08426e-17	yes	--	PREDICTED: uncharacterized N-acetyltransferase p20-like [Ziziphus jujuba]	-	-	-	-	-	-	-
Unigene0002649	0.001	0.9532	9.89664	9.97698e-05	0.000341315	yes	--	BnaA09g52070D [Brassica napus]	-	-	-	-	-	-	-
Unigene0002654	3.49613	1.47633	-1.24374	0.0015605	0.00424409	yes	--	Leucine-rich repeat-containing protein [Cynara cardunculus var. scolymus] [Cynara cardunculus]	-	-	-	-	-	-	-
Unigene0002657	0.0992	0.8702	3.13293	0.0120512	0.0266163	yes	--	--	-	-	-	-	-	-	-
Unigene0002659	22.3922	1.44897	-3.9499	8.59913e-61	3.22948e-59	yes	--	AAA domain protein [Medicago truncatula]	-	-	-	-	-	-	-
Unigene0002663	2.32563	0.791967	-1.55411	0.0135341	0.0295043	yes	--	--	-	-	-	-	-	-	-
Unigene0002664	0.8558	3.71703	2.11881	2.31761e-06	1.01556e-05	yes	--	--	-	-	-	-	-	-	-
Unigene0002665	0.332767	1.72343	2.3727	0.000984858	0.00279283	yes	--	--	-	-	-	-	-	-	-
Unigene0002666	11.897	2.06713	-2.5249	6.36737e-12	4.84294e-11	yes	--	--	-	-	-	-	-	-	-
Unigene0002671	0.121033	13.7771	6.83072	2.57609e-22	3.40813e-21	yes	--	--	-	-	-	-	-	-	-
Unigene0002673	0.001	2.01763	10.9784	4.95032e-07	2.36375e-06	yes	HSC-I	Heat shock protein 70, conserved site-containing protein [Cynara cardunculus var. scolymus] [Cynara cardunculus]	Genetic Information Processing;Cellular Processes	Folding, sorting and degradation;Transport and catabolism;Transcription	ko04141//Protein processing in endoplasmic reticulum;ko03040//Spliceosome;ko04144//Endocytosis	K03283	GO:0016020//membrane;GO:0043231//intracellular membrane-bounded organelle;GO:0044444//cytoplasmic part;GO:0071944//cell periphery	GO:0005488//binding	GO:0006950//response to stress;GO:0010467//gene expression;GO:0034645//cellular macromolecule biosynthetic process;GO:0044267//cellular protein metabolic process
Unigene0002674	1.2955	0.390433	-1.73036	0.0209416	0.0435404	yes	--	--	-	-	-	-	-	-	-
Unigene0002675	0.001	4.00807	11.9687	6.25178e-11	4.42961e-10	yes	--	--	-	-	-	-	-	-	-
Unigene0002676	0.001	2.11803	11.0485	2.97737e-09	1.80608e-08	yes	--	--	-	-	-	-	-	-	-
Unigene0002677	7.89327	2.26703	-1.79982	5.5566e-09	3.278e-08	yes	BH0283	PREDICTED: uncharacterized isomerase BH0283-like isoform X1 [Citrus sinensis]	-	-	-	-	-	-	-
Unigene0002680	1.9443	0.001	-10.925	0.000748867	0.00217902	yes	--	--	-	-	-	-	-	-	-
Unigene0002681	3.23053	0.1026	-4.97667	1.53093e-06	6.86753e-06	yes	--	--	-	-	-	-	-	-	-
Unigene0002683	0.2836	43.7661	7.26981	2.49925e-226	9.43241e-224	yes	KIN7F	Kinesin, motor domain-containing protein [Cynara cardunculus var. scolymus] [Cynara cardunculus]	-	-	-	-	-	-	-
Unigene0002686	5.7513	1.55087	-1.89081	3.29795e-05	0.000122346	yes	--	Heavy metal-associated domain, HMA [Cynara cardunculus var. scolymus] [Cynara cardunculus]	-	-	-	-	-	-	-
Unigene0002687	0.360733	1.92367	2.41485	0.000527945	0.00158062	yes	--	--	-	-	-	-	-	-	-
Unigene0002690	0.347133	2.40413	2.79196	0.0119238	0.0263538	yes	--	--	-	-	-	-	-	-	-
Unigene0002691	34.4638	71.8837	1.06058	1.07078e-10	7.45245e-10	yes	OPT5	Oligopeptide transporter OPT superfamily [Cynara cardunculus var. scolymus] [Cynara cardunculus]	-	-	-	-	-	-	-
Unigene0002694	4.58973	0.478733	-3.26112	7.36049e-06	3.01269e-05	yes	--	--	-	-	-	-	-	-	-
Unigene0002703	2.04413	0.970133	-1.07523	0.0211849	0.0439841	yes	--	--	-	-	-	-	-	-	-
Unigene0002705	1.87857	0.644633	-1.54308	0.0141001	0.0306198	yes	--	--	-	-	-	-	-	-	-
Unigene0002709	9.4268	2.8059	-1.7483	0.000132014	0.000442223	yes	2021-10-04	General substrate transporter [Cynara cardunculus var. scolymus] [Cynara cardunculus]	-	-	-	-	GO:0005774//vacuolar membrane	GO:0005215//transporter activity	GO:0006811//ion transport;GO:0032787//monocarboxylic acid metabolic process;GO:0044238//primary metabolic process;GO:0044248//cellular catabolic process;GO:0044712//single-organism catabolic process
Unigene0002710	7.17823	14.7512	1.03913	3.67216e-06	1.56665e-05	yes	--	PREDICTED: protein rolling stone-like, partial [Juglans regia]	-	-	-	-	-	-	-
Unigene0002712	0.0819333	2.36847	4.85336	2.72056e-07	1.33842e-06	yes	--	Senescence regulator [Cynara cardunculus var. scolymus] [Cynara cardunculus]	-	-	-	-	-	-	-
Unigene0002713	405.975	76.3739	-2.41024	9.70165e-65	3.93063e-63	yes	S4	PREDICTED: extracellular ribonuclease LE [Ricinus communis]	-	-	-	-	-	-	-
Unigene0002715	0.123633	2.1405	4.11381	1.84255e-07	9.25372e-07	yes	--	--	-	-	-	-	-	-	-
Unigene0002721	7.61663	1.45923	-2.38394	5.47232e-23	7.44418e-22	yes	N	Leucine-rich repeat-containing protein [Cynara cardunculus var. scolymus] [Cynara cardunculus]	-	-	-	-	-	-	-
Unigene0002725	2.07733	0.456633	-2.18562	0.00224939	0.0058932	yes	--	--	-	-	-	-	-	-	-
Unigene0002727	0.001	1.61203	10.6547	1.6085e-11	1.19043e-10	yes	--	Ankyrin repeat-containing protein [Cynara cardunculus var. scolymus] [Cynara cardunculus]	-	-	-	-	-	-	-
Unigene0002731	0.116867	1.421	3.60397	0.00263787	0.00680786	yes	--	--	-	-	-	-	-	-	-
Unigene0002732	0.5539	1.661	1.58435	0.000829073	0.00238935	yes	--	--	-	-	-	-	-	-	-
Unigene0002733	2.872	6.78047	1.23933	0.02082	0.0433182	yes	--	hypothetical protein Ccrd_025330 [Cynara cardunculus var. scolymus] [Cynara cardunculus]	-	-	-	-	-	-	-
Unigene0002734	1874.77	540.656	-1.79393	2.43237e-36	5.16788e-35	yes	DK-ACO1	ACC oxidase [Chrysanthemum x morifolium]	Metabolism	Amino acid metabolism;Global and overview maps	ko01100//Metabolic pathways;ko01110//Biosynthesis of secondary metabolites;ko00270//Cysteine and methionine metabolism	K05933	-	GO:0016705//oxidoreductase activity, acting on paired donors, with incorporation or reduction of molecular oxygen;GO:0043169//cation binding	GO:0044710//single-organism metabolic process
Unigene0002741	4.2117	10.4253	1.30761	4.39987e-11	3.15334e-10	yes	--	PREDICTED: F-box/FBD/LRR-repeat protein At1g78750-like [Arachis duranensis]	-	-	-	-	-	-	-
Unigene0002744	0.0727	43.3538	9.21999	6.05801e-171	1.12108e-168	yes	ASNAP2	NSF attachment protein [Cynara cardunculus var. scolymus] [Cynara cardunculus]	-	-	-	-	-	-	-
Unigene0002745	0.668367	0.001	-9.3845	0.0100853	0.0227044	yes	--	--	-	-	-	-	-	-	-
Unigene0002746	0.001	1.0775	10.0735	7.01886e-05	0.000246422	yes	--	--	-	-	-	-	-	-	-
Unigene0002749	18.4404	1.01937	-4.17712	5.52975e-31	9.8456e-30	yes	RD19D	PREDICTED: cysteine proteinase 15A [Nicotiana sylvestris]	Organismal Systems	Environmental adaptation	ko04626//Plant-pathogen interaction	K01373	-	-	-
Unigene0002750	106.823	28.2707	-1.91784	1.45454e-35	3.00615e-34	yes	WAT1	PREDICTED: protein WALLS ARE THIN 1-like [Erythranthe guttata]	-	-	-	-	GO:0031224//intrinsic component of membrane	GO:0005215//transporter activity	GO:0044763//single-organism cellular process
Unigene0002753	1.14253	0.0317333	-5.17009	0.000171467	0.000562843	yes	RLP34	Leucine-rich repeat-containing protein [Cynara cardunculus var. scolymus] [Cynara cardunculus]	-	-	-	-	-	-	-
Unigene0002756	0.297833	1.37693	2.20888	0.00570917	0.0136505	yes	--	--	-	-	-	-	-	-	-
Unigene0002757	1.65157	0.1905	-3.11597	0.0037866	0.00942548	yes	--	--	-	-	-	-	-	-	-
Unigene0002759	0.837233	25.3266	4.91888	1.40414e-117	1.27159e-115	yes	--	--	-	-	-	-	-	-	-
Unigene0002760	0.805567	8.2474	3.35586	4.61243e-08	2.47428e-07	yes	--	--	-	-	-	-	-	-	-
Unigene0002761	5.30483	0.2115	-4.64858	1.86245e-27	2.98077e-26	yes	BGAL17	Beta-galactosidase 1-like protein [Cynara cardunculus var. scolymus] [Cynara cardunculus]	Metabolism	Glycan biosynthesis and metabolism;Carbohydrate metabolism;Lipid metabolism;Global and overview maps	ko01100//Metabolic pathways;ko00052//Galactose metabolism;ko00600//Sphingolipid metabolism;ko00511//Other glycan degradation;ko00531//Glycosaminoglycan degradation;ko00604//Glycosphingolipid biosynthesis - ganglio series	K12309	-	-	-
Unigene0002762	0.5965	3.65527	2.61538	2.61772e-06	1.13893e-05	yes	--	--	-	-	-	-	-	-	-
Unigene0002763	0.630367	2.26377	1.84446	0.00170792	0.00460078	yes	--	F-box domain, cyclin-like protein [Cynara cardunculus var. scolymus] [Cynara cardunculus]	-	-	-	-	-	-	-
Unigene0002767	1.23033	3.5602	1.53291	5.63441e-05	0.000201031	yes	--	--	-	-	-	-	-	-	-
Unigene0002770	0.4066	1.25533	1.62639	0.0175882	0.0372711	yes	--	--	-	-	-	-	-	-	-
Unigene0002773	0.001	13.089	13.6761	1.64179e-29	2.80705e-28	yes	--	--	-	-	-	-	-	-	-
Unigene0002776	5.42877	0.453867	-3.58028	5.92446e-30	1.02994e-28	yes	--	rve domain-containing protein/RVT_3 domain-containing protein [Cephalotus follicularis]	-	-	-	-	-	-	-
Unigene0002777	3.3957	359.294	6.72531	1.06716e-26	1.66516e-25	yes	At1g29670	Lipase, GDSL [Cynara cardunculus var. scolymus] [Cynara cardunculus]	-	-	-	-	-	-	-
Unigene0002781	0.001	0.556967	9.12145	0.0142147	0.0308268	yes	--	--	-	-	-	-	-	-	-
Unigene0002783	0.001	1.54687	10.5951	6.37503e-05	0.000225492	yes	--	--	-	-	-	-	-	-	-
Unigene0002787	4.87353	10.8446	1.15394	1.25039e-05	4.93674e-05	yes	--	Transcription factor TFIIE beta subunit, DNA-binding domain-containing protein [Cynara cardunculus var. scolymus] [Cynara cardunculus]	Genetic Information Processing	Transcription	ko03022//Basal transcription factors	K03137	GO:0044451//nucleoplasm part	-	GO:0006352//DNA-templated transcription, initiation;GO:0006412//translation
Unigene0002790	39.0095	152.148	1.96358	1.16069e-29	1.99473e-28	yes	UGD4	PREDICTED: UDP-glucose 6-dehydrogenase 4-like, partial [Camelina sativa]	Metabolism	Global and overview maps;Carbohydrate metabolism	ko01100//Metabolic pathways;ko00520//Amino sugar and nucleotide sugar metabolism;ko00040//Pentose and glucuronate interconversions;ko00053//Ascorbate and aldarate metabolism	K00012	-	GO:0000166//nucleotide binding;GO:0016614//oxidoreductase activity, acting on CH-OH group of donors	GO:0044710//single-organism metabolic process
Unigene0002792	2.26977	7.5368	1.73141	1.28194e-10	8.87216e-10	yes	UBQ3	PREDICTED: polyubiquitin isoform X1 [Prunus mume]	-	-	-	-	-	-	-
Unigene0002793	7.13463	3.4685	-1.04053	0.0097202	0.0219787	yes	RPS10	PREDICTED: 30S ribosomal protein S10, chloroplastic [Theobroma cacao]	Genetic Information Processing	Translation	ko03010//Ribosome	K02946	GO:0009536//plastid;GO:0030529//intracellular ribonucleoprotein complex	-	GO:0009657//plastid organization;GO:0034660//ncRNA metabolic process;GO:0044249//cellular biosynthetic process;GO:0044710//single-organism metabolic process;GO:0044763//single-organism cellular process;GO:1901576//organic substance biosynthetic process
Unigene0002794	0.001	2.61757	11.354	1.51391e-13	1.27978e-12	yes	IRE	AGC-kinase, C-terminal [Cynara cardunculus var. scolymus] [Cynara cardunculus]	-	-	-	-	-	-	-
Unigene0002796	0.001	1.70823	10.7383	9.63142e-05	0.000330408	yes	--	--	-	-	-	-	-	-	-
Unigene0002798	1.34843	0.4291	-1.6519	0.000839761	0.00241702	yes	PUB1	Armadillo [Cynara cardunculus var. scolymus] [Cynara cardunculus]	-	-	-	-	-	GO:0003824//catalytic activity	GO:0032446//protein modification by small protein conjugation
Unigene0002799	44.7399	2.1373	-4.3877	1.16534e-70	5.25184e-69	yes	RMA3	PREDICTED: E3 ubiquitin-protein ligase RNF5-like [Daucus carota subsp. sativus] [Daucus carota]	Genetic Information Processing	Folding, sorting and degradation	ko04141//Protein processing in endoplasmic reticulum	K10666	-	-	-
Unigene0002800	9.17733	20.1959	1.13791	1.94821e-13	1.63627e-12	yes	SPDSYN1	spermidine synthase [Camellia sinensis]	Metabolism	Amino acid metabolism;Metabolism of other amino acids;Global and overview maps	ko01100//Metabolic pathways;ko00480//Glutathione metabolism;ko00270//Cysteine and methionine metabolism;ko00330//Arginine and proline metabolism;ko00410//beta-Alanine metabolism	K00797	-	GO:0008757//S-adenosylmethionine-dependent methyltransferase activity	GO:0008152//metabolic process
Unigene0002803	4.59713	22.7881	2.30948	2.73147e-23	3.76586e-22	yes	--	--	-	-	-	-	-	-	-
Unigene0002806	0.976333	8.95517	3.19727	4.04043e-23	5.51858e-22	yes	BMT	DUF4283 domain-containing protein [Cephalotus follicularis]	-	-	-	-	-	-	-
Unigene0002815	0.0623	6.73743	6.75682	1.28537e-22	1.71983e-21	yes	--	--	-	-	-	-	-	-	-
Unigene0002818	1.6356	4.90993	1.58588	0.0143813	0.0311497	yes	--	--	-	-	-	-	-	-	-
Unigene0002820	2.11263	0.0519333	-5.34624	0.000118064	0.000398491	yes	rps19	40S ribosomal protein S19-B, partial [Anthurium amnicola]	Genetic Information Processing	Translation	ko03010//Ribosome	K02966	-	-	-
Unigene0002821	12.5325	0.2999	-5.38505	1.23429e-62	4.80995e-61	yes	UGT75L6	UDP-glucuronosyl/UDP-glucosyltransferase [Cynara cardunculus var. scolymus] [Cynara cardunculus]	Metabolism	Global and overview maps	ko01110//Biosynthesis of secondary metabolites	K21371	-	-	-
Unigene0002823	5.3364	2.4281	-1.13604	0.00444194	0.0108845	yes	--	--	-	-	-	-	-	-	-
Unigene0002824	0.001	1.45487	10.5067	0.000126048	0.000423482	yes	--	--	-	-	-	-	-	-	-
Unigene0002826	2.7401	0.0783	-5.12907	1.97874e-07	9.88906e-07	yes	--	--	-	-	-	-	-	-	-
Unigene0002828	0.001	1.63753	10.6773	2.01744e-08	1.12329e-07	yes	--	hypothetical protein PRUPE_ppa019152mg [Prunus persica]	-	-	-	-	-	-	-
Unigene0002836	0.4473	2.35603	2.39705	1.63894e-08	9.20973e-08	yes	--	disease resistance RPP13-like protein 4-like protein [Corchorus capsularis]	-	-	-	-	-	-	-
Unigene0002843	7.871	0.4795	-4.03694	5.36833e-39	1.2314e-37	yes	--	PREDICTED: oligopeptide transporter 4-like [Erythranthe guttata]	-	-	-	-	-	-	-
Unigene0002850	1.42427	0.2559	-2.47657	0.00696147	0.0162869	yes	--	transmembrane protein [Arabidopsis thaliana]	-	-	-	-	-	-	-
Unigene0002851	2.84157	5.71613	1.00835	9.89004e-10	6.33488e-09	yes	--	PREDICTED: ubiquitin-like-specific protease ESD4 isoform X2 [Vitis vinifera]	-	-	-	-	-	-	-
Unigene0002853	5.38247	0.305267	-4.14013	5.20152e-29	8.7354e-28	yes	CRK8	Concanavalin A-like lectin/glucanase, subgroup, partial [Cynara cardunculus var. scolymus] [Cynara cardunculus]	-	-	-	-	-	-	-
Unigene0002854	2.79023	0.3636	-2.93996	7.84989e-08	4.10492e-07	yes	CRK10	Concanavalin A-like lectin/glucanase, subgroup [Cynara cardunculus var. scolymus] [Cynara cardunculus]	-	-	-	-	-	-	-
Unigene0002855	0.001	1.09133	10.0919	0.000572229	0.00170123	yes	--	--	-	-	-	-	-	-	-
Unigene0002858	0.0820333	2.25717	4.78216	6.7185e-20	7.93604e-19	yes	--	G1/S-specific cyclin-E [Gossypium arboreum]	-	-	-	-	-	-	-
Unigene0002859	101.829	42.08	-1.27495	1.57892e-21	2.01815e-20	yes	SRK2E	open stomata 1 [Ammopiptanthus mongolicus]	Environmental Information Processing	Signal transduction	ko04075//Plant hormone signal transduction;ko04016//MAPK signaling pathway - plant	K14498	GO:0043231//intracellular membrane-bounded organelle;GO:0044444//cytoplasmic part	GO:0004674//protein serine/threonine kinase activity;GO:0019902//phosphatase binding;GO:0032550//purine ribonucleoside binding	GO:0001101//response to acid chemical;GO:0005984//disaccharide metabolic process;GO:0006464//cellular protein modification process;GO:0006633//fatty acid biosynthetic process;GO:0006641//triglyceride metabolic process;GO:0006796//phosphate-containing compound metabolic process;GO:0006970//response to osmotic stress;GO:0009617//response to bacterium;GO:0009755//hormone-mediated signaling pathway;G…
Unigene0002861	3.15943	1.1924	-1.4058	0.00300744	0.00766686	yes	ATL66	Zinc finger, RING/FYVE/PHD-type [Cynara cardunculus var. scolymus] [Cynara cardunculus]	-	-	-	-	-	-	-
Unigene0002862	0.001	9.61187	13.2306	3.76318e-17	3.88875e-16	yes	HS1	PREDICTED: stress-response A/B barrel domain-containing protein HS1 [Ipomoea nil]	-	-	-	-	-	-	GO:0006090//pyruvate metabolic process;GO:0006725//cellular aromatic compound metabolic process;GO:0006970//response to osmotic stress;GO:0034641//cellular nitrogen compound metabolic process;GO:0044249//cellular biosynthetic process;GO:0046483//heterocycle metabolic process;GO:0051186//cofactor metabolic process;GO:0051707//response to other organism;GO:1901360//organic cyclic compound metabolic…
Unigene0002863	0.0475667	1.37507	4.85341	0.000441844	0.00134278	yes	--	late embryogenesis abundant protein [Medicago truncatula]	-	-	-	-	-	-	-
Unigene0002866	8.51727	3.9986	-1.0909	1.11216e-06	5.08061e-06	yes	--	AMP-binding, conserved site-containing protein [Cynara cardunculus var. scolymus] [Cynara cardunculus]	-	-	-	-	-	-	-
Unigene0002869	0.2072	6.90313	5.05816	9.65294e-20	1.13168e-18	yes	--	--	-	-	-	-	-	-	-
Unigene0002873	1.92373	0.114667	-4.06839	3.271e-05	0.000121423	yes	--	--	-	-	-	-	-	-	-
Unigene0002876	0.001	0.749867	9.55049	0.00161999	0.00438849	yes	MIF2	PREDICTED: mini zinc finger protein 3-like [Daucus carota subsp. sativus] [Daucus carota]	-	-	-	-	-	-	-
Unigene0002878	4.5498	25.5704	2.4906	1.0864e-36	2.33081e-35	yes	SPP2	HAD-like domain-containing protein [Cynara cardunculus var. scolymus] [Cynara cardunculus]	Metabolism	Carbohydrate metabolism	ko00500//Starch and sucrose metabolism	K07024	-	GO:0050308//sugar-phosphatase activity	GO:0005985//sucrose metabolic process;GO:0006796//phosphate-containing compound metabolic process
Unigene0002881	0.001	1.0451	10.0294	0.000371812	0.00114659	yes	--	--	-	-	-	-	-	-	-
Unigene0002883	0.112967	6.1396	5.76418	1.59327e-37	3.49562e-36	yes	NLP7	NIN-like protein, partial [Chrysanthemum x morifolium]	-	-	-	-	-	-	-
Unigene0002885	149.273	18.0511	-3.0478	3.39154e-97	2.33879e-95	yes	APM1	PREDICTED: LOW QUALITY PROTEIN: aminopeptidase M1-like [Eucalyptus grandis]	-	-	-	-	-	-	-
Unigene0002887	0.241167	1.1092	2.20142	0.0164653	0.0351316	yes	--	--	-	-	-	-	-	-	-
Unigene0002888	150.076	74.1663	-1.01686	5.94409e-13	4.82672e-12	yes	UXS5	NAD-dependent epimerase/dehydratase [Cynara cardunculus var. scolymus] [Cynara cardunculus]	Metabolism	Global and overview maps;Carbohydrate metabolism	ko01100//Metabolic pathways;ko00520//Amino sugar and nucleotide sugar metabolism	K08678	-	GO:0016831//carboxy-lyase activity;GO:0048037//cofactor binding	-
Unigene0002891	38.2979	18.3533	-1.06122	2.11788e-09	1.30486e-08	yes	--	Mitochondrial import protein TIM15 [Cynara cardunculus var. scolymus] [Cynara cardunculus]	-	-	-	-	-	-	-
Unigene0002893	0.001	0.444667	8.79658	0.00744446	0.0173065	yes	MYB73	PREDICTED: myb-related protein A-like [Vigna radiata var. radiata] [Vigna radiata]	-	-	-	-	-	-	-
Unigene0002896	2.0727	6.11787	1.56152	1.19507e-11	8.92822e-11	yes	TPR4	CTLH, C-terminal LisH motif-containing protein [Cynara cardunculus var. scolymus] [Cynara cardunculus]	-	-	-	-	-	-	-
Unigene0002900	0.1104	1.2897	3.54622	0.00433627	0.0106525	yes	--	--	-	-	-	-	-	-	-
Unigene0002901	0.001	36.8527	15.1695	7.40013e-55	2.44482e-53	yes	--	--	-	-	-	-	-	-	-
Unigene0002902	0.001	93.3216	16.5099	5.30401e-134	6.0291e-132	yes	--	PREDICTED: uncharacterized protein LOC109351648 isoform X1 [Lupinus angustifolius]	-	-	-	-	-	-	-
Unigene0002905	0.296067	15.6002	5.7195	1.5722e-46	4.35318e-45	yes	--	--	-	-	-	-	-	-	-
Unigene0002906	0.001	1.41877	10.4704	4.23039e-05	0.000154036	yes	--	--	-	-	-	-	-	-	-
Unigene0002909	0.754033	3.0001	1.99231	0.003394	0.00854484	yes	--	conserved hypothetical protein [Ricinus communis]	-	-	-	-	-	-	-
Unigene0002915	1.33223	9.63437	2.85434	1.47071e-08	8.31088e-08	yes	--	PREDICTED: F-box/kelch-repeat protein At1g57790-like isoform X2 [Ipomoea nil]	-	-	-	-	-	-	-
Unigene0002919	0.001	2.5053	11.2908	6.10842e-06	2.53063e-05	yes	--	--	-	-	-	-	-	-	-
Unigene0002921	1.36453	7.60777	2.47907	6.57232e-18	7.04241e-17	yes	--	PREDICTED: F-box/kelch-repeat protein At1g57790 [Theobroma cacao]	-	-	-	-	-	-	-
Unigene0002924	1.735	0.719467	-1.26994	0.00179645	0.00481438	yes	--	PREDICTED: F-box/kelch-repeat protein At1g57790 [Theobroma cacao]	-	-	-	-	-	-	-
Unigene0002926	2.38027	0.001	-11.2169	6.24267e-07	2.94396e-06	yes	--	senescence-associated protein-like, partial [Pfiesteria piscicida]	-	-	-	-	-	-	-
Unigene0002929	3.3628	0.822567	-2.03146	2.72951e-05	0.000102585	yes	MCM9	PREDICTED: alpha-mannosidase [Vitis vinifera]	Metabolism	Glycan biosynthesis and metabolism	ko00511//Other glycan degradation	K01191	-	GO:0015923//mannosidase activity;GO:0046914//transition metal ion binding	GO:0019318//hexose metabolic process
Unigene0002930	0.6007	4.55717	2.92342	3.17009e-18	3.4455e-17	yes	--	Carbohydrate-binding-like fold [Cynara cardunculus var. scolymus] [Cynara cardunculus]	-	-	-	-	-	-	-
Unigene0002931	3.7943	1.01777	-1.89843	1.52018e-09	9.51837e-09	yes	--	--	-	-	-	-	-	-	-
Unigene0002932	0.001	4.99473	12.2862	2.23158e-16	2.21321e-15	yes	--	--	-	-	-	-	-	-	-
Unigene0002937	0.6967	1.80417	1.37272	0.0182941	0.0386304	yes	--	Pentatricopeptide repeat-containing protein [Dichanthelium oligosanthes]	Metabolism	Global and overview maps;Glycan biosynthesis and metabolism	ko01100//Metabolic pathways;ko00510//N-Glycan biosynthesis	K00729	-	-	-
Unigene0002939	0.2905	1.18827	2.03225	0.0149127	0.0321892	yes	--	--	-	-	-	-	-	-	-
Unigene0002943	22.033	10.2889	-1.09857	2.67944e-08	1.47325e-07	yes	At2g39360	Protein kinase, ATP binding site-containing protein, partial [Cynara cardunculus var. scolymus] [Cynara cardunculus]	-	-	-	-	-	GO:0016740//transferase activity	-
Unigene0002944	13.7092	6.15053	-1.15636	2.48228e-10	1.67853e-09	yes	FER	Protein kinase, ATP binding site-containing protein, partial [Cynara cardunculus var. scolymus] [Cynara cardunculus]	-	-	-	-	-	GO:0016740//transferase activity	-
Unigene0002950	16.1694	7.78227	-1.055	1.50482e-06	6.75596e-06	yes	--	--	-	-	-	-	-	-	-
Unigene0002956	2.0766	0.001	-11.02	0.000327106	0.00101965	yes	ELOC	--	-	-	-	-	-	-	-
Unigene0002963	1.96303	28.6225	3.86599	6.22527e-12	4.73862e-11	yes	CYP71B37	cytochrome P450 [Cynara cardunculus var. scolymus] [Cynara cardunculus]	-	-	-	-	-	GO:0005488//binding;GO:0016705//oxidoreductase activity, acting on paired donors, with incorporation or reduction of molecular oxygen	-
Unigene0002964	0.0608333	1.40713	4.53175	5.2056e-10	3.42307e-09	yes	At1g04570	Biopterin transport-related protein BT1 [Cynara cardunculus var. scolymus] [Cynara cardunculus]	-	-	-	-	-	-	-
Unigene0002967	0.171433	1.19003	2.79528	0.00972014	0.0219787	yes	--	--	-	-	-	-	-	-	-
Unigene0002968	2.98443	1.00673	-1.56778	1.78153e-07	8.9631e-07	yes	N	TIR_3 [Helianthus annuus]	-	-	-	-	-	-	-
Unigene0002969	6.83073	1.9321	-1.82187	4.65231e-13	3.80478e-12	yes	N	TIR_2 [Helianthus annuus]	-	-	-	-	-	-	-
Unigene0002972	3.90037	11.5364	1.56452	4.69616e-15	4.32182e-14	yes	--	serine esterase family protein [Medicago truncatula]	-	-	-	-	-	-	-
Unigene0002977	0.0656	1.1079	4.07799	4.59915e-06	1.93764e-05	yes	--	zf-RVT domain-containing protein [Cephalotus follicularis]	-	-	-	-	-	-	-
Unigene0002978	0.001	2.19197	11.098	1.81699e-10	1.2417e-09	yes	DRP1A	Dynamin, partial [Cynara cardunculus var. scolymus] [Cynara cardunculus]	-	-	-	-	-	-	-
Unigene0002979	0.001	1.9367	10.9194	3.13315e-09	1.89592e-08	yes	--	--	-	-	-	-	-	-	-
Unigene0002980	44.3739	13.7018	-1.69535	3.34384e-25	4.94374e-24	yes	RTE1	PREDICTED: protein REVERSION-TO-ETHYLENE SENSITIVITY1-like [Sesamum indicum]	Environmental Information Processing	Signal transduction	ko04016//MAPK signaling pathway - plant	K20726	GO:0031090//organelle membrane;GO:0031224//intrinsic component of membrane;GO:0043231//intracellular membrane-bounded organelle	-	GO:0010104//regulation of ethylene-activated signaling pathway
Unigene0002992	0.001	2.07783	11.0209	5.87771e-09	3.46103e-08	yes	--	--	-	-	-	-	-	-	-
Unigene0002993	0.0562667	6.6504	6.88502	9.01358e-23	1.21472e-21	yes	--	--	-	-	-	-	-	-	-
Unigene0002994	0.001	0.943	9.88111	0.00103299	0.0029169	yes	--	--	-	-	-	-	-	-	-
Unigene0002996	1.1187	4.01787	1.84461	1.24424e-06	5.64931e-06	yes	Ergic3	PREDICTED: endoplasmic reticulum-Golgi intermediate compartment protein 3 [Ricinus communis]	-	-	-	-	-	-	-
Unigene0002998	0.127833	3.13383	4.61559	5.08126e-08	2.714e-07	yes	--	--	-	-	-	-	-	-	-
Unigene0003002	0.001	2.67317	11.3843	8.70108e-09	5.03341e-08	yes	--	Bifunctional inhibitor/plant lipid transfer protein/seed storage helical domain-containing protein [Cynara cardunculus var. scolymus] [Cynara cardunculus]	-	-	-	-	-	-	-
Unigene0003004	1.9846	0.258033	-2.94322	0.0120101	0.026533	yes	--	--	-	-	-	-	-	-	-
Unigene0003006	0.001	2.1191	11.0492	2.62365e-10	1.77084e-09	yes	--	PREDICTED: S-antigen protein-like [Elaeis guineensis]	-	-	-	-	-	-	-
Unigene0003010	6.1663	2.39633	-1.36358	0.00142572	0.00390931	yes	At4g27290	Bulb-type lectin domain-containing protein, partial [Cynara cardunculus var. scolymus] [Cynara cardunculus]	-	-	-	-	-	-	-
Unigene0003011	4.32563	0.929133	-2.21895	6.44987e-08	3.40347e-07	yes	At4g27290	Bulb-type lectin domain-containing protein, partial [Cynara cardunculus var. scolymus] [Cynara cardunculus]	-	-	-	-	-	-	-
Unigene0003012	6.59783	1.01873	-2.69522	7.28293e-09	4.24703e-08	yes	SD18	Apple-like protein [Cynara cardunculus var. scolymus] [Cynara cardunculus]	-	-	-	-	-	GO:0016301//kinase activity	GO:0009987//cellular process
Unigene0003013	17.0794	0.943	-4.17886	2.23426e-22	2.96203e-21	yes	At1g11303	PREDICTED: G-type lectin S-receptor-like serine/threonine-protein kinase At4g27290 isoform X3 [Erythranthe guttata]	-	-	-	-	-	-	-
Unigene0003015	0.7347	0.001	-9.52101	0.000506316	0.00152276	yes	SD18	PREDICTED: G-type lectin S-receptor-like serine/threonine-protein kinase At4g27290 isoform X1 [Theobroma cacao]	-	-	-	-	-	GO:0005488//binding;GO:0016772//transferase activity, transferring phosphorus-containing groups	GO:0009987//cellular process
Unigene0003016	12.9908	2.56233	-2.34196	2.68807e-26	4.13791e-25	yes	SD11	S-locus protein kinase [Populus trichocarpa]	-	-	-	-	-	GO:0004672//protein kinase activity;GO:0005488//binding	GO:0006796//phosphate-containing compound metabolic process
Unigene0003017	26.7879	1.1812	-4.50326	2.34402e-78	1.19883e-76	yes	SD11	PREDICTED: G-type lectin S-receptor-like serine/threonine-protein kinase At4g27290 isoform X1 [Nicotiana tabacum]	-	-	-	-	-	-	-
Unigene0003018	13.3096	0.6591	-4.33583	9.24874e-19	1.03382e-17	yes	SD11	PREDICTED: G-type lectin S-receptor-like serine/threonine-protein kinase At4g27290 isoform X2 [Nicotiana tomentosiformis]	-	-	-	-	-	-	-
Unigene0003020	11.9592	2.3174	-2.36754	4.77e-23	6.49918e-22	yes	At4g27290	Apple-like protein [Cynara cardunculus var. scolymus] [Cynara cardunculus]	-	-	-	-	-	-	-
Unigene0003021	18.4312	0.6537	-4.81737	3.1717e-55	1.05789e-53	yes	At4g27290	Apple-like protein [Cynara cardunculus var. scolymus] [Cynara cardunculus]	-	-	-	-	-	-	-
Unigene0003022	10.1103	0.612667	-4.04458	2.68929e-41	6.54088e-40	yes	At4g27290	Apple-like protein [Cynara cardunculus var. scolymus] [Cynara cardunculus]	-	-	-	-	-	GO:0016772//transferase activity, transferring phosphorus-containing groups	-
Unigene0003023	7.2436	1.26093	-2.52221	3.30264e-11	2.38819e-10	yes	LECRK15	Protein kinase, ATP binding site-containing protein, partial [Cynara cardunculus var. scolymus] [Cynara cardunculus]	-	-	-	-	-	-	-
Unigene0003027	6.0046	1.54973	-1.95405	0.000551631	0.00164554	yes	--	Protein kinase, ATP binding site-containing protein, partial [Cynara cardunculus var. scolymus] [Cynara cardunculus]	-	-	-	-	-	-	-
Unigene0003028	4.4033	1.61487	-1.44717	0.00634919	0.0150121	yes	LECRK16	Protein kinase, ATP binding site-containing protein, partial [Cynara cardunculus var. scolymus] [Cynara cardunculus]	-	-	-	-	-	-	-
Unigene0003030	4.22803	21.739	2.36222	3.34334e-14	2.93645e-13	yes	--	Protein kinase, ATP binding site-containing protein, partial [Cynara cardunculus var. scolymus] [Cynara cardunculus]	-	-	-	-	-	-	-
Unigene0003031	4.95513	2.15403	-1.20188	0.00881356	0.0201499	yes	PP2B10	Phloem protein 2-like protein [Cynara cardunculus var. scolymus] [Cynara cardunculus]	-	-	-	-	-	-	-
Unigene0003032	3.79197	1.2782	-1.56883	0.00616729	0.0146326	yes	--	Protein kinase, ATP binding site-containing protein, partial [Cynara cardunculus var. scolymus] [Cynara cardunculus]	-	-	-	-	-	-	-
Unigene0003033	2.674	1.0608	-1.33385	0.00513808	0.0124156	yes	--	Protein kinase, ATP binding site-containing protein, partial [Cynara cardunculus var. scolymus] [Cynara cardunculus]	-	-	-	-	-	-	-
Unigene0003039	40.7075	7.37633	-2.46432	1.90685e-44	4.99115e-43	yes	PP2B10	Phloem protein 2-like protein [Cynara cardunculus var. scolymus] [Cynara cardunculus]	-	-	-	-	-	-	-
Unigene0003041	0.0319	0.452533	3.8264	0.00833872	0.0191753	yes	LECRK15	Protein kinase, ATP binding site-containing protein, partial [Cynara cardunculus var. scolymus] [Cynara cardunculus]	-	-	-	-	-	-	-
Unigene0003042	4.52087	1.51323	-1.57896	0.000307161	0.000962212	yes	CRK36	Protein kinase, ATP binding site-containing protein, partial [Cynara cardunculus var. scolymus] [Cynara cardunculus]	-	-	-	-	-	-	-
Unigene0003043	13.0233	4.8339	-1.42983	8.30502e-10	5.36041e-09	yes	At2g39360	Protein kinase, ATP binding site-containing protein, partial [Cynara cardunculus var. scolymus] [Cynara cardunculus]	-	-	-	-	-	-	-
Unigene0003044	1.90507	0.273333	-2.80111	0.000398199	0.00122089	yes	At2g23200	Protein kinase, ATP binding site-containing protein, partial [Cynara cardunculus var. scolymus] [Cynara cardunculus]	-	-	-	-	-	-	-
Unigene0003045	24.1534	1.19683	-4.33493	1.48823e-86	8.76395e-85	yes	At2g39360	Protein kinase, ATP binding site-containing protein, partial [Cynara cardunculus var. scolymus] [Cynara cardunculus]	-	-	-	-	-	GO:0016740//transferase activity	-
Unigene0003049	6.35623	2.8848	-1.1397	0.00179377	0.00480853	yes	At1g53430	Protein kinase, ATP binding site-containing protein, partial [Cynara cardunculus var. scolymus] [Cynara cardunculus]	-	-	-	-	-	-	-
Unigene0003050	9.57253	0.5462	-4.1314	6.57831e-31	1.168e-29	yes	PBL19	Protein kinase, ATP binding site-containing protein, partial [Cynara cardunculus var. scolymus] [Cynara cardunculus]	-	-	-	-	-	-	-
Unigene0003051	12.246	6.10653	-1.00389	3.77865e-06	1.60975e-05	yes	FER	Protein kinase, ATP binding site-containing protein, partial [Cynara cardunculus var. scolymus] [Cynara cardunculus]	-	-	-	-	-	-	-
Unigene0003052	7.25793	0.4644	-3.96612	3.97971e-21	4.98775e-20	yes	At2g23200	Protein kinase, ATP binding site-containing protein, partial [Cynara cardunculus var. scolymus] [Cynara cardunculus]	-	-	-	-	-	-	-
Unigene0003053	13.3954	0.495333	-4.7572	7.3217e-56	2.47877e-54	yes	At4g29180	Protein kinase, ATP binding site-containing protein, partial [Cynara cardunculus var. scolymus] [Cynara cardunculus]	-	-	-	-	-	-	-
Unigene0003056	10.4171	4.9836	-1.06369	0.00226978	0.00594215	yes	--	Protein kinase, ATP binding site-containing protein, partial [Cynara cardunculus var. scolymus] [Cynara cardunculus]	-	-	-	-	-	-	-
Unigene0003057	5.74277	2.04623	-1.48878	5.59683e-06	2.3318e-05	yes	LIP1	Protein kinase, ATP binding site-containing protein, partial [Cynara cardunculus var. scolymus] [Cynara cardunculus]	-	-	-	-	-	-	-
Unigene0003059	38.1929	7.28223	-2.39085	1.97608e-43	5.04819e-42	yes	PP2B10	Phloem protein 2-like protein [Cynara cardunculus var. scolymus] [Cynara cardunculus]	-	-	-	-	-	-	-
Unigene0003061	10.2473	2.82907	-1.85684	4.99213e-08	2.66844e-07	yes	WAK5	Protein kinase, ATP binding site-containing protein, partial [Cynara cardunculus var. scolymus] [Cynara cardunculus]	-	-	-	-	-	-	-
Unigene0003066	8.1006	0.330367	-4.61589	1.42156e-17	1.50099e-16	yes	--	Protein kinase, ATP binding site-containing protein, partial [Cynara cardunculus var. scolymus] [Cynara cardunculus]	-	-	-	-	-	-	-
Unigene0003067	4.51967	1.46373	-1.62656	0.000129919	0.000435567	yes	PBL1	Protein kinase, ATP binding site-containing protein, partial [Cynara cardunculus var. scolymus] [Cynara cardunculus]	-	-	-	-	-	-	-
Unigene0003069	2.9601	0.0643333	-5.52394	4.72486e-07	2.26145e-06	yes	At2g39360	Protein kinase, ATP binding site-containing protein, partial [Cynara cardunculus var. scolymus] [Cynara cardunculus]	-	-	-	-	-	-	-
Unigene0003070	26.4293	2.1386	-3.6274	1.1647e-36	2.49811e-35	yes	THE1	Protein kinase, ATP binding site-containing protein, partial [Cynara cardunculus var. scolymus] [Cynara cardunculus]	-	-	-	-	-	GO:0003824//catalytic activity	-
Unigene0003071	6.60853	1.7637	-1.90572	1.52111e-07	7.71852e-07	yes	BRL3	Protein kinase, ATP binding site-containing protein, partial [Cynara cardunculus var. scolymus] [Cynara cardunculus]	-	-	-	-	-	GO:0016740//transferase activity	-
Unigene0003072	5.6676	2.02387	-1.48562	0.00397394	0.00984796	yes	--	Phloem protein 2-like protein [Cynara cardunculus var. scolymus] [Cynara cardunculus]	-	-	-	-	-	-	-
Unigene0003074	30.6403	8.18473	-1.90442	2.87383e-18	3.13172e-17	yes	--	Phloem protein 2-like protein [Cynara cardunculus var. scolymus] [Cynara cardunculus]	-	-	-	-	-	-	-
Unigene0003075	3.91043	1.47187	-1.40968	7.56317e-06	3.08856e-05	yes	PP2B10	Phloem protein 2-like protein [Cynara cardunculus var. scolymus] [Cynara cardunculus]	-	-	-	-	-	-	-
Unigene0003077	2.9198	0.8414	-1.79501	0.000205959	0.000666639	yes	--	Phloem protein 2-like protein [Cynara cardunculus var. scolymus] [Cynara cardunculus]	-	-	-	-	-	-	-
Unigene0003079	1.86843	0.432367	-2.1115	0.0111392	0.0248102	yes	PBL13	Protein kinase, ATP binding site-containing protein, partial [Cynara cardunculus var. scolymus] [Cynara cardunculus]	-	-	-	-	-	-	-
Unigene0003080	17.0499	7.96217	-1.09853	7.19017e-07	3.36428e-06	yes	--	Phloem protein 2-like protein [Cynara cardunculus var. scolymus] [Cynara cardunculus]	-	-	-	-	-	-	-
Unigene0003081	3.60283	1.39687	-1.36694	0.0115651	0.0256476	yes	--	Phloem protein 2-like protein [Cynara cardunculus var. scolymus] [Cynara cardunculus]	-	-	-	-	-	-	-
Unigene0003082	4.03497	0.0926	-5.4454	2.95166e-07	1.44627e-06	yes	--	--	-	-	-	-	-	-	-
Unigene0003085	8.33693	3.58653	-1.21693	0.000872604	0.00250266	yes	PBL26	Protein kinase, ATP binding site-containing protein, partial [Cynara cardunculus var. scolymus] [Cynara cardunculus]	-	-	-	-	-	GO:0016740//transferase activity	-
Unigene0003090	15.3286	3.50963	-2.12683	1.65396e-16	1.65189e-15	yes	PBL17	Protein kinase, ATP binding site-containing protein, partial [Cynara cardunculus var. scolymus] [Cynara cardunculus]	-	-	-	-	-	GO:0016740//transferase activity	-
Unigene0003092	2.1864	0.5348	-2.03149	0.00408722	0.010102	yes	--	Protein kinase, ATP binding site-containing protein, partial [Cynara cardunculus var. scolymus] [Cynara cardunculus]	-	-	-	-	-	-	-
Unigene0003093	11.9371	4.4028	-1.43896	1.29081e-10	8.93114e-10	yes	At2g23200	Protein kinase, ATP binding site-containing protein, partial [Cynara cardunculus var. scolymus] [Cynara cardunculus]	-	-	-	-	-	GO:0016740//transferase activity	-
Unigene0003095	12.9601	3.07583	-2.07503	3.82335e-07	1.84914e-06	yes	--	Protein kinase, ATP binding site-containing protein, partial [Cynara cardunculus var. scolymus] [Cynara cardunculus]	-	-	-	-	-	-	-
Unigene0003096	4.83923	0.2113	-4.51741	7.16277e-15	6.53529e-14	yes	FER	Protein kinase, ATP binding site-containing protein, partial [Cynara cardunculus var. scolymus] [Cynara cardunculus]	-	-	-	-	-	-	-
Unigene0003098	1.05997	0.0374	-4.82484	0.000141446	0.000471408	yes	--	Protein kinase, ATP binding site-containing protein, partial [Cynara cardunculus var. scolymus] [Cynara cardunculus]	-	-	-	-	-	-	-
Unigene0003100	2.12907	0.866367	-1.29717	0.0126952	0.0278738	yes	LECRKS4	Protein kinase, ATP binding site-containing protein, partial [Cynara cardunculus var. scolymus] [Cynara cardunculus]	-	-	-	-	-	-	-
Unigene0003101	7.37447	2.5193	-1.54952	2.49641e-05	9.44586e-05	yes	PBL26	Protein kinase, ATP binding site-containing protein, partial [Cynara cardunculus var. scolymus] [Cynara cardunculus]	-	-	-	-	-	-	-
Unigene0003103	13.0409	3.27017	-1.9956	5.95988e-08	3.16037e-07	yes	--	Protein kinase, ATP binding site-containing protein, partial [Cynara cardunculus var. scolymus] [Cynara cardunculus]	-	-	-	-	-	-	-
Unigene0003107	11.9321	2.016	-2.56528	9.76238e-18	1.03793e-16	yes	HERK1	Protein kinase, ATP binding site-containing protein, partial [Cynara cardunculus var. scolymus] [Cynara cardunculus]	-	-	-	-	-	-	-
Unigene0003108	26.3844	7.57007	-1.80131	9.54301e-16	9.1494e-15	yes	At2g39360	Protein kinase, ATP binding site-containing protein, partial [Cynara cardunculus var. scolymus] [Cynara cardunculus]	-	-	-	-	-	-	-
Unigene0003109	26.3958	5.1852	-2.34784	2.98694e-23	4.1092e-22	yes	HERK1	Mannose-binding lectin [Cynara cardunculus var. scolymus] [Cynara cardunculus]	-	-	-	-	-	-	-
Unigene0003110	6.37053	0.923733	-2.78587	1.50821e-09	9.44809e-09	yes	PBL26	Protein kinase, ATP binding site-containing protein, partial [Cynara cardunculus var. scolymus] [Cynara cardunculus]	-	-	-	-	-	-	-
Unigene0003111	9.1879	3.343	-1.45859	4.3156e-05	0.00015687	yes	At1g78530	Protein kinase, ATP binding site-containing protein, partial [Cynara cardunculus var. scolymus] [Cynara cardunculus]	-	-	-	-	-	-	-
Unigene0003112	13.787	5.61533	-1.29586	0.0010068	0.00284979	yes	ANX2	LOW QUALITY PROTEIN: receptor-like protein kinase ANXUR1 [Asparagus officinalis]	-	-	-	-	-	-	-
Unigene0003113	22.7335	1.96253	-3.53403	5.37296e-41	1.29733e-39	yes	FER	Protein kinase, ATP binding site-containing protein, partial [Cynara cardunculus var. scolymus] [Cynara cardunculus]	-	-	-	-	-	-	-
Unigene0003114	2.25243	0.001	-11.1373	3.35764e-05	0.000124374	yes	--	Protein kinase, ATP binding site-containing protein, partial [Cynara cardunculus var. scolymus] [Cynara cardunculus]	-	-	-	-	-	-	-
Unigene0003115	12.5406	2.24383	-2.48257	8.99504e-15	8.16427e-14	yes	FER	Protein kinase, ATP binding site-containing protein, partial [Cynara cardunculus var. scolymus] [Cynara cardunculus]	-	-	-	-	-	-	-
Unigene0003116	21.7274	1.31647	-4.04477	8.52708e-50	2.54695e-48	yes	At1g30570	Protein kinase, ATP binding site-containing protein, partial [Cynara cardunculus var. scolymus] [Cynara cardunculus]	-	-	-	-	-	-	-
Unigene0003119	20.2286	6.8231	-1.56789	1.14115e-08	6.52398e-08	yes	At5g59700	Protein kinase, ATP binding site-containing protein [Cynara cardunculus var. scolymus] [Cynara cardunculus]	-	-	-	-	-	-	-
Unigene0003121	8.40173	1.9444	-2.11136	4.06987e-07	1.96279e-06	yes	At1g67720	Protein kinase, ATP binding site-containing protein, partial [Cynara cardunculus var. scolymus] [Cynara cardunculus]	-	-	-	-	-	GO:0016740//transferase activity	-
Unigene0003122	2.3128	0.655933	-1.81802	0.000408921	0.00125091	yes	--	Phloem protein 2-like protein [Cynara cardunculus var. scolymus] [Cynara cardunculus]	-	-	-	-	-	-	-
Unigene0003125	0.98	0.001	-9.93664	0.00220495	0.00578824	yes	--	Phloem protein 2-like protein [Cynara cardunculus var. scolymus] [Cynara cardunculus]	-	-	-	-	-	-	-
Unigene0003127	6.07707	2.4254	-1.32515	6.4801e-05	0.000228976	yes	--	Phloem protein 2-like protein [Cynara cardunculus var. scolymus] [Cynara cardunculus]	-	-	-	-	-	-	-
Unigene0003128	18.3228	7.1692	-1.35375	4.44396e-09	2.64936e-08	yes	HERK1	Mannose-binding lectin [Cynara cardunculus var. scolymus] [Cynara cardunculus]	-	-	-	-	-	-	-
Unigene0003131	16.3639	4.49263	-1.86489	1.133e-09	7.20482e-09	yes	--	Protein kinase, ATP binding site-containing protein, partial [Cynara cardunculus var. scolymus] [Cynara cardunculus]	-	-	-	-	-	-	-
Unigene0003132	5.05857	2.15847	-1.22872	0.00340838	0.00857737	yes	At1g53420	Protein kinase, ATP binding site-containing protein, partial [Cynara cardunculus var. scolymus] [Cynara cardunculus]	-	-	-	-	-	-	-
Unigene0003133	9.257	0.555033	-4.0599	1.55192e-17	1.63638e-16	yes	PBL1	Protein kinase, ATP binding site-containing protein, partial [Cynara cardunculus var. scolymus] [Cynara cardunculus]	-	-	-	-	-	-	-
Unigene0003134	0.159267	0.834833	2.39004	0.00463679	0.0113149	yes	--	--	-	-	-	-	-	-	-
Unigene0003135	1.0212	6.2271	2.6083	2.9322e-06	1.26698e-05	yes	--	--	-	-	-	-	-	-	-
Unigene0003141	24.8777	5.18363	-2.26282	5.34405e-20	6.3438e-19	yes	PP2B10	Phloem protein 2-like protein [Cynara cardunculus var. scolymus] [Cynara cardunculus]	-	-	-	-	-	-	-
Unigene0003143	35.2553	15.677	-1.16919	6.31851e-11	4.47482e-10	yes	PP2B10	Phloem protein 2-like protein [Cynara cardunculus var. scolymus] [Cynara cardunculus]	-	-	-	-	-	-	GO:0003006//developmental process involved in reproduction
Unigene0003144	10.5783	5.2889	-1.00007	5.44496e-05	0.000194926	yes	At2g23200	Protein kinase, ATP binding site-containing protein, partial [Cynara cardunculus var. scolymus] [Cynara cardunculus]	-	-	-	-	-	-	-
Unigene0003145	6.4275	13.1531	1.03307	0.000118512	0.000399949	yes	PBL1	Protein kinase, ATP binding site-containing protein, partial [Cynara cardunculus var. scolymus] [Cynara cardunculus]	-	-	-	-	-	-	-
Unigene0003146	7.41117	1.55983	-2.24831	4.96639e-13	4.05484e-12	yes	FER	Protein kinase, ATP binding site-containing protein, partial [Cynara cardunculus var. scolymus] [Cynara cardunculus]	-	-	-	-	-	-	-
Unigene0003149	11.4083	2.181	-2.38703	1.05042e-12	8.41541e-12	yes	At1g80640	Protein kinase, ATP binding site-containing protein, partial [Cynara cardunculus var. scolymus] [Cynara cardunculus]	-	-	-	-	-	-	-
Unigene0003150	8.80203	2.73403	-1.68681	1.8613e-07	9.34356e-07	yes	At1g30570	Mannose-binding lectin [Cynara cardunculus var. scolymus] [Cynara cardunculus]	-	-	-	-	-	-	-
Unigene0003153	14.8652	0.4007	-5.21327	7.85498e-24	1.10646e-22	yes	--	Mannose-binding lectin [Cynara cardunculus var. scolymus] [Cynara cardunculus]	-	-	-	-	GO:0005886//plasma membrane;GO:0035838//growing cell tip	GO:0016772//transferase activity, transferring phosphorus-containing groups	GO:0000904//cell morphogenesis involved in differentiation;GO:0016049//cell growth;GO:0050794//regulation of cellular process
Unigene0003156	15.273	5.17923	-1.56017	3.55626e-16	3.48637e-15	yes	--	Protein kinase, ATP binding site-containing protein, partial [Cynara cardunculus var. scolymus] [Cynara cardunculus]	-	-	-	-	-	-	-
Unigene0003157	3.8566	1.22483	-1.65474	0.000509251	0.00153057	yes	At2g47060	Protein kinase, ATP binding site-containing protein, partial [Cynara cardunculus var. scolymus] [Cynara cardunculus]	-	-	-	-	-	-	-
Unigene0003158	9.42203	3.80767	-1.30713	7.42983e-05	0.000259886	yes	At4g29180	Protein kinase, ATP binding site-containing protein, partial [Cynara cardunculus var. scolymus] [Cynara cardunculus]	-	-	-	-	-	-	-
Unigene0003159	25.2377	2.36343	-3.41663	6.42871e-51	1.96833e-49	yes	HERK1	Protein kinase, ATP binding site-containing protein, partial [Cynara cardunculus var. scolymus] [Cynara cardunculus]	-	-	-	-	-	GO:0016740//transferase activity	-
Unigene0003160	16.3186	4.4675	-1.86898	2.91889e-10	1.96251e-09	yes	At1g67720	Protein kinase, ATP binding site-containing protein, partial [Cynara cardunculus var. scolymus] [Cynara cardunculus]	-	-	-	-	-	-	-
Unigene0003161	10.5315	3.5444	-1.5711	5.0122e-05	0.000180343	yes	LYK3	Protein kinase, ATP binding site-containing protein, partial [Cynara cardunculus var. scolymus] [Cynara cardunculus]	-	-	-	-	-	GO:0016772//transferase activity, transferring phosphorus-containing groups	-
Unigene0003162	7.82227	1.9598	-1.99688	1.61774e-07	8.18256e-07	yes	PBL19	Protein kinase, ATP binding site-containing protein, partial [Cynara cardunculus var. scolymus] [Cynara cardunculus]	-	-	-	-	-	-	-
Unigene0003163	4.7412	1.93273	-1.29461	0.00179039	0.00479998	yes	--	Protein kinase, ATP binding site-containing protein, partial [Cynara cardunculus var. scolymus] [Cynara cardunculus]	-	-	-	-	-	-	-
Unigene0003164	6.9303	1.39003	-2.3178	1.24329e-09	7.87541e-09	yes	PBL13	Protein kinase, ATP binding site-containing protein, partial [Cynara cardunculus var. scolymus] [Cynara cardunculus]	-	-	-	-	-	GO:0016740//transferase activity	-
Unigene0003168	24.2077	6.38277	-1.92321	9.20609e-26	1.38869e-24	yes	CRK22	Protein kinase, ATP binding site-containing protein, partial [Cynara cardunculus var. scolymus] [Cynara cardunculus]	-	-	-	-	-	-	-
Unigene0003169	11.5444	1.73673	-2.73274	5.01283e-13	4.09133e-12	yes	MSP1	Mannose-binding lectin [Cynara cardunculus var. scolymus] [Cynara cardunculus]	-	-	-	-	-	-	-
Unigene0003172	9.00607	3.07127	-1.55206	1.16926e-06	5.32907e-06	yes	PP2B10	Phloem protein 2-like protein [Cynara cardunculus var. scolymus] [Cynara cardunculus]	-	-	-	-	-	-	-
Unigene0003173	11.5165	2.7187	-2.08271	4.72686e-21	5.89811e-20	yes	--	Phloem protein 2-like protein [Cynara cardunculus var. scolymus] [Cynara cardunculus]	-	-	-	-	-	-	-
Unigene0003175	3.36463	0.9002	-1.90213	0.00555089	0.0133073	yes	--	Protein kinase, ATP binding site-containing protein, partial [Cynara cardunculus var. scolymus] [Cynara cardunculus]	-	-	-	-	-	-	-
Unigene0003177	18.08	5.89533	-1.61675	1.71552e-13	1.44607e-12	yes	At2g23200	Protein kinase, ATP binding site-containing protein, partial [Cynara cardunculus var. scolymus] [Cynara cardunculus]	-	-	-	-	-	GO:0016740//transferase activity	-
Unigene0003178	18.5525	3.74047	-2.31033	4.01481e-23	5.48583e-22	yes	At5g59700	Protein kinase, ATP binding site-containing protein, partial [Cynara cardunculus var. scolymus] [Cynara cardunculus]	-	-	-	-	-	-	-
Unigene0003181	28.6636	0.1061	-8.07765	1.36546e-103	1.02663e-101	yes	At5g18500	Protein kinase, ATP binding site-containing protein, partial [Cynara cardunculus var. scolymus] [Cynara cardunculus]	-	-	-	-	-	-	-
Unigene0003182	6.4009	2.21743	-1.52938	1.29297e-05	5.09521e-05	yes	TMK1	Protein kinase, ATP binding site-containing protein, partial [Cynara cardunculus var. scolymus] [Cynara cardunculus]	-	-	-	-	-	-	-
Unigene0003185	39.6037	10.1839	-1.95934	8.13141e-25	1.18392e-23	yes	PTI12	Protein kinase, ATP binding site-containing protein, partial [Cynara cardunculus var. scolymus] [Cynara cardunculus]	-	-	-	-	-	-	-
Unigene0003186	31.5205	5.6027	-2.49209	1.20496e-28	1.99907e-27	yes	At4g29180	Protein kinase, ATP binding site-containing protein, partial [Cynara cardunculus var. scolymus] [Cynara cardunculus]	-	-	-	-	-	-	-
Unigene0003187	11.1761	3.6106	-1.63011	3.80817e-05	0.000139771	yes	At4g29180	Protein kinase, ATP binding site-containing protein, partial [Cynara cardunculus var. scolymus] [Cynara cardunculus]	-	-	-	-	-	-	-
Unigene0003188	6.49073	1.96913	-1.72082	1.67917e-09	1.04566e-08	yes	PP2B10	Phloem protein 2-like protein [Cynara cardunculus var. scolymus] [Cynara cardunculus]	-	-	-	-	-	-	-
Unigene0003189	23.1329	4.96797	-2.21922	8.24013e-28	1.33216e-26	yes	HERK1	Protein kinase, ATP binding site-containing protein, partial [Cynara cardunculus var. scolymus] [Cynara cardunculus]	-	-	-	-	-	-	-
Unigene0003190	16.3131	1.28303	-3.6684	4.15196e-19	4.72658e-18	yes	At5g38990	Protein kinase, ATP binding site-containing protein, partial [Cynara cardunculus var. scolymus] [Cynara cardunculus]	-	-	-	-	-	-	-
Unigene0003191	1.34887	0.2451	-2.46031	0.00277709	0.00713757	yes	At5g38990	Protein kinase, ATP binding site-containing protein, partial [Cynara cardunculus var. scolymus] [Cynara cardunculus]	-	-	-	-	-	-	-
Unigene0003192	3.7085	0.7911	-2.2289	2.07594e-05	7.95113e-05	yes	--	Protein kinase, ATP binding site-containing protein, partial [Cynara cardunculus var. scolymus] [Cynara cardunculus]	-	-	-	-	-	-	-
Unigene0003195	11.1507	2.44583	-2.18874	7.66167e-10	4.96063e-09	yes	--	hypothetical protein Ccrd_006343 [Cynara cardunculus var. scolymus] [Cynara cardunculus]	-	-	-	-	-	-	-
Unigene0003197	3.44	1.50587	-1.19181	0.0225299	0.0463983	yes	--	--	-	-	-	-	-	-	-
Unigene0003198	13.064	3.20653	-2.02651	5.93845e-12	4.53156e-11	yes	HERK1	Protein kinase, ATP binding site-containing protein, partial [Cynara cardunculus var. scolymus] [Cynara cardunculus]	-	-	-	-	-	-	-
Unigene0003200	6.82587	1.09403	-2.64136	2.36576e-15	2.21577e-14	yes	ACR4	Protein kinase, ATP binding site-containing protein, partial [Cynara cardunculus var. scolymus] [Cynara cardunculus]	-	-	-	-	-	-	-
Unigene0003202	14.34	1.8798	-2.93139	1.1451e-11	8.56325e-11	yes	--	Protein kinase, ATP binding site-containing protein, partial [Cynara cardunculus var. scolymus] [Cynara cardunculus]	-	-	-	-	-	-	-
Unigene0003205	37.7503	4.61137	-3.03322	3.33321e-53	1.07118e-51	yes	At2g39360	Protein kinase, ATP binding site-containing protein, partial [Cynara cardunculus var. scolymus] [Cynara cardunculus]	-	-	-	-	-	-	-
Unigene0003206	73.3705	11.667	-2.65277	5.06337e-63	1.99447e-61	yes	CRCK3	Phloem protein 2-like protein [Cynara cardunculus var. scolymus] [Cynara cardunculus]	-	-	-	-	-	-	-
Unigene0003207	24.6993	1.9741	-3.6452	3.69051e-25	5.44788e-24	yes	ACR4	Protein kinase, ATP binding site-containing protein, partial [Cynara cardunculus var. scolymus] [Cynara cardunculus]	-	-	-	-	-	-	-
Unigene0003209	10.2688	2.35397	-2.12511	7.04706e-11	4.97378e-10	yes	HERK1	Protein kinase, ATP binding site-containing protein, partial [Cynara cardunculus var. scolymus] [Cynara cardunculus]	-	-	-	-	-	-	-
Unigene0003210	10.8473	2.22823	-2.28337	1.01225e-11	7.59652e-11	yes	HERK1	Protein kinase, ATP binding site-containing protein, partial [Cynara cardunculus var. scolymus] [Cynara cardunculus]	-	-	-	-	-	-	-
Unigene0003211	24.1704	1.61103	-3.90718	6.43057e-51	1.96833e-49	yes	At2g23200	Protein kinase, ATP binding site-containing protein, partial [Cynara cardunculus var. scolymus] [Cynara cardunculus]	-	-	-	-	-	-	-
Unigene0003212	3.2441	0.904933	-1.84193	0.00386287	0.00959567	yes	--	Protein kinase, ATP binding site-containing protein, partial [Cynara cardunculus var. scolymus] [Cynara cardunculus]	-	-	-	-	-	-	-
Unigene0003215	5.36397	0.296567	-4.17687	1.79492e-09	1.11439e-08	yes	--	Protein kinase, ATP binding site-containing protein, partial [Cynara cardunculus var. scolymus] [Cynara cardunculus]	-	-	-	-	-	-	-
Unigene0003216	2.88797	0.6461	-2.16022	4.09001e-07	1.97201e-06	yes	SERK4	Protein kinase, ATP binding site-containing protein, partial [Cynara cardunculus var. scolymus] [Cynara cardunculus]	-	-	-	-	-	-	-
Unigene0003217	30.1486	7.49153	-2.00876	4.52374e-22	5.91739e-21	yes	At5g05160	Protein kinase, ATP binding site-containing protein, partial [Cynara cardunculus var. scolymus] [Cynara cardunculus]	-	-	-	-	-	-	-
Unigene0003221	3.12957	15.0637	2.26704	2.08346e-11	1.52909e-10	yes	--	--	-	-	-	-	-	-	-
Unigene0003222	16.4869	1.66067	-3.31149	9.86176e-41	2.36405e-39	yes	At5g24010	Protein kinase, ATP binding site-containing protein, partial [Cynara cardunculus var. scolymus] [Cynara cardunculus]	-	-	-	-	-	GO:0016740//transferase activity	-
Unigene0003223	28.5623	4.74947	-2.58827	1.18844e-25	1.78496e-24	yes	At2g39360	Protein kinase, ATP binding site-containing protein, partial [Cynara cardunculus var. scolymus] [Cynara cardunculus]	-	-	-	-	-	-	-
Unigene0003225	12.611	1.03927	-3.60105	1.26335e-15	1.20192e-14	yes	HERK1	Protein kinase, ATP binding site-containing protein, partial [Cynara cardunculus var. scolymus] [Cynara cardunculus]	-	-	-	-	-	-	-
Unigene0003226	18.7359	2.06237	-3.18343	8.10205e-33	1.54372e-31	yes	At2g28960	Protein kinase, ATP binding site-containing protein, partial [Cynara cardunculus var. scolymus] [Cynara cardunculus]	-	-	-	-	-	GO:0016740//transferase activity	-
Unigene0003227	6.9995	0.6625	-3.40126	1.37735e-20	1.68053e-19	yes	CES101	Concanavalin A-like lectin/glucanase, subgroup [Cynara cardunculus var. scolymus] [Cynara cardunculus]	-	-	-	-	-	GO:0016772//transferase activity, transferring phosphorus-containing groups	GO:0000904//cell morphogenesis involved in differentiation;GO:0009617//response to bacterium;GO:0009664//plant-type cell wall organization;GO:0009886//post-embryonic morphogenesis;GO:0009887//organ morphogenesis;GO:0009888//tissue development;GO:0048229//gametophyte development;GO:0048437//floral organ development;GO:0048580//regulation of post-embryonic development;GO:0050794//regulation of cell…
Unigene0003228	11.9514	1.63367	-2.87099	1.54365e-14	1.38144e-13	yes	PP2B10	Phloem protein 2-like protein [Cynara cardunculus var. scolymus] [Cynara cardunculus]	-	-	-	-	-	-	GO:0003006//developmental process involved in reproduction
Unigene0003229	14.5708	2.5343	-2.52342	1.41069e-29	2.4184e-28	yes	PP2B10	Phloem protein 2-like protein [Cynara cardunculus var. scolymus] [Cynara cardunculus]	-	-	-	-	-	-	-
Unigene0003230	2.18507	0.336633	-2.69843	0.000100513	0.00034355	yes	--	Protein kinase, ATP binding site-containing protein, partial [Cynara cardunculus var. scolymus] [Cynara cardunculus]	-	-	-	-	-	-	-
Unigene0003231	17.4224	3.21677	-2.43726	3.52303e-26	5.40693e-25	yes	FER	Protein kinase, ATP binding site-containing protein, partial [Cynara cardunculus var. scolymus] [Cynara cardunculus]	-	-	-	-	-	GO:0016740//transferase activity	-
Unigene0003232	5.11417	2.29233	-1.15768	0.000116117	0.000392318	yes	FER	Protein kinase, ATP binding site-containing protein, partial [Cynara cardunculus var. scolymus] [Cynara cardunculus]	-	-	-	-	-	-	-
Unigene0003234	6.13373	0.7222	-3.0863	5.20234e-08	2.77577e-07	yes	CERK1	Protein kinase, ATP binding site-containing protein, partial [Cynara cardunculus var. scolymus] [Cynara cardunculus]	-	-	-	-	-	-	-
Unigene0003235	21.964	5.4191	-2.01902	7.81573e-16	7.532e-15	yes	At2g28960	Protein kinase, ATP binding site-containing protein, partial [Cynara cardunculus var. scolymus] [Cynara cardunculus]	-	-	-	-	-	-	-
Unigene0003236	7.97677	1.1734	-2.76511	1.93201e-05	7.43402e-05	yes	--	Protein kinase, ATP binding site-containing protein, partial [Cynara cardunculus var. scolymus] [Cynara cardunculus]	-	-	-	-	-	-	-
Unigene0003239	7.00847	1.82783	-1.93896	4.21966e-07	2.03069e-06	yes	PBL19	Protein kinase, ATP binding site-containing protein, partial [Cynara cardunculus var. scolymus] [Cynara cardunculus]	-	-	-	-	-	-	-
Unigene0003240	4.95657	1.98753	-1.31836	0.0141349	0.0306736	yes	CCR4	Protein kinase, ATP binding site-containing protein, partial [Cynara cardunculus var. scolymus] [Cynara cardunculus]	-	-	-	-	-	-	-
Unigene0003242	5.7577	2.38977	-1.26862	5.92922e-05	0.000210823	yes	PBL19	Protein kinase, ATP binding site-containing protein, partial [Cynara cardunculus var. scolymus] [Cynara cardunculus]	-	-	-	-	-	-	-
Unigene0003243	9.425	1.15437	-3.02939	6.34373e-11	4.49102e-10	yes	--	Protein kinase, ATP binding site-containing protein, partial [Cynara cardunculus var. scolymus] [Cynara cardunculus]	-	-	-	-	-	GO:0016740//transferase activity	-
Unigene0003245	5.74643	0.616567	-3.22034	1.12386e-07	5.78263e-07	yes	PRK5	Protein kinase, ATP binding site-containing protein, partial [Cynara cardunculus var. scolymus] [Cynara cardunculus]	-	-	-	-	-	-	-
Unigene0003249	3.11713	7.35923	1.23934	0.00357461	0.00895451	yes	WAKL1	Protein kinase, ATP binding site-containing protein, partial [Cynara cardunculus var. scolymus] [Cynara cardunculus]	-	-	-	-	-	-	-
Unigene0003252	16.2093	2.9644	-2.45101	2.18925e-13	1.83188e-12	yes	PTI11	Protein kinase, ATP binding site-containing protein, partial [Cynara cardunculus var. scolymus] [Cynara cardunculus]	-	-	-	-	-	-	-
Unigene0003253	17.6373	0.767767	-4.52182	5.4993e-29	9.21732e-28	yes	PP2B10	Phloem protein 2-like protein [Cynara cardunculus var. scolymus] [Cynara cardunculus]	-	-	-	-	-	-	-
Unigene0003254	66.9648	10.6493	-2.65264	9.53725e-66	3.93477e-64	yes	At2g02240	Phloem protein 2-like protein [Cynara cardunculus var. scolymus] [Cynara cardunculus]	-	-	-	-	-	-	-
Unigene0003255	1.61597	0.001	-10.6582	1.38498e-07	7.06311e-07	yes	--	Phloem protein 2-like protein [Cynara cardunculus var. scolymus] [Cynara cardunculus]	-	-	-	-	-	-	-
Unigene0003256	41.9513	20.7033	-1.01885	3.93348e-10	2.61415e-09	yes	PP2B10	Phloem protein 2-like protein [Cynara cardunculus var. scolymus] [Cynara cardunculus]	-	-	-	-	-	-	-
Unigene0003258	13.079	2.42787	-2.42949	1.21032e-16	1.21849e-15	yes	--	Phloem protein 2-like protein [Cynara cardunculus var. scolymus] [Cynara cardunculus]	-	-	-	-	-	-	-
Unigene0003259	2.4539	0.8485	-1.53209	0.0136864	0.0297999	yes	--	Phloem protein 2-like protein [Cynara cardunculus var. scolymus] [Cynara cardunculus]	-	-	-	-	-	-	-
Unigene0003260	2.25637	0.138233	-4.02882	5.04178e-06	2.11204e-05	yes	--	Mannose-binding lectin [Cynara cardunculus var. scolymus] [Cynara cardunculus]	-	-	-	-	-	-	-
Unigene0003261	15.3921	0.709567	-4.43911	1.54012e-22	2.0528e-21	yes	--	--	-	-	-	-	-	-	-
Unigene0003262	4.08433	15.8323	1.9547	1.01121e-05	4.04853e-05	yes	CRK7	Protein kinase, ATP binding site-containing protein, partial [Cynara cardunculus var. scolymus] [Cynara cardunculus]	-	-	-	-	-	-	-
Unigene0003263	27.2451	1.3023	-4.38686	6.12562e-66	2.53817e-64	yes	PBL23	Protein kinase, ATP binding site-containing protein, partial [Cynara cardunculus var. scolymus] [Cynara cardunculus]	-	-	-	-	-	-	-
Unigene0003264	4.08867	11.126	1.44424	6.1368e-06	2.54226e-05	yes	WAKL3	Protein kinase, ATP binding site-containing protein, partial [Cynara cardunculus var. scolymus] [Cynara cardunculus]	-	-	-	-	-	-	-
Unigene0003266	59.3204	14.3543	-2.04705	2.02997e-34	4.05751e-33	yes	At5g59700	Protein kinase, ATP binding site-containing protein, partial [Cynara cardunculus var. scolymus] [Cynara cardunculus]	-	-	-	-	-	-	-
Unigene0003267	16.1959	1.89417	-3.09599	2.92418e-33	5.64458e-32	yes	ANX2	Protein kinase, ATP binding site-containing protein, partial [Cynara cardunculus var. scolymus] [Cynara cardunculus]	-	-	-	-	-	GO:0016740//transferase activity	-
Unigene0003268	11.4007	2.71413	-2.07056	7.83328e-09	4.5534e-08	yes	HERK1	Mannose-binding lectin [Cynara cardunculus var. scolymus] [Cynara cardunculus]	-	-	-	-	-	-	-
Unigene0003269	3.8145	1.13007	-1.75509	0.00043866	0.00133411	yes	LECRKS4	cytochrome b5-like heme/steroid binding domain-containing protein [Cynara cardunculus var. scolymus] [Cynara cardunculus]	-	-	-	-	-	-	-
Unigene0003270	4.60697	1.8678	-1.30248	0.000663102	0.00194788	yes	TMK3	Protein kinase, ATP binding site-containing protein, partial [Cynara cardunculus var. scolymus] [Cynara cardunculus]	-	-	-	-	-	-	-
Unigene0003273	180.259	24.2648	-2.89314	1.53206e-10	1.05394e-09	yes	tlp	Thaumatin [Cynara cardunculus var. scolymus] [Cynara cardunculus]	-	-	-	-	-	-	-
Unigene0003280	0.276667	1.39767	2.3368	0.0121446	0.0268047	yes	CDI	PREDICTED: protein CDI-like [Capsicum annuum]	-	-	-	-	-	-	-
Unigene0003281	2.40597	0.001	-11.2324	0.000634197	0.00186936	yes	eIF3-S8	eukaryotic translation initiation factor 3 subunit 8 [Thalassiosira pseudonana CCMP1335]	Genetic Information Processing	Translation	ko03013//RNA transport	K03252	GO:0032991//macromolecular complex;GO:0044444//cytoplasmic part	GO:0003723//RNA binding	GO:0006412//translation
Unigene0003282	3.0177	0.100567	-4.90723	2.35012e-06	1.02893e-05	yes	--	--	-	-	-	-	-	-	-
Unigene0003284	0.0861	0.9954	3.53119	0.00297186	0.00758422	yes	CHL1	ATP-dependent helicase, C-terminal [Cynara cardunculus var. scolymus] [Cynara cardunculus]	-	-	-	-	GO:0043231//intracellular membrane-bounded organelle	GO:0003676//nucleic acid binding;GO:0003678//DNA helicase activity;GO:0032550//purine ribonucleoside binding;GO:0042623//ATPase activity, coupled	GO:0006725//cellular aromatic compound metabolic process;GO:0032392//DNA geometric change
Unigene0003288	4.16813	1.2523	-1.73482	0.00293509	0.00749839	yes	--	--	-	-	-	-	-	-	-
Unigene0003290	0.001	10.1382	13.3075	4.80357e-30	8.366e-29	yes	--	--	-	-	-	-	-	-	-
Unigene0003291	1.29203	0.0511	-4.66018	0.00128398	0.00355693	yes	--	PREDICTED: thiol protease SEN102-like [Daucus carota subsp. sativus] [Daucus carota]	-	-	-	-	GO:0009536//plastid	-	-
Unigene0003292	0.001	1.13337	10.1464	2.45566e-06	1.07262e-05	yes	--	--	-	-	-	-	-	-	-
Unigene0003294	5.82263	2.0832	-1.48287	9.75142e-12	7.3295e-11	yes	BRXL2	PREDICTED: protein Brevis radix-like 2 [Eucalyptus grandis]	-	-	-	-	-	-	-
Unigene0003299	2.46707	0.001	-11.2686	0.000570669	0.00169712	yes	SmB	PREDICTED: LOW QUALITY PROTEIN: small nuclear ribonucleoprotein-associated protein B'-like, partial [Elaeis guineensis]	Genetic Information Processing	Transcription	ko03040//Spliceosome	K11086	-	-	-
Unigene0003304	0.001	1.18873	10.2152	0.000393112	0.00120641	yes	--	--	-	-	-	-	-	-	-
Unigene0003306	1.78397	0.6289	-1.50419	0.00913554	0.0207985	yes	--	--	-	-	-	-	-	-	-
Unigene0003317	0.117167	1.9661	4.0687	0.000140072	0.000467277	yes	--	OSJNBa0017B10.12 [Oryza sativa Japonica Group]	-	-	-	-	-	-	-
Unigene0003318	2.81127	15.5569	2.46826	1.14096e-26	1.77851e-25	yes	--	OSJNBa0017B10.12 [Oryza sativa Japonica Group]	-	-	-	-	-	-	-
Unigene0003321	16.0921	0.0306333	-9.03703	6.86587e-08	3.61303e-07	yes	ATP5MC1	ATP synthase lipid-binding protein, mitochondrial, partial [Anthurium amnicola]	Metabolism	Global and overview maps;Energy metabolism	ko01100//Metabolic pathways;ko00190//Oxidative phosphorylation	K02128	GO:0031090//organelle membrane;GO:0031224//intrinsic component of membrane;GO:0033177//proton-transporting two-sector ATPase complex, proton-transporting domain;GO:0043231//intracellular membrane-bounded organelle	GO:0003824//catalytic activity;GO:0015077//monovalent inorganic cation transmembrane transporter activity;GO:0032550//purine ribonucleoside binding	GO:0006754//ATP biosynthetic process;GO:0015988//energy coupled proton transmembrane transport, against electrochemical gradient
Unigene0003323	0.832367	3.1503	1.9202	0.00321968	0.00815258	yes	--	--	-	-	-	-	-	-	-
Unigene0003325	1.07257	0.131833	-3.02428	0.00581708	0.0138827	yes	--	--	-	-	-	-	-	-	-
Unigene0003326	2.87917	0.2743	-3.39182	0.00128554	0.00356113	yes	--	--	-	-	-	-	-	-	-
Unigene0003328	0.001	2.4767	11.2742	1.65179e-12	1.30626e-11	yes	--	Os12g0117800, partial [Oryza sativa Japonica Group]	-	-	-	-	-	-	-
Unigene0003330	1.7075	0.001	-10.7377	0.000235379	0.000753303	yes	GLA	glycoside hydrolase 27 [Blastocystis sp. ATCC 50177/Nand II]	Metabolism	Global and overview maps;Lipid metabolism;Glycan biosynthesis and metabolism;Carbohydrate metabolism	ko01100//Metabolic pathways;ko00561//Glycerolipid metabolism;ko00052//Galactose metabolism;ko00600//Sphingolipid metabolism;ko00603//Glycosphingolipid biosynthesis - globo and isoglobo series	K07407	-	GO:0004553//hydrolase activity, hydrolyzing O-glycosyl compounds	-
Unigene0003332	0.001	14.6962	13.8432	6.49212e-24	9.16843e-23	yes	--	--	-	-	-	-	-	-	-
Unigene0003336	0.105433	64.951	9.26688	8.70981e-268	6.17865e-265	yes	NPF6.4	PREDICTED: protein NRT1/ PTR FAMILY 6.4 [Ipomoea nil]	-	-	-	-	-	-	-
Unigene0003338	212.146	470.785	1.15001	2.71958e-18	2.96807e-17	yes	ACP1	acyl carrier protein 2 [Helianthus annuus]	-	-	-	-	-	-	-
Unigene0003339	0.6441	3.24413	2.33248	1.33567e-09	8.42575e-09	yes	--	WD40 repeat-containing protein [Cynara cardunculus var. scolymus] [Cynara cardunculus]	-	-	-	-	-	-	-
Unigene0003341	20.1239	48.7615	1.27683	3.84215e-16	3.7599e-15	yes	HMGIY2	PREDICTED: HMG-Y-related protein A-like [Gossypium arboreum]	-	-	-	-	-	-	-
Unigene0003342	0.234967	1.8293	2.96076	0.000788195	0.0022821	yes	At2g32000	DNA topoisomerase, type IA [Cynara cardunculus var. scolymus] [Cynara cardunculus]	Genetic Information Processing	Replication and repair	ko03440//Homologous recombination	K03165	-	-	-
Unigene0003346	0.2	5.7375	4.84235	2.44109e-15	2.28493e-14	yes	SBP1	Squamosa promoter-binding protein [Cynara cardunculus var. scolymus] [Cynara cardunculus]	-	-	-	-	-	-	-
Unigene0003347	3.86963	1.00757	-1.94132	0.0010205	0.00288483	yes	--	arogenate dehydrogenase, putative [Medicago truncatula]	-	-	-	-	-	-	-
Unigene0003348	28.5621	2.42447	-3.55836	2.22724e-30	3.91102e-29	yes	TLP1	thaumatin-like protein 2 [Mikania micrantha]	-	-	-	-	-	-	-
Unigene0003352	0.4906	1.36707	1.47846	0.0226028	0.0465321	yes	RIC2	PREDICTED: ras-related protein RABA1d-like [Sesamum indicum]	Cellular Processes	Transport and catabolism	ko04144//Endocytosis	K07904	-	-	-
Unigene0003353	1.22027	0.1244	-3.29414	0.0107761	0.0240875	yes	--	--	-	-	-	-	-	-	-
Unigene0003357	0.0777	3.31403	5.41453	3.52912e-21	4.43682e-20	yes	--	--	-	-	-	-	-	-	-
Unigene0003359	0.1492	3.74153	4.64831	1.57645e-20	1.91712e-19	yes	--	UvrD-like Helicase, ATP-binding domain-containing protein [Cynara cardunculus var. scolymus] [Cynara cardunculus]	-	-	-	-	-	-	-
Unigene0003360	0.001	0.667833	9.38334	0.00532952	0.0128309	yes	At4g18030	PREDICTED: probable methyltransferase PMT14 [Ipomoea nil]	-	-	-	-	-	GO:0003824//catalytic activity	GO:0008152//metabolic process
Unigene0003361	9.5399	3.00317	-1.66749	9.46069e-06	3.80624e-05	yes	--	--	-	-	-	-	-	-	-
Unigene0003370	5.1016	2.30797	-1.14433	0.00528939	0.0127422	yes	At1g67325	PREDICTED: ranBP2-type zinc finger protein At1g67325 isoform X3 [Vitis vinifera]	-	-	-	-	-	-	-
Unigene0003372	8.3326	2.4703	-1.75408	5.94922e-07	2.81285e-06	yes	At1g67325	Zinc finger, RanBP2-type [Cynara cardunculus var. scolymus] [Cynara cardunculus]	-	-	-	-	-	-	-
Unigene0003383	1.30297	0.1551	-3.07053	0.00636009	0.0150365	yes	--	Ankyrin repeat-containing protein [Cynara cardunculus var. scolymus] [Cynara cardunculus]	-	-	-	-	-	-	-
Unigene0003385	2.71583	5.89807	1.11885	3.43534e-05	0.000126975	yes	EPS1	Chloramphenicol acetyltransferase-like domain-containing protein [Cynara cardunculus var. scolymus] [Cynara cardunculus]	-	-	-	-	-	-	-
Unigene0003386	0.125967	1.87463	3.89549	0.00019168	0.000623583	yes	TIC214	Ycf1 (chloroplast) [Artemisia fukudo]	-	-	-	-	GO:0043231//intracellular membrane-bounded organelle	-	-
Unigene0003387	0.227367	1.9413	3.09393	8.38672e-06	3.40202e-05	yes	--	Transcription factor PIF1 [Glycine soja]	-	-	-	-	-	-	-
Unigene0003394	1.27793	0.297833	-2.10124	0.0223604	0.0460999	yes	--	OSJNBb0018A10.16 [Oryza sativa Japonica Group]	-	-	-	-	-	-	-
Unigene0003397	0.001	3.246	11.6644	2.70493e-12	2.11379e-11	yes	--	--	-	-	-	-	-	-	-
Unigene0003400	1.38233	0.1277	-3.43628	0.000240477	0.000768174	yes	--	--	-	-	-	-	-	-	-
Unigene0003407	0.0364667	1.76363	5.59583	2.79809e-11	2.03525e-10	yes	--	--	-	-	-	-	-	-	-
Unigene0003411	3.8891	0.394	-3.30317	6.0752e-09	3.57156e-08	yes	--	--	-	-	-	-	-	-	-
Unigene0003413	0.938133	2.54013	1.43704	0.00238562	0.00621588	yes	--	probable protein phosphatase 2C 23 [Asparagus officinalis]	-	-	-	-	-	-	-
Unigene0003414	0.122833	2.51037	4.35312	1.46805e-10	1.01118e-09	yes	--	protein ALTERED XYLOGLUCAN 4-like [Asparagus officinalis]	-	-	-	-	-	-	-
Unigene0003415	1.26553	3.47647	1.45788	2.24342e-10	1.52258e-09	yes	--	132 kDa protein [Symbiodinium microadriaticum]	-	-	-	-	-	-	-
Unigene0003418	15.9396	2.80343	-2.50735	6.22511e-44	1.60799e-42	yes	At3g47200	PREDICTED: UPF0481 protein At3g47200 [Sesamum indicum]	-	-	-	-	-	-	-
Unigene0003419	32.0651	0.660167	-5.60203	2.75103e-39	6.35799e-38	yes	--	--	-	-	-	-	-	-	-
Unigene0003420	0.0213	0.718333	5.07573	5.51767e-05	0.000197325	yes	MYB73	BnaA08g15610D [Brassica napus]	Organismal Systems	Environmental adaptation	ko04626//Plant-pathogen interaction	K09422	-	-	-
Unigene0003421	0.0298333	1.77477	5.89456	8.29109e-09	4.80822e-08	yes	FZR2	WD40 repeat-containing protein, partial [Cynara cardunculus var. scolymus] [Cynara cardunculus]	Genetic Information Processing	Folding, sorting and degradation	ko04120//Ubiquitin mediated proteolysis	K03364	-	-	-
Unigene0003422	0.001	6.24993	12.6096	5.78128e-15	5.295e-14	yes	--	PREDICTED: non-specific lipid-transfer protein 2-like [Camelina sativa]	-	-	-	-	-	-	-
Unigene0003429	0.001	1.07687	10.0726	9.07956e-05	0.000312808	yes	TBL2	PC-Esterase [Cynara cardunculus var. scolymus] [Cynara cardunculus]	-	-	-	-	-	-	-
Unigene0003430	2.13277	0.3185	-2.74336	2.4159e-05	9.16251e-05	yes	--	Peptidyl-prolyl cis-trans isomerase, FKBP-type [Cynara cardunculus var. scolymus] [Cynara cardunculus]	-	-	-	-	-	-	-
Unigene0003431	0.0337667	2.18427	6.01541	7.01596e-14	6.0593e-13	yes	DTX54	Multi antimicrobial extrusion protein [Cynara cardunculus var. scolymus] [Cynara cardunculus]	-	-	-	-	GO:0031224//intrinsic component of membrane	GO:0015291//secondary active transmembrane transporter activity	GO:0006631//fatty acid metabolic process
Unigene0003435	14.6441	1.0902	-3.74766	5.21615e-15	4.78828e-14	yes	--	--	-	-	-	-	-	-	-
Unigene0003436	10.8239	2.93303	-1.88375	1.57985e-12	1.2513e-11	yes	ZHD11	ZF-HD homeobox protein [Flaveria trinervia]	-	-	-	-	-	-	-
Unigene0003447	0.001	2.17307	11.0855	2.99603e-13	2.48149e-12	yes	MES17	PREDICTED: methylesterase 17-like [Gossypium arboreum]	-	-	-	-	-	-	-
Unigene0003450	2.35097	6.80327	1.53297	0.00193174	0.00513698	yes	AGP16	Arabinogalactan peptide, AGP [Cynara cardunculus var. scolymus] [Cynara cardunculus]	-	-	-	-	-	-	-
Unigene0003451	24.5756	1.5534	-3.98372	8.9859e-78	4.55924e-76	yes	ABCG22	AAA+ ATPase domain-containing protein [Cynara cardunculus var. scolymus] [Cynara cardunculus]	-	-	-	-	-	-	-
Unigene0003452	1.12367	13.5524	3.59226	6.25739e-27	9.85211e-26	yes	HIPP41	PREDICTED: heavy metal-associated isoprenylated plant protein 41 [Vitis vinifera]	-	-	-	-	-	-	-
Unigene0003454	0.944333	0.0497	-4.24798	0.00744657	0.0173108	yes	rpl402	60S ribosomal protein L4 [Phaseolus vulgaris]	Genetic Information Processing	Translation	ko03010//Ribosome	K02930	GO:0030529//intracellular ribonucleoprotein complex	-	GO:0010467//gene expression
Unigene0003457	52.2513	116.588	1.15788	2.62814e-16	2.59575e-15	yes	ENO1	enolase 2 [Ambrosia artemisiifolia]	Genetic Information Processing;Metabolism	Carbohydrate metabolism;Folding, sorting and degradation;Global and overview maps	ko01100//Metabolic pathways;ko01110//Biosynthesis of secondary metabolites;ko01200//Carbon metabolism;ko01230//Biosynthesis of amino acids;ko00010//Glycolysis / Gluconeogenesis;ko03018//RNA degradation	K01689	-	-	-
Unigene0003459	0.240967	13.3911	5.7963	3.73066e-36	7.88036e-35	yes	--	PREDICTED: uncharacterized protein LOC102628013 [Citrus sinensis]	-	-	-	-	-	-	-
Unigene0003461	0.135767	5.7092	5.39409	3.49066e-13	2.87996e-12	yes	--	--	-	-	-	-	-	-	-
Unigene0003465	2.74267	1.36427	-1.00745	0.000555121	0.00165461	yes	NLP6	NIN-like protein, partial [Chrysanthemum x morifolium]	-	-	-	-	-	-	-
Unigene0003466	21.8896	3.3044	-2.72779	3.947e-39	9.08367e-38	yes	--	DNA mismatch repair protein MutS, core [Cynara cardunculus var. scolymus] [Cynara cardunculus]	-	-	-	-	-	-	-
Unigene0003467	40.5496	17.9751	-1.17369	1.24493e-16	1.25212e-15	yes	mutS2	DNA mismatch repair protein MutS, core [Cynara cardunculus var. scolymus] [Cynara cardunculus]	-	-	-	-	-	-	-
Unigene0003468	17.7369	6.6711	-1.41076	5.46092e-09	3.22354e-08	yes	--	DNA mismatch repair protein MutS, core [Cynara cardunculus var. scolymus] [Cynara cardunculus]	-	-	-	-	-	-	-
Unigene0003472	0.172567	2.9382	4.08971	8.78955e-12	6.6257e-11	yes	At1g28590	Lipase, GDSL [Cynara cardunculus var. scolymus] [Cynara cardunculus]	Metabolism	Biosynthesis of other secondary metabolites;Global and overview maps	ko01110//Biosynthesis of secondary metabolites;ko00901//Indole alkaloid biosynthesis	K21026	-	-	-
Unigene0003473	2.17613	7.89403	1.859	3.21666e-06	1.38318e-05	yes	--	--	-	-	-	-	-	-	-
Unigene0003475	0.001	0.820067	9.6796	0.00638926	0.0150947	yes	--	--	-	-	-	-	-	-	-
Unigene0003476	2.34023	0.806367	-1.53714	0.0147607	0.0318969	yes	At4g27290	Apple-like protein [Cynara cardunculus var. scolymus] [Cynara cardunculus]	-	-	-	-	-	GO:0004672//protein kinase activity;GO:0005488//binding	GO:0006796//phosphate-containing compound metabolic process
Unigene0003477	8.43127	2.81937	-1.58038	1.02636e-13	8.78689e-13	yes	At4g27290	Apple-like protein, partial [Cynara cardunculus var. scolymus] [Cynara cardunculus]	-	-	-	-	-	-	-
Unigene0003478	5.2857	1.09247	-2.27451	3.99332e-13	3.28231e-12	yes	At4g27290	Apple-like protein, partial [Cynara cardunculus var. scolymus] [Cynara cardunculus]	-	-	-	-	-	-	-
Unigene0003479	12.6967	2.69573	-2.23571	6.55908e-23	8.89173e-22	yes	--	--	-	-	-	-	-	-	-
Unigene0003481	0.348033	3.01013	3.11253	1.1443e-06	5.21997e-06	yes	--	PREDICTED: remorin isoform X2 [Prunus mume]	-	-	-	-	-	-	-
Unigene0003482	0.001	1.74557	10.7695	1.86411e-07	9.35398e-07	yes	--	--	-	-	-	-	-	-	-
Unigene0003483	0.0531333	1.0842	4.35087	0.00686032	0.0160723	yes	--	--	-	-	-	-	-	-	-
Unigene0003484	2.10423	0.1713	-3.6187	4.80173e-05	0.00017321	yes	--	Myc-type, basic helix-loop-helix (bHLH) domain-containing protein [Cynara cardunculus var. scolymus] [Cynara cardunculus]	-	-	-	-	-	-	-
Unigene0003485	1.3443	0.001	-10.3926	0.00219137	0.00575535	yes	--	Chitooligosaccharide deacetylase [Anthurium amnicola]	-	-	-	-	-	-	-
Unigene0003492	0.001	0.5997	9.2281	0.00401732	0.00994356	yes	--	--	-	-	-	-	-	-	-
Unigene0003495	0.2983	23.6877	6.31123	1.08428e-72	5.03764e-71	yes	--	--	-	-	-	-	-	-	-
Unigene0003497	0.284267	2.61703	3.20262	1.67677e-09	1.04443e-08	yes	--	--	-	-	-	-	-	-	-
Unigene0003498	6.59793	34.0886	2.3692	5.73479e-18	6.16048e-17	yes	--	--	-	-	-	-	-	-	-
Unigene0003500	7.47397	33.169	2.14989	4.54305e-15	4.18443e-14	yes	--	--	-	-	-	-	-	-	-
Unigene0003506	0.0714667	3.2807	5.52059	2.52069e-17	2.62784e-16	yes	HIPP37	PREDICTED: probable serine/threonine-protein kinase DDB_G0288147 [Ricinus communis]	-	-	-	-	-	-	-
Unigene0003507	0.001	1.52587	10.5754	4.55894e-05	0.000165042	yes	--	--	-	-	-	-	-	-	-
Unigene0003511	0.394333	7.07427	4.16509	5.45209e-69	2.38826e-67	yes	CALS1	GSL04 [Arabidopsis thaliana]	-	-	-	-	-	-	-
Unigene0003513	2.1691	4.62637	1.09278	2.61667e-05	9.86681e-05	yes	KIN12D	PREDICTED: kinesin-like protein KIN-12F isoform X1 [Nelumbo nucifera]	-	-	-	-	-	-	-
Unigene0003518	1.15147	4.6117	2.00183	5.37796e-16	5.22611e-15	yes	XLG3	Extra-large GTP-binding protein 3 [Theobroma cacao]	-	-	-	-	-	GO:0005488//binding	-
Unigene0003531	0.396167	1.7006	2.10186	0.000997915	0.00282755	yes	BUB3.1	PREDICTED: mitotic checkpoint protein BUB3.1 [Jatropha curcas]	-	-	-	-	-	-	-
Unigene0003532	2.1606	0.5252	-2.04049	0.00320694	0.00812435	yes	--	PREDICTED: vitellogenin-like [Arachis duranensis]	-	-	-	-	-	-	-
Unigene0003533	0.001	0.963567	9.91224	0.000307858	0.000964158	yes	--	--	-	-	-	-	-	-	-
Unigene0003534	0.001	1.00637	9.97494	0.00734858	0.0171038	yes	--	--	-	-	-	-	-	-	-
Unigene0003535	2.69347	0.001	-11.3952	1.04692e-06	4.79917e-06	yes	AAEL003512	aquaporin [Klebsormidium flaccidum]	-	-	-	-	-	-	-
Unigene0003538	0.001	2.35563	11.2019	7.78325e-14	6.70158e-13	yes	ATG16	G-protein beta WD-40 repeat-containing protein [Cynara cardunculus var. scolymus] [Cynara cardunculus]	Cellular Processes	Transport and catabolism	ko04136//Autophagy - other eukaryotes	K17890	-	-	-
Unigene0003539	0.0906333	3.87973	5.41977	1.86602e-56	6.40803e-55	yes	FH13	Actin-binding FH2 [Cynara cardunculus var. scolymus] [Cynara cardunculus]	-	-	-	-	-	-	-
Unigene0003543	0.7672	3.53597	2.20443	3.89208e-08	2.10451e-07	yes	--	--	-	-	-	-	-	-	-
Unigene0003547	0.001	0.706067	9.46366	0.00143844	0.00394194	yes	--	--	-	-	-	-	-	-	-
Unigene0003548	19.5337	6.71277	-1.54098	0.00544601	0.0130866	yes	10HGO	Alcohol dehydrogenase, C-terminal [Cynara cardunculus var. scolymus] [Cynara cardunculus]	Metabolism	Global and overview maps;Biosynthesis of other secondary metabolites	ko01100//Metabolic pathways;ko01110//Biosynthesis of secondary metabolites;ko00940//Phenylpropanoid biosynthesis	K00083	-	GO:0016616//oxidoreductase activity, acting on the CH-OH group of donors, NAD or NADP as acceptor;GO:0043169//cation binding	GO:0044710//single-organism metabolic process
Unigene0003550	9.0913	3.1741	-1.51814	7.28077e-07	3.4019e-06	yes	--	Leucine-rich repeat-containing protein [Cynara cardunculus var. scolymus] [Cynara cardunculus]	-	-	-	-	-	-	-
Unigene0003551	8.94497	2.59157	-1.78725	2.97363e-20	3.57199e-19	yes	N	PREDICTED: TMV resistance protein N-like [Vitis vinifera]	-	-	-	-	-	-	-
Unigene0003554	5.78727	0.0448667	-7.01109	6.88813e-22	8.94149e-21	yes	cfmB	--	-	-	-	-	-	-	-
Unigene0003555	0.001	0.623267	9.28371	0.00197857	0.00525	yes	--	--	-	-	-	-	-	-	-
Unigene0003557	0.001	1.532	10.5812	7.17537e-06	2.94306e-05	yes	--	PREDICTED: WPP domain-associated protein isoform X1 [Nicotiana attenuata]	-	-	-	-	-	-	-
Unigene0003558	1.01943	0.0832	-3.61504	0.0187761	0.0395196	yes	--	--	-	-	-	-	-	-	-
Unigene0003561	1.60047	3.6919	1.20587	0.000859454	0.00246786	yes	DAR2	PREDICTED: protein DA1-related 2 isoform X2 [Daucus carota subsp. sativus] [Daucus carota]	-	-	-	-	-	-	-
Unigene0003564	11.0754	24.3753	1.13807	6.89597e-15	6.29561e-14	yes	CESA2	cellulose synthase Z632 [Zinnia violacea]	-	-	-	-	GO:0031224//intrinsic component of membrane	GO:0016759//cellulose synthase activity;GO:0046914//transition metal ion binding	GO:0030243//cellulose metabolic process;GO:0045229//external encapsulating structure organization
Unigene0003566	1.41517	0.250967	-2.4954	0.000374341	0.00115347	yes	--	Embryogenesis-associated protein EMB8, partial [Noccaea caerulescens]	-	-	-	-	-	-	-
Unigene0003567	0.001	1.3505	10.3993	7.31418e-06	2.99566e-05	yes	DSK2A	Heat shock chaperonin-binding [Cynara cardunculus var. scolymus] [Cynara cardunculus]	Genetic Information Processing	Folding, sorting and degradation	ko04141//Protein processing in endoplasmic reticulum	K04523	-	-	-
Unigene0003575	1.71713	0.187367	-3.19607	0.000766741	0.00222596	yes	--	--	-	-	-	-	-	-	-
Unigene0003576	0.0548667	13.0226	7.89088	6.31854e-137	7.51691e-135	yes	PPC4	Phosphoenolpyruvate carboxylase [Cynara cardunculus var. scolymus] [Cynara cardunculus]	Metabolism	Carbohydrate metabolism;Energy metabolism;Global and overview maps	ko01100//Metabolic pathways;ko01200//Carbon metabolism;ko00620//Pyruvate metabolism;ko00710//Carbon fixation in photosynthetic organisms	K01595	-	-	-
Unigene0003581	0.666067	3.17953	2.25508	2.53403e-07	1.25116e-06	yes	--	AAA+ ATPase domain-containing protein [Cynara cardunculus var. scolymus] [Cynara cardunculus]	-	-	-	-	GO:0009536//plastid	GO:0003824//catalytic activity	-
Unigene0003582	7.69197	30.3298	1.97931	2.80525e-10	1.88975e-09	yes	MED37E	Heat shock protein 18, partial [Anthurium amnicola]	Cellular Processes;Genetic Information Processing	Transport and catabolism;Folding, sorting and degradation;Transcription	ko04141//Protein processing in endoplasmic reticulum;ko03040//Spliceosome;ko04144//Endocytosis	K03283	-	-	-
Unigene0003587	0.0389667	3.7148	6.5749	1.1017e-26	1.71766e-25	yes	ABCG8	AAA+ ATPase domain-containing protein [Cynara cardunculus var. scolymus] [Cynara cardunculus]	-	-	-	-	-	-	-
Unigene0003588	9.8246	0.5737	-4.09803	1.49428e-12	1.1861e-11	yes	--	--	-	-	-	-	-	-	-
Unigene0003592	0.0362667	6.75803	7.54182	1.45332e-20	1.77046e-19	yes	--	--	-	-	-	-	-	-	-
Unigene0003593	2.36237	1.11223	-1.08677	0.0113536	0.0252356	yes	--	--	-	-	-	-	-	-	-
Unigene0003595	14.757	6.39157	-1.20715	4.68034e-12	3.59947e-11	yes	--	--	-	-	-	-	-	-	-
Unigene0003596	0.574	6.0837	3.40583	8.50114e-26	1.28564e-24	yes	CPSF30	PREDICTED: 30-kDa cleavage and polyadenylation specificity factor 30 [Vitis vinifera]	Genetic Information Processing	Translation	ko03015//mRNA surveillance pathway	K14404	GO:0005849//mRNA cleavage factor complex	GO:0003676//nucleic acid binding;GO:0004519//endonuclease activity;GO:0005515//protein binding;GO:0043169//cation binding	GO:0006950//response to stress;GO:0031440//regulation of mRNA 3'-end processing;GO:0090501//RNA phosphodiester bond hydrolysis
Unigene0003597	0.001	1.72197	10.7498	2.06343e-06	9.10222e-06	yes	--	--	-	-	-	-	-	-	-
Unigene0003598	54.0132	743.416	3.78279	3.44291e-118	3.14393e-116	yes	MALD3	non-specific lipid-transfer protein [Helianthus annuus]	-	-	-	-	-	-	-
Unigene0003602	0.1803	4.82647	4.7425	2.91122e-39	6.72213e-38	yes	DRP2A	Dynamin [Cynara cardunculus var. scolymus] [Cynara cardunculus]	Cellular Processes	Transport and catabolism	ko04144//Endocytosis	K01528	-	-	-
Unigene0003604	1.8009	4.83637	1.42521	2.56139e-06	1.11638e-05	yes	--	eukaryotic translation initiation factor 5A-5 [Solanum tuberosum]	-	-	-	-	-	-	-
Unigene0003606	6.75453	2.1066	-1.68094	2.63206e-06	1.14471e-05	yes	--	--	-	-	-	-	-	-	-
Unigene0003611	3.9227	0.859667	-2.19	7.26925e-12	5.5114e-11	yes	pol	PREDICTED: protein NYNRIN-like [Daucus carota subsp. sativus] [Daucus carota]	-	-	-	-	-	-	-
Unigene0003617	0.2732	2.54087	3.21729	0.00213643	0.0056263	yes	--	--	-	-	-	-	-	-	-
Unigene0003618	0.327833	1.31523	2.00428	0.00465227	0.0113476	yes	--	--	-	-	-	-	-	-	-
Unigene0003619	4.52997	1.78597	-1.3428	1.63156e-05	6.33813e-05	yes	--	--	-	-	-	-	-	-	-
Unigene0003620	0.0266333	1.91543	6.16829	5.85756e-16	5.68136e-15	yes	--	PREDICTED: RNA exonuclease 4-like [Capsicum annuum]	-	-	-	-	GO:0043231//intracellular membrane-bounded organelle	GO:0004518//nuclease activity	-
Unigene0003625	0.0322667	1.8498	5.84118	1.45987e-08	8.25372e-08	yes	--	--	-	-	-	-	-	-	-
Unigene0003626	2.04187	0.0379	-5.75155	2.87942e-11	2.09202e-10	yes	--	--	-	-	-	-	-	-	-
Unigene0003630	0.114833	1.3917	3.59923	0.000250343	0.000797542	yes	--	--	-	-	-	-	-	-	-
Unigene0003631	13.4583	64.8766	2.2692	5.29498e-36	1.11203e-34	yes	--	--	-	-	-	-	-	-	-
Unigene0003632	1.72907	0.356533	-2.27788	0.0135568	0.0295471	yes	--	--	-	-	-	-	-	-	-
Unigene0003636	0.001	1.65473	10.6924	2.58424e-07	1.27439e-06	yes	--	--	-	-	-	-	-	-	-
Unigene0003637	5.63463	2.67787	-1.07324	0.00539347	0.0129726	yes	--	--	-	-	-	-	-	-	-
Unigene0003640	76.877	7.11797	-3.43301	2.4555e-78	1.25501e-76	yes	CYP76B6	cytochrome P450 [Cynara cardunculus var. scolymus] [Cynara cardunculus]	-	-	-	-	-	-	-
Unigene0003641	0.001	2.8748	11.4892	1.73091e-09	1.0764e-08	yes	--	--	-	-	-	-	-	-	-
Unigene0003644	6.42367	13.2294	1.04228	3.32607e-08	1.81124e-07	yes	PCMP-E23	Pentatricopeptide repeat-containing protein [Cynara cardunculus var. scolymus] [Cynara cardunculus]	-	-	-	-	-	-	-
Unigene0003649	1.43583	0.243133	-2.56207	0.00734522	0.0170975	yes	--	CCR4-Not complex component, Not1, C-terminal [Cynara cardunculus var. scolymus] [Cynara cardunculus]	Genetic Information Processing	Folding, sorting and degradation	ko03018//RNA degradation	K12604	-	-	-
Unigene0003650	0.596433	5.0157	3.07202	7.51542e-18	8.03722e-17	yes	--	PREDICTED: calcium-transporting ATPase 9, plasma membrane-type isoform X2 [Citrus sinensis]	-	-	-	-	-	-	-
Unigene0003652	6.8655	0.358767	-4.25825	1.3654e-09	8.59985e-09	yes	--	Protein kinase, catalytic domain-containing protein [Cynara cardunculus var. scolymus] [Cynara cardunculus]	-	-	-	-	-	-	-
Unigene0003655	0.001	1.2465	10.2837	4.7897e-05	0.000172808	yes	--	Asp_protease_2 domain-containing protein, partial [Cephalotus follicularis]	-	-	-	-	-	-	-
Unigene0003656	0.001	1.46907	10.5207	1.20852e-09	7.66405e-09	yes	--	F-box family protein, putative [Theobroma cacao]	-	-	-	-	-	-	-
Unigene0003657	8.87713	0.706833	-3.65065	1.45589e-31	2.64129e-30	yes	LRK10L-1.1	PREDICTED: LEAF RUST 10 DISEASE-RESISTANCE LOCUS RECEPTOR-LIKE PROTEIN KINASE-like 1.1 [Nicotiana attenuata]	-	-	-	-	-	-	-
Unigene0003658	9.84703	0.485833	-4.34116	8.24787e-39	1.87898e-37	yes	--	Concanavalin A-like lectin/glucanase, subgroup [Cynara cardunculus var. scolymus] [Cynara cardunculus]	-	-	-	-	-	-	-
Unigene0003659	0.934867	0.0320333	-4.86711	9.04395e-05	0.000311749	yes	--	Concanavalin A-like lectin/glucanase, subgroup [Cynara cardunculus var. scolymus] [Cynara cardunculus]	-	-	-	-	-	-	-
Unigene0003660	1.88147	0.001	-10.8776	0.000212331	0.000685787	yes	Rhoa	GTP-binding protein rhoA [Anthurium amnicola]	Cellular Processes	Transport and catabolism	ko04145//Phagosome	K04392	GO:0044464//cell part	GO:0032550//purine ribonucleoside binding	GO:0035556//intracellular signal transduction
Unigene0003665	1.86137	0.0902333	-4.36656	0.00061315	0.00181171	yes	--	Galactose-binding domain-like protein [Cynara cardunculus var. scolymus] [Cynara cardunculus]	-	-	-	-	GO:0009526//plastid envelope;GO:0009532//plastid stroma	GO:0016836//hydro-lyase activity;GO:0043169//cation binding	GO:0006412//translation;GO:0006468//protein phosphorylation;GO:0018130//heterocycle biosynthetic process;GO:0043269//regulation of ion transport
Unigene0003666	0.2165	62.1025	8.16414	5.81187e-233	2.38113e-230	yes	MLO5	Mlo-related protein [Cynara cardunculus var. scolymus] [Cynara cardunculus]	-	-	-	-	-	-	-
Unigene0003670	1.00917	3.62893	1.84638	7.34185e-08	3.85161e-07	yes	--	Glycosyl transferase, family 17 [Cynara cardunculus var. scolymus] [Cynara cardunculus]	Metabolism	Global and overview maps;Glycan biosynthesis and metabolism	ko01100//Metabolic pathways;ko00510//N-Glycan biosynthesis	K00737	-	GO:0016740//transferase activity	GO:0006486//protein glycosylation
Unigene0003672	4.9538	1.29897	-1.93117	1.40287e-15	1.33167e-14	yes	N	TIR_3 [Helianthus annuus]	-	-	-	-	-	-	-
Unigene0003675	0.001	5.68733	12.4735	2.00462e-14	1.78335e-13	yes	--	Gamma thionin [Cynara cardunculus var. scolymus] [Cynara cardunculus]	-	-	-	-	-	-	-
Unigene0003676	0.0683	0.745467	3.44819	0.018182	0.0384136	yes	--	--	-	-	-	-	-	-	-
Unigene0003679	0.110433	1.361	3.62342	0.00578963	0.013826	yes	--	--	-	-	-	-	-	-	-
Unigene0003682	0.803933	5.12103	2.67129	4.04307e-21	5.06385e-20	yes	FUC95A	PREDICTED: alpha-L-fucosidase 2-like isoform X1 [Juglans regia]	Metabolism	Glycan biosynthesis and metabolism	ko00511//Other glycan degradation	K15923	-	-	-
Unigene0003683	0.380867	2.42107	2.66828	6.90271e-08	3.63142e-07	yes	--	PREDICTED: potassium channel AKT2/3 [Sesamum indicum]	-	-	-	-	-	-	-
Unigene0003684	1.99843	0.336633	-2.56962	0.000384073	0.00118089	yes	--	--	-	-	-	-	-	-	-
Unigene0003686	0.001	1.561	10.6083	6.265e-09	3.67665e-08	yes	CDC5	PREDICTED: cell division cycle 5-like protein, partial [Nicotiana tabacum]	Genetic Information Processing	Transcription	ko03040//Spliceosome	K12860	-	GO:0005488//binding	-
Unigene0003688	0.9623	4.03283	2.06724	3.80207e-07	1.83919e-06	yes	--	K-stimulated pyrophosphate-energized sodium pump protein [Arabidopsis thaliana]	-	-	-	-	-	-	-
Unigene0003689	0.881967	4.55347	2.36817	4.46419e-11	3.19794e-10	yes	--	K-stimulated pyrophosphate-energized sodium pump protein [Arabidopsis thaliana]	-	-	-	-	GO:0043231//intracellular membrane-bounded organelle	-	-
Unigene0003691	1.61747	0.0484	-5.06259	1.98221e-08	1.10431e-07	yes	WSD1	O-acyltransferase (WSD1-like) family protein [Medicago truncatula]	-	-	-	-	-	-	-
Unigene0003692	0.001	1.86273	10.8632	4.45754e-06	1.88108e-05	yes	ROPGEF3	Plant specific Rop nucleotide exchanger, PRONE [Corchorus olitorius]	-	-	-	-	-	-	-
Unigene0003693	0.166667	1.51553	3.18479	0.00137696	0.00378795	yes	--	--	-	-	-	-	-	-	-
Unigene0003694	0.2721	1.9422	2.83548	0.00475273	0.011575	yes	--	--	-	-	-	-	-	-	-
Unigene0003695	0.310333	1.41187	2.18571	0.00733065	0.0170672	yes	--	--	-	-	-	-	-	-	-
Unigene0003696	3.80563	10.152	1.41556	2.89503e-05	0.000108321	yes	--	--	-	-	-	-	-	-	-
Unigene0003698	1.10393	2.6043	1.23824	0.00804129	0.0185548	yes	--	--	-	-	-	-	-	-	-
Unigene0003699	5.41237	0.0956667	-5.8221	2.24032e-15	2.10215e-14	yes	RHD3	Root hair defective 3 GTP-binding, partial [Cynara cardunculus var. scolymus] [Cynara cardunculus]	-	-	-	-	GO:0016020//membrane	-	-
Unigene0003700	29.0834	6.6453	-2.12979	3.14887e-42	7.8531e-41	yes	At3g59040	Pentatricopeptide repeat-containing protein, partial [Cynara cardunculus var. scolymus] [Cynara cardunculus]	-	-	-	-	-	-	-
Unigene0003701	2.82233	0.7036	-2.00406	0.0237324	0.0485627	yes	--	--	-	-	-	-	-	-	-
Unigene0003703	0.2067	2.13813	3.37074	0.000245604	0.000783247	yes	--	--	-	-	-	-	-	-	-
Unigene0003705	1.75493	9.38843	2.41947	2.93234e-19	3.36466e-18	yes	--	Ankyrin repeat-containing protein [Cynara cardunculus var. scolymus] [Cynara cardunculus]	-	-	-	-	-	-	-
Unigene0003709	0.203267	1.56127	2.94127	0.00809175	0.0186577	yes	--	--	-	-	-	-	-	-	-
Unigene0003710	0.001	1.70917	10.7391	5.36779e-12	4.10714e-11	yes	--	LINE-1 retrotransposable element ORF2 protein [Ananas comosus]	-	-	-	-	-	-	-
Unigene0003714	8.29777	21.0003	1.33961	2.74996e-08	1.5104e-07	yes	--	At1g32920/F9L11_25 [Arabidopsis thaliana]	-	-	-	-	-	-	GO:0009719//response to endogenous stimulus;GO:0010033//response to organic substance
Unigene0003715	13.795	1.323	-3.38226	8.40866e-12	6.34513e-11	yes	EIX2	Leucine-rich repeat-containing protein [Cynara cardunculus var. scolymus] [Cynara cardunculus]	-	-	-	-	-	-	-
Unigene0003716	15.1508	1.00313	-3.91681	6.03416e-20	7.15193e-19	yes	RLP9A	PREDICTED: receptor kinase-like protein Xa21 [Elaeis guineensis]	-	-	-	-	-	-	-
Unigene0003717	7.87753	0.648533	-3.60249	2.04412e-12	1.60888e-11	yes	--	Leucine-rich repeat-containing protein [Cynara cardunculus var. scolymus] [Cynara cardunculus]	-	-	-	-	-	-	-
Unigene0003718	0.467467	0.001	-8.86872	0.00276047	0.00709915	yes	--	Leucine-rich repeat-containing protein [Cynara cardunculus var. scolymus] [Cynara cardunculus]	-	-	-	-	-	-	-
Unigene0003719	0.3469	2.82917	3.02779	1.67694e-07	8.46413e-07	yes	--	PREDICTED: receptor-like protein 12, partial [Elaeis guineensis]	-	-	-	-	-	-	-
Unigene0003720	2.0179	0.2053	-3.29705	0.000708023	0.00206882	yes	--	Leucine-rich repeat-containing protein [Cynara cardunculus var. scolymus] [Cynara cardunculus]	-	-	-	-	-	-	-
Unigene0003721	8.2598	0.7752	-3.41347	7.19329e-24	1.01468e-22	yes	--	PREDICTED: receptor-like protein 12 [Juglans regia]	-	-	-	-	-	-	-
Unigene0003722	8.61767	1.78293	-2.27304	9.97218e-15	9.02337e-14	yes	--	PREDICTED: probable LRR receptor-like serine/threonine-protein kinase At4g36180 [Juglans regia]	-	-	-	-	-	-	-
Unigene0003723	20.7559	6.72917	-1.62502	4.62285e-22	6.04601e-21	yes	--	PREDICTED: LRR receptor-like serine/threonine-protein kinase GSO2 [Gossypium hirsutum]	-	-	-	-	-	-	-
Unigene0003724	58.621	29.287	-1.00116	8.25235e-14	7.0983e-13	yes	--	--	-	-	-	-	-	-	-
Unigene0003728	3.839	0.422233	-3.18462	4.31937e-06	1.82609e-05	yes	SKP1	PREDICTED: SKP1-like protein 1B [Arachis duranensis]	Genetic Information Processing	Folding, sorting and degradation	ko04141//Protein processing in endoplasmic reticulum;ko04120//Ubiquitin mediated proteolysis	K03094	-	-	-
Unigene0003733	0.411567	4.23903	3.36454	5.23046e-24	7.414e-23	yes	--	Plastid lipid-associated protein/fibrillin conserved domain-containing protein [Cynara cardunculus var. scolymus] [Cynara cardunculus]	-	-	-	-	-	-	-
Unigene0003734	5.0655	11.7652	1.21575	4.09854e-10	2.71772e-09	yes	VPS2.2	PREDICTED: vacuolar protein sorting-associated protein 2 homolog 2 [Lupinus angustifolius]	Cellular Processes	Transport and catabolism	ko04144//Endocytosis	K12191	-	-	-
Unigene0003735	0.001	4.11393	12.0063	4.22987e-17	4.36219e-16	yes	--	PREDICTED: UDP-glucuronic acid decarboxylase 6-like [Lupinus angustifolius]	-	-	-	-	-	-	-
Unigene0003738	0.416833	1.23807	1.57055	0.0019589	0.00520331	yes	--	Uncharacterized protein TCM_030893 [Theobroma cacao]	-	-	-	-	-	-	-
Unigene0003739	10.0156	2.00973	-2.31717	1.34028e-15	1.27368e-14	yes	AT5	PREDICTED: probable long-chain-alcohol O-fatty-acyltransferase 5 [Theobroma cacao]	-	-	-	-	-	-	-
Unigene0003741	70.1635	6.585	-3.41347	3.43818e-88	2.07903e-86	yes	ABCG36	AAA+ ATPase domain-containing protein [Cynara cardunculus var. scolymus] [Cynara cardunculus]	-	-	-	-	-	-	-
Unigene0003742	0.001	0.899433	9.81287	0.000533411	0.0015953	yes	--	--	-	-	-	-	-	-	-
Unigene0003743	2.17313	0.742333	-1.54964	0.000222707	0.00071649	yes	--	--	-	-	-	-	-	-	-
Unigene0003744	0.001	1.9138	10.9022	9.9562e-06	3.99092e-05	yes	RALFL24	Rapid ALkalinization Factor [Cynara cardunculus var. scolymus] [Cynara cardunculus]	-	-	-	-	-	-	-
Unigene0003748	0.001	3.59153	11.8104	5.46488e-10	3.58648e-09	yes	--	S locus-related glycoprotein 1 binding pollen coat [Cynara cardunculus var. scolymus] [Cynara cardunculus]	-	-	-	-	-	-	-
Unigene0003750	0.893767	1.86437	1.06072	0.0228309	0.0469486	yes	PUB23	Armadillo-like helical [Cynara cardunculus var. scolymus] [Cynara cardunculus]	-	-	-	-	-	-	-
Unigene0003752	0.001	2.81763	11.4603	2.36903e-08	1.30755e-07	yes	--	--	-	-	-	-	-	-	-
Unigene0003755	0.138167	2.24987	4.02536	4.02189e-07	1.94124e-06	yes	UBQ10	Ubiquitin [Dorcoceras hygrometricum]	-	-	-	-	-	-	-
Unigene0003756	0.001	1.20533	10.2352	1.91731e-06	8.49679e-06	yes	--	--	-	-	-	-	-	-	-
Unigene0003759	0.656467	1.995	1.6036	0.00209396	0.00552223	yes	CDC48C	AAA+ ATPase domain-containing protein [Cynara cardunculus var. scolymus] [Cynara cardunculus]	Genetic Information Processing	Translation	ko03008//Ribosome biogenesis in eukaryotes	K14571	-	-	-
Unigene0003760	9.23043	43.128	2.22416	1.58105e-36	3.37788e-35	yes	BETVIII	Calcium-binding EF-hand [Cynara cardunculus var. scolymus] [Cynara cardunculus]	Organismal Systems	Environmental adaptation	ko04626//Plant-pathogen interaction	K13448	-	-	-
Unigene0003762	3.99107	0.001	-11.9626	1.63087e-07	8.24302e-07	yes	--	--	-	-	-	-	-	-	-
Unigene0003763	1.482	0.001	-10.5333	1.54982e-05	6.0402e-05	yes	ATP1	ATP synthase subunit alpha, mitochondrial [Anthurium amnicola]	Metabolism	Energy metabolism;Global and overview maps	ko01100//Metabolic pathways;ko00190//Oxidative phosphorylation	K02132	GO:0033178//proton-transporting two-sector ATPase complex, catalytic domain;GO:0043231//intracellular membrane-bounded organelle	GO:0015078//hydrogen ion transmembrane transporter activity;GO:0019829//cation-transporting ATPase activity;GO:0032550//purine ribonucleoside binding	GO:0006754//ATP biosynthetic process;GO:0015988//energy coupled proton transmembrane transport, against electrochemical gradient
Unigene0003766	2.2578	0.157633	-3.84027	4.18864e-08	2.25753e-07	yes	--	--	-	-	-	-	-	-	-
Unigene0003769	0.001	0.7304	9.51254	0.00030347	0.000951662	yes	--	--	-	-	-	-	-	-	-
Unigene0003772	1.79193	0.148533	-3.59266	0.00310772	0.00789675	yes	--	--	-	-	-	-	-	-	-
Unigene0003775	10.5356	29.9737	1.50843	1.49785e-26	2.323e-25	yes	HMA2	Cation-transporting P-type ATPase, partial [Cynara cardunculus var. scolymus] [Cynara cardunculus]	-	-	-	-	-	-	-
Unigene0003777	0.001	23.4413	14.5168	2.17558e-166	3.84055e-164	yes	CPK17	PREDICTED: calcium-dependent protein kinase 34 [Cucumis melo]	Organismal Systems	Environmental adaptation	ko04626//Plant-pathogen interaction	K13412	-	GO:0004672//protein kinase activity;GO:0032550//purine ribonucleoside binding;GO:0046872//metal ion binding	GO:0006464//cellular protein modification process;GO:0006796//phosphate-containing compound metabolic process
Unigene0003778	0.0547667	1.88567	5.10563	4.38322e-09	2.61478e-08	yes	PBL25	Concanavalin A-like lectin/glucanase, subgroup [Cynara cardunculus var. scolymus] [Cynara cardunculus]	Organismal Systems	Environmental adaptation	ko04626//Plant-pathogen interaction	K13430	-	-	-
Unigene0003780	0.001	1.73847	10.7636	7.51196e-09	4.37559e-08	yes	--	PREDICTED: tRNA-dihydrouridine(16/17) synthase [NAD(P)(+)]-like [Daucus carota subsp. sativus] [Daucus carota]	-	-	-	-	-	-	-
Unigene0003781	2.6862	0.284533	-3.2389	9.10867e-06	3.67658e-05	yes	--	--	-	-	-	-	-	-	-
Unigene0003783	0.001	0.534167	9.06115	2.21969e-05	8.46782e-05	yes	--	PREDICTED: probable WRKY transcription factor 19 [Tarenaya hassleriana]	-	-	-	-	-	-	-
Unigene0003784	0.001	1.91003	10.8994	1.42896e-08	8.08673e-08	yes	LBD13	lateral organ boundaries domain-containing protein [Cynara cardunculus var. scolymus] [Cynara cardunculus]	-	-	-	-	-	-	-
Unigene0003786	0.169067	5.3631	4.9874	5.98489e-13	4.8583e-12	yes	XI-E	Myosin, N-terminal, SH3-like protein [Cynara cardunculus var. scolymus] [Cynara cardunculus]	-	-	-	-	-	-	-
Unigene0003789	0.001	1.77587	10.7943	5.10954e-11	3.6449e-10	yes	--	--	-	-	-	-	-	-	-
Unigene0003793	0.3323	1.49083	2.16556	0.0164514	0.0351068	yes	--	Serine/arginine repetitive matrix protein 1 [Theobroma cacao]	-	-	-	-	-	-	-
Unigene0003795	2.39667	0.214367	-3.48288	6.52198e-07	3.06587e-06	yes	--	--	-	-	-	-	-	-	-
Unigene0003796	0.406367	1.5569	1.93782	0.00134282	0.00370322	yes	PCMP-E61	PREDICTED: pentatricopeptide repeat-containing protein At4g02750-like [Prunus mume]	-	-	-	-	-	-	-
Unigene0003797	6.19763	16.4333	1.40683	2.01872e-20	2.44217e-19	yes	At4g31480	Armadillo-like helical [Cynara cardunculus var. scolymus] [Cynara cardunculus]	-	-	-	-	GO:0030120//vesicle coat;GO:0030660//Golgi-associated vesicle membrane	-	GO:0015031//protein transport
Unigene0003801	0.101	5.04223	5.64164	1.78836e-17	1.87947e-16	yes	--	--	-	-	-	-	-	-	-
Unigene0003804	0.0911667	0.682133	2.90348	0.0197851	0.0413977	yes	At1g12300	Helicase, C-terminal [Cynara cardunculus var. scolymus] [Cynara cardunculus]	-	-	-	-	-	-	-
Unigene0003807	0.698033	2.0149	1.52934	0.0141991	0.0307989	yes	--	--	-	-	-	-	-	-	-
Unigene0003808	26.8455	0.704767	-5.25139	5.26673e-38	1.17162e-36	yes	--	--	-	-	-	-	-	-	-
Unigene0003809	0.0327667	1.37933	5.3956	4.62293e-09	2.75135e-08	yes	INV1	Concanavalin A-like lectin/glucanase superfamily [Cynara cardunculus var. scolymus] [Cynara cardunculus]	Metabolism	Global and overview maps;Carbohydrate metabolism	ko01100//Metabolic pathways;ko00500//Starch and sucrose metabolism;ko00052//Galactose metabolism	K01193	-	GO:0004564//beta-fructofuranosidase activity	GO:0044238//primary metabolic process
Unigene0003822	1.43943	3.80147	1.40106	0.00752733	0.0174847	yes	--	Retrovirus-related Pol polyprotein from transposon TNT 1-94 [Cajanus cajan]	-	-	-	-	-	-	-
Unigene0003824	2.56797	6.1467	1.25919	0.000689755	0.00202045	yes	--	--	-	-	-	-	-	-	-
Unigene0003825	1.6601	5.1	1.61923	1.09649e-10	7.62587e-10	yes	GIP	Retrovirus-related Pol polyprotein from transposon TNT 1-94 [Noccaea caerulescens]	Genetic Information Processing;Metabolism	Nucleotide metabolism;Transcription;Global and overview maps	ko01100//Metabolic pathways;ko00230//Purine metabolism;ko00240//Pyrimidine metabolism;ko03020//RNA polymerase	K03006	-	-	-
Unigene0003826	8.8156	3.77487	-1.22363	2.96196e-05	0.000110616	yes	--	--	-	-	-	-	-	-	-
Unigene0003827	0.356133	1.74557	2.29321	0.000818976	0.00236239	yes	WRI1	transcription factor WRI1 [Helianthus annuus]	-	-	-	-	-	-	-
Unigene0003829	8.07553	2.34957	-1.78116	9.48291e-06	3.81437e-05	yes	--	--	-	-	-	-	-	-	-
Unigene0003830	3.9781	1.25083	-1.66919	1.39869e-11	1.03877e-10	yes	--	hydroxyproline-rich glycoprotein-like [Oryza sativa Japonica Group]	-	-	-	-	-	-	-
Unigene0003831	0.800867	3.83737	2.26048	1.39279e-06	6.27802e-06	yes	MRG1	Chromo domain-like protein [Cynara cardunculus var. scolymus] [Cynara cardunculus]	-	-	-	-	-	-	-
Unigene0003832	0.001	1.76287	10.7837	5.30441e-05	0.000190223	yes	--	--	-	-	-	-	-	-	-
Unigene0003834	0.0647667	0.896	3.79018	0.0164741	0.0351446	yes	--	--	-	-	-	-	-	-	-
Unigene0003840	1.06043	0.001	-10.0504	0.0116744	0.0258668	yes	--	--	-	-	-	-	-	-	-
Unigene0003842	6.9826	76.7836	3.45896	3.38713e-84	1.91655e-82	yes	AAT1	Thiolase [Cynara cardunculus var. scolymus] [Cynara cardunculus]	Metabolism	Metabolism of terpenoids and polyketides;Amino acid metabolism;Carbohydrate metabolism;Global and overview maps;Lipid metabolism	ko01100//Metabolic pathways;ko01110//Biosynthesis of secondary metabolites;ko01200//Carbon metabolism;ko00620//Pyruvate metabolism;ko00630//Glyoxylate and dicarboxylate metabolism;ko01212//Fatty acid metabolism;ko00071//Fatty acid degradation;ko00900//Terpenoid backbone biosynthesis;ko00280//Valine, leucine and isoleucine degradation;ko00310//Lysine degradation;ko00380//Tryptophan metabolism;ko00…	K00626	-	-	-
Unigene0003843	11.1114	2.56823	-2.11319	6.78302e-20	8.01101e-19	yes	N	PREDICTED: TMV resistance protein N-like [Capsicum annuum]	-	-	-	-	-	-	-
Unigene0003844	9.74933	3.64827	-1.41809	6.80978e-10	4.42958e-09	yes	N	PREDICTED: TMV resistance protein N-like [Ipomoea nil]	-	-	-	-	-	-	-
Unigene0003851	1.48103	4.8335	1.70646	2.24253e-05	8.55069e-05	yes	--	--	-	-	-	-	-	-	-
Unigene0003852	1.1361	4.75043	2.06397	7.16429e-08	3.76335e-07	yes	--	--	-	-	-	-	-	-	-
Unigene0003855	0.210033	3.19857	3.92874	2.15119e-09	1.32432e-08	yes	--	C1-like protein [Cynara cardunculus var. scolymus] [Cynara cardunculus]	-	-	-	-	-	-	-
Unigene0003856	0.854	2.94787	1.78736	0.000402189	0.00123214	yes	--	--	-	-	-	-	-	-	-
Unigene0003857	3.80393	40.0455	3.39608	6.99135e-23	9.46352e-22	yes	--	--	-	-	-	-	-	-	-
Unigene0003858	9.8309	0.001	-13.2631	9.87969e-05	0.000338359	yes	SEND33	PREDICTED: ferredoxin, leaf L-A-like [Vigna angularis]	Metabolism	Energy metabolism	ko00195//Photosynthesis	K02639	-	GO:0043169//cation binding;GO:0051536//iron-sulfur cluster binding	GO:0006091//generation of precursor metabolites and energy
Unigene0003863	0.001	3.48647	11.7675	4.1253e-36	8.6924e-35	yes	PURKE	PREDICTED: protein FAM114A2-like isoform X2 [Nicotiana attenuata]	-	-	-	-	-	-	-
Unigene0003865	39.3299	6.67183	-2.55947	1.34057e-63	5.34649e-62	yes	RER6	PREDICTED: protein RETICULATA-RELATED 5, chloroplastic [Vitis vinifera]	-	-	-	-	-	-	-
Unigene0003867	0.001	1.77863	10.7966	7.82415e-06	3.18885e-05	yes	--	--	-	-	-	-	-	-	-
Unigene0003869	0.001	1.8862	10.8813	5.98634e-10	3.9173e-09	yes	--	--	-	-	-	-	-	-	-
Unigene0003871	3.06853	6.3815	1.05635	0.00102179	0.00288793	yes	ATG10	ubiquitin-like-conjugating enzyme ATG10 [Malus domestica]	Cellular Processes	Transport and catabolism	ko04136//Autophagy - other eukaryotes	K17888	-	-	-
Unigene0003879	0.5279	6.52297	3.62719	8.54961e-08	4.45471e-07	yes	--	--	-	-	-	-	-	-	-
Unigene0003880	0.6394	8.66963	3.76118	1.93248e-11	1.42197e-10	yes	--	--	-	-	-	-	-	-	-
Unigene0003881	1.7648	0.2356	-2.90509	0.00591993	0.0141009	yes	--	--	-	-	-	-	-	-	-
Unigene0003886	0.2877	2.70637	3.23372	0.000139084	0.000464223	yes	--	PREDICTED: myb-related protein B-like [Ziziphus jujuba]	-	-	-	-	-	-	-
Unigene0003889	1.78747	6.6585	1.89728	1.57225e-12	1.24567e-11	yes	At2g41970	PREDICTED: probable protein kinase At2g41970 isoform X2 [Juglans regia]	-	-	-	-	-	-	-
Unigene0003890	0.001	1.48007	10.5314	2.37919e-09	1.45777e-08	yes	--	PREDICTED: phospholipase D zeta 1 isoform X1 [Elaeis guineensis]	-	-	-	-	-	-	-
Unigene0003891	0.254233	2.99483	3.55825	1.28366e-05	5.0613e-05	yes	--	--	-	-	-	-	-	-	-
Unigene0003893	4.21737	9.12507	1.11349	4.71761e-09	2.80378e-08	yes	PSD3	C2 calcium-dependent membrane targeting [Cynara cardunculus var. scolymus] [Cynara cardunculus]	Metabolism	Lipid metabolism;Global and overview maps	ko01100//Metabolic pathways;ko01110//Biosynthesis of secondary metabolites;ko00564//Glycerophospholipid metabolism	K01613	-	GO:0046872//metal ion binding	GO:0006644//phospholipid metabolic process
Unigene0003896	1.38637	5.31753	1.93945	5.90067e-07	2.79144e-06	yes	--	--	-	-	-	-	-	-	-
Unigene0003900	17.1107	48.2679	1.49617	3.45683e-11	2.49639e-10	yes	MED37C	heat shock protein 70.58 [Ageratina adenophora]	Cellular Processes;Genetic Information Processing	Transport and catabolism;Folding, sorting and degradation;Transcription	ko04141//Protein processing in endoplasmic reticulum;ko03040//Spliceosome;ko04144//Endocytosis	K03283	-	GO:0032550//purine ribonucleoside binding	-
Unigene0003901	3.1649	0.1073	-4.88244	5.19395e-12	3.98009e-11	yes	--	--	-	-	-	-	-	-	-
Unigene0003903	0.4224	1.35483	1.68143	0.00895345	0.0204301	yes	--	--	-	-	-	-	-	-	-
Unigene0003904	1.6777	0.1147	-3.87055	1.18949e-05	4.71573e-05	yes	--	--	-	-	-	-	-	-	-
Unigene0003906	3.39397	1.18547	-1.51752	7.1219e-06	2.92206e-05	yes	--	--	-	-	-	-	-	-	-
Unigene0003907	0.001	1.255	10.2935	2.2305e-06	9.79467e-06	yes	--	--	-	-	-	-	-	-	-
Unigene0003908	1.29797	50.8909	5.29308	9.93675e-62	3.80267e-60	yes	--	--	-	-	-	-	-	-	-
Unigene0003909	0.527633	6.21867	3.559	1.25895e-11	9.38808e-11	yes	--	--	-	-	-	-	-	-	-
Unigene0003910	0.0907	2.07477	4.5157	3.17458e-06	1.36555e-05	yes	--	--	-	-	-	-	-	-	-
Unigene0003911	18.2391	5.4746	-1.73621	9.8316e-09	5.65834e-08	yes	--	Retrovirus-related Pol polyprotein from transposon TNT 1-94 [Noccaea caerulescens]	-	-	-	-	-	-	-
Unigene0003912	2.89863	1.3252	-1.12916	0.0130574	0.0285741	yes	--	--	-	-	-	-	-	-	-
Unigene0003913	16.4037	5.67733	-1.53074	1.51383e-15	1.43469e-14	yes	GIP	Copia-like retrotransposon [Helianthus annuus]	Metabolism;Genetic Information Processing	Global and overview maps;Transcription;Nucleotide metabolism	ko01100//Metabolic pathways;ko00230//Purine metabolism;ko00240//Pyrimidine metabolism;ko03020//RNA polymerase	K03006	-	-	-
Unigene0003914	4.27843	0.412033	-3.37625	2.56905e-17	2.67644e-16	yes	--	--	-	-	-	-	-	-	-
Unigene0003915	5.0925	0.389633	-3.70819	2.49185e-16	2.464e-15	yes	--	--	-	-	-	-	-	-	-
Unigene0003916	13.1589	1.5598	-3.07661	2.75809e-09	1.67785e-08	yes	--	--	-	-	-	-	-	-	-
Unigene0003918	3.15237	1.29073	-1.28824	0.0134052	0.0292526	yes	--	--	-	-	-	-	-	-	-
Unigene0003919	8.14023	3.0549	-1.41394	8.97556e-05	0.000309475	yes	--	--	-	-	-	-	-	-	-
Unigene0003921	0.394667	2.21793	2.49051	0.000558279	0.00166292	yes	TOP2	Arginine repressor C-terminal-like domain-containing protein [Cynara cardunculus var. scolymus] [Cynara cardunculus]	-	-	-	-	-	-	-
Unigene0003924	0.167	1.11377	2.73753	1.50076e-07	7.62109e-07	yes	--	PREDICTED: pollen-specific leucine-rich repeat extensin-like protein 1 [Nicotiana attenuata]	-	-	-	-	-	-	-
Unigene0003929	0.742567	2.3178	1.64216	0.0242666	0.04953	yes	--	Leucine-rich repeat, typical subtype [Corchorus capsularis]	-	-	-	-	-	-	-
Unigene0003931	2.3449	0.507	-2.20947	0.0121798	0.0268739	yes	--	--	-	-	-	-	-	-	-
Unigene0003934	42.3478	182.417	2.10688	5.47664e-46	1.49532e-44	yes	PGM1	PREDICTED: phosphoglucomutase, cytoplasmic [Daucus carota subsp. sativus] [Daucus carota]	Metabolism	Nucleotide metabolism;Global and overview maps;Carbohydrate metabolism	ko01100//Metabolic pathways;ko01110//Biosynthesis of secondary metabolites;ko00230//Purine metabolism;ko00010//Glycolysis / Gluconeogenesis;ko00500//Starch and sucrose metabolism;ko00520//Amino sugar and nucleotide sugar metabolism;ko00030//Pentose phosphate pathway;ko00052//Galactose metabolism	K01835	-	GO:0016868//intramolecular transferase activity, phosphotransferases;GO:0043169//cation binding	GO:0044238//primary metabolic process
Unigene0003936	24.8428	12.3934	-1.00326	7.70609e-13	6.22254e-12	yes	MEBL	PREDICTED: membrane protein of ER body-like protein isoform X1 [Daucus carota subsp. sativus] [Daucus carota]	-	-	-	-	-	-	-
Unigene0003942	7.92573	17.5421	1.1462	2.08097e-07	1.03729e-06	yes	CAL1	Calreticulin [Cynara cardunculus var. scolymus] [Cynara cardunculus]	Genetic Information Processing;Cellular Processes	Transport and catabolism;Folding, sorting and degradation	ko04141//Protein processing in endoplasmic reticulum;ko04145//Phagosome	K08057	-	-	-
Unigene0003948	17.3797	0.834933	-4.3796	9.29017e-21	1.1443e-19	yes	RDUF1	Zinc finger, RING/FYVE/PHD-type [Cynara cardunculus var. scolymus] [Cynara cardunculus]	-	-	-	-	-	-	-
Unigene0003951	0.201833	4.64837	4.52549	3.02141e-19	3.46374e-18	yes	--	--	-	-	-	-	-	-	-
Unigene0003958	2.9574	0.0451333	-6.03399	4.89866e-08	2.62158e-07	yes	--	--	-	-	-	-	-	-	-
Unigene0003961	0.933967	13.3975	3.84245	1.83698e-70	8.25445e-69	yes	--	Ankyrin repeat-containing protein [Cynara cardunculus var. scolymus] [Cynara cardunculus]	-	-	-	-	-	-	-
Unigene0003973	0.364233	1.2554	1.78521	0.00365142	0.00912397	yes	GLCAT14A	Glycosyl transferase, family 14 [Cynara cardunculus var. scolymus] [Cynara cardunculus]	Metabolism	Global and overview maps	ko01100//Metabolic pathways	K00771	-	GO:0016740//transferase activity	-
Unigene0003975	0.0857333	37.4005	8.76899	1.18577e-160	1.94117e-158	yes	UGT85A24	UDP-glucuronosyl/UDP-glucosyltransferase [Cynara cardunculus var. scolymus] [Cynara cardunculus]	Metabolism	Global and overview maps	ko01100//Metabolic pathways;ko01110//Biosynthesis of secondary metabolites	K21374	-	-	-
Unigene0003981	2.599	0.580667	-2.16217	0.000202352	0.000655765	yes	CRK17	Concanavalin A-like lectin/glucanase, subgroup [Cynara cardunculus var. scolymus] [Cynara cardunculus]	-	-	-	-	-	-	-
Unigene0003984	0.2389	3.4841	3.86631	1.68897e-09	1.05134e-08	yes	--	F-box domain, cyclin-like protein [Cynara cardunculus var. scolymus] [Cynara cardunculus]	-	-	-	-	-	-	-
Unigene0003985	0.001	1.6133	10.6558	0.000158349	0.000523077	yes	--	--	-	-	-	-	-	-	-
Unigene0003991	0.001	0.6715	9.39124	0.00627	0.0148455	yes	--	--	-	-	-	-	-	-	-
Unigene0003993	1.52713	4.25103	1.47699	1.46794e-05	5.7418e-05	yes	SCPL2	Peptidase S10, serine carboxypeptidase [Cynara cardunculus var. scolymus] [Cynara cardunculus]	-	-	-	-	-	-	-
Unigene0003997	14.8308	6.0355	-1.29705	1.58424e-05	6.16775e-05	yes	--	Ankyrin repeat-containing protein [Cynara cardunculus var. scolymus] [Cynara cardunculus]	-	-	-	-	-	-	-
Unigene0003998	0.3042	1.3622	2.16285	6.05332e-06	2.50957e-05	yes	--	Ankyrin repeat-containing protein [Cynara cardunculus var. scolymus] [Cynara cardunculus]	-	-	-	-	-	-	-
Unigene0003999	0.0404	2.4187	5.90373	2.13311e-08	1.18425e-07	yes	--	Ankyrin repeat-containing protein [Cynara cardunculus var. scolymus] [Cynara cardunculus]	-	-	-	-	-	-	-
Unigene0004001	4.99043	1.14593	-2.12264	2.76756e-11	2.01381e-10	yes	--	Ankyrin repeat-containing protein [Cynara cardunculus var. scolymus] [Cynara cardunculus]	-	-	-	-	-	-	-
Unigene0004003	15.4229	1.8383	-3.06863	2.14696e-25	3.19827e-24	yes	--	Ankyrin repeat-containing protein [Cynara cardunculus var. scolymus] [Cynara cardunculus]	-	-	-	-	-	-	-
Unigene0004005	0.2267	5.6774	4.64637	1.87504e-22	2.49183e-21	yes	--	Ankyrin repeat-containing protein [Cynara cardunculus var. scolymus] [Cynara cardunculus]	-	-	-	-	-	-	-
Unigene0004007	0.0619667	1.34927	4.44454	7.47491e-06	3.05594e-05	yes	--	--	-	-	-	-	-	-	-
Unigene0004008	0.424533	2.7469	2.69385	2.20893e-07	1.09772e-06	yes	--	Ankyrin repeat-containing protein [Cynara cardunculus var. scolymus] [Cynara cardunculus]	-	-	-	-	-	-	-
Unigene0004009	0.642967	1.96133	1.60902	0.000434287	0.00132196	yes	--	PREDICTED: uncharacterized protein LOC105163738 [Sesamum indicum]	-	-	-	-	-	-	-
Unigene0004010	1.63553	0.001	-10.6755	0.000132034	0.000442272	yes	--	--	-	-	-	-	-	-	-
Unigene0004012	7.24533	18.5985	1.36006	6.44858e-07	3.03304e-06	yes	--	--	-	-	-	-	-	-	-
Unigene0004014	0.3474	0.001	-8.44045	0.0122349	0.0269863	yes	--	--	-	-	-	-	-	-	-
Unigene0004017	1.4653	0.307333	-2.25332	0.0173331	0.0367836	yes	--	--	-	-	-	-	-	-	-
Unigene0004021	0.472033	2.34013	2.30963	0.000990559	0.00280816	yes	--	--	-	-	-	-	-	-	-
Unigene0004023	3.7759	1.47087	-1.36015	2.97556e-07	1.45733e-06	yes	--	PREDICTED: protein FAR1-RELATED SEQUENCE 5-like [Ipomoea nil]	Genetic Information Processing	Replication and repair	ko03440//Homologous recombination	K10875	-	-	-
Unigene0004030	4.89123	1.592	-1.61936	2.91152e-05	0.00010888	yes	BHLH137	Myc-type, basic helix-loop-helix (bHLH) domain-containing protein, partial [Cynara cardunculus var. scolymus] [Cynara cardunculus]	-	-	-	-	-	-	-
Unigene0004034	16.0696	2.70453	-2.57089	3.59237e-43	9.14371e-42	yes	At5g02860	Pentatricopeptide repeat-containing protein [Cynara cardunculus var. scolymus] [Cynara cardunculus]	-	-	-	-	-	-	-
Unigene0004035	9.94823	20.491	1.04248	0.00138908	0.00381897	yes	--	--	-	-	-	-	-	-	-
Unigene0004039	15.0356	5.5504	-1.43772	4.34661e-13	3.5639e-12	yes	--	G-patch domain-containing protein [Cynara cardunculus var. scolymus] [Cynara cardunculus]	-	-	-	-	-	-	-
Unigene0004041	4.45533	2.20183	-1.01683	0.00769569	0.0178385	yes	--	--	-	-	-	-	-	-	-
Unigene0004043	0.0211333	3.58413	7.40596	1.4174e-33	2.7681e-32	yes	--	--	-	-	-	-	-	-	-
Unigene0004044	0.0729667	3.08433	5.40158	2.96358e-14	2.60919e-13	yes	--	--	-	-	-	-	-	-	-
Unigene0004047	0.238867	1.88307	2.97881	0.00221824	0.00581975	yes	--	--	-	-	-	-	-	-	-
Unigene0004048	0.144733	1.31127	3.17949	0.0191121	0.0401341	yes	--	--	-	-	-	-	-	-	-
Unigene0004050	1.76737	0.642933	-1.45886	0.0044971	0.0110084	yes	--	Leucine-rich repeat-containing protein [Cynara cardunculus var. scolymus] [Cynara cardunculus]	-	-	-	-	-	-	-
Unigene0004060	0.612967	0.001	-9.25966	0.0192793	0.0404574	yes	--	--	-	-	-	-	-	-	-
Unigene0004062	1.26957	0.0956	-3.73118	0.000795513	0.00230155	yes	--	--	-	-	-	-	-	-	-
Unigene0004063	0.001	0.8231	9.68492	1.41249e-05	5.53536e-05	yes	--	Trehalose-phosphate phosphatase [Morus notabilis]	-	-	-	-	-	GO:0019203//carbohydrate phosphatase activity	GO:0005991//trehalose metabolic process;GO:0006796//phosphate-containing compound metabolic process
Unigene0004064	10.584	1.5162	-2.80335	1.06989e-18	1.1921e-17	yes	--	Pentatricopeptide repeat-containing protein [Cynara cardunculus var. scolymus] [Cynara cardunculus]	-	-	-	-	-	-	-
Unigene0004065	24.4384	4.2282	-2.53104	2.79626e-25	4.14858e-24	yes	--	Pentatricopeptide repeat-containing protein [Cynara cardunculus var. scolymus] [Cynara cardunculus]	-	-	-	-	-	-	-
Unigene0004067	0.435767	1.36797	1.65041	2.01791e-05	7.7428e-05	yes	N	TIR-NBS-LRR resistance-like protein RGC151 [Helianthus annuus]	-	-	-	-	-	-	-
Unigene0004070	0.001	1.42327	10.475	5.93694e-05	0.000211078	yes	--	--	-	-	-	-	-	-	-
Unigene0004072	0.168667	23.96	7.15031	6.04032e-104	4.56384e-102	yes	FDS-2	farnesyl diphosphate synthase [Chrysanthemum lavandulifolium]	Metabolism	Metabolism of terpenoids and polyketides;Global and overview maps	ko01100//Metabolic pathways;ko01110//Biosynthesis of secondary metabolites;ko00900//Terpenoid backbone biosynthesis	K00787	-	-	-
Unigene0004077	0.001	1.06157	10.052	6.30653e-05	0.000223255	yes	--	--	-	-	-	-	-	-	-
Unigene0004079	1.8409	0.001	-10.8462	0.0090477	0.0206177	yes	--	--	-	-	-	-	-	-	-
Unigene0004081	0.001	1.81357	10.8246	1.83958e-08	1.02844e-07	yes	--	--	-	-	-	-	-	-	-
Unigene0004086	2.1112	8.02857	1.92708	1.84366e-15	1.74039e-14	yes	GOR	FAD-dependent pyridine nucleotide-disulfide oxidoreductase [Cynara cardunculus var. scolymus] [Cynara cardunculus]	Metabolism	Metabolism of other amino acids	ko00480//Glutathione metabolism	K00383	GO:0009536//plastid	GO:0000166//nucleotide binding;GO:0016491//oxidoreductase activity;GO:0043167//ion binding	GO:0006996//organelle organization;GO:0044237//cellular metabolic process;GO:0044710//single-organism metabolic process;GO:0044763//single-organism cellular process
Unigene0004087	2.6981	0.0522	-5.69175	0.000169522	0.000557056	yes	--	PREDICTED: photosystem I reaction center subunit psaK, chloroplastic-like [Nicotiana sylvestris]	Metabolism	Energy metabolism;Global and overview maps	ko01100//Metabolic pathways;ko00195//Photosynthesis	K02698	-	-	-
Unigene0004090	0.001	0.7978	9.63988	0.00212559	0.00559948	yes	--	--	-	-	-	-	-	-	-
Unigene0004091	226.16	66.0721	-1.77523	1.34633e-43	3.45091e-42	yes	LARP6A	Lupus La protein [Cynara cardunculus var. scolymus] [Cynara cardunculus]	-	-	-	-	GO:0044424//intracellular part	GO:0003723//RNA binding	GO:0010467//gene expression;GO:0044238//primary metabolic process;GO:0044260//cellular macromolecule metabolic process
Unigene0004093	0.0632333	0.943133	3.8987	0.0174013	0.0369099	yes	--	--	-	-	-	-	-	-	-
Unigene0004096	2.47593	0.3148	-2.97547	0.000664193	0.00195072	yes	CRK19	PREDICTED: G-type lectin S-receptor-like serine/threonine-protein kinase At4g03230 isoform X1 [Gossypium arboreum]	-	-	-	-	-	-	-
Unigene0004097	2.39423	0.0818667	-4.87014	8.25197e-11	5.79696e-10	yes	At4g27290	Bulb-type lectin domain-containing protein, partial [Cynara cardunculus var. scolymus] [Cynara cardunculus]	-	-	-	-	-	-	-
Unigene0004099	8.61503	3.19517	-1.43097	6.15671e-06	2.55037e-05	yes	SD11	Bulb-type lectin domain-containing protein, partial [Cynara cardunculus var. scolymus] [Cynara cardunculus]	-	-	-	-	-	GO:0004702//receptor signaling protein serine/threonine kinase activity;GO:0004713//protein tyrosine kinase activity;GO:0032550//purine ribonucleoside binding	GO:0008037//cell recognition;GO:0032147//activation of protein kinase activity
Unigene0004101	2.06837	0.1942	-3.41288	1.49018e-07	7.57285e-07	yes	At4g27290	Bulb-type lectin domain-containing protein, partial [Cynara cardunculus var. scolymus] [Cynara cardunculus]	-	-	-	-	-	-	-
Unigene0004103	19.3348	1.9361	-3.31998	2.22571e-61	8.45416e-60	yes	At4g27290	Bulb-type lectin domain-containing protein, partial [Cynara cardunculus var. scolymus] [Cynara cardunculus]	-	-	-	-	-	-	-
Unigene0004104	0.983033	0.107067	-3.19873	0.0051131	0.0123666	yes	--	Protein kinase, ATP binding site-containing protein, partial [Cynara cardunculus var. scolymus] [Cynara cardunculus]	-	-	-	-	-	-	-
Unigene0004106	1.75087	0.04	-5.45193	0.0167888	0.0357462	yes	AKR4C9	Aldo/keto reductase [Cynara cardunculus var. scolymus] [Cynara cardunculus]	Metabolism	Carbohydrate metabolism;Lipid metabolism;Global and overview maps	ko01100//Metabolic pathways;ko01110//Biosynthesis of secondary metabolites;ko00010//Glycolysis / Gluconeogenesis;ko00040//Pentose and glucuronate interconversions;ko00561//Glycerolipid metabolism	K00002	GO:0044424//intracellular part	GO:0016701//oxidoreductase activity, acting on single donors with incorporation of molecular oxygen	GO:0006020//inositol metabolic process
Unigene0004107	22.9624	8.98887	-1.35306	7.88632e-17	8.0282e-16	yes	At4g15545	PH-response transcription factor pacC/RIM101 isoform 4 [Theobroma cacao]	-	-	-	-	-	-	-
Unigene0004109	0.001	0.874267	9.77193	0.00394414	0.00978171	yes	--	--	-	-	-	-	-	-	-
Unigene0004111	9.7911	0.6013	-4.02531	2.26444e-27	3.61283e-26	yes	--	--	-	-	-	-	-	-	-
Unigene0004112	7.1674	1.15517	-2.63335	4.43105e-28	7.20765e-27	yes	At4g27290	PREDICTED: G-type lectin S-receptor-like serine/threonine-protein kinase At4g27290 [Vitis vinifera]	-	-	-	-	-	-	-
Unigene0004113	23.4764	10.7758	-1.12341	1.15397e-05	4.58465e-05	yes	--	--	-	-	-	-	-	-	-
Unigene0004114	22.6989	10.3453	-1.13365	2.75306e-05	0.000103409	yes	--	--	-	-	-	-	-	-	-
Unigene0004115	0.0337667	3.0876	6.51474	9.25589e-12	6.96729e-11	yes	--	--	-	-	-	-	-	-	-
Unigene0004118	35.1475	12.1736	-1.52967	1.99995e-06	8.84054e-06	yes	--	PRp27-like protein [Olea europaea subsp. europaea] [Olea europaea]	-	-	-	-	-	-	-
Unigene0004120	2.8475	0.6139	-2.21362	2.17566e-06	9.56813e-06	yes	--	PREDICTED: 40S ribosomal protein S8-like [Arachis duranensis]	-	-	-	-	GO:0030529//intracellular ribonucleoprotein complex	-	-
Unigene0004122	3.3881	0.221	-3.93836	1.91184e-16	1.90151e-15	yes	WAKL8	Wall-associated receptor kinase galacturonan-binding domain-containing protein, partial [Cynara cardunculus var. scolymus] [Cynara cardunculus]	-	-	-	-	-	-	-
Unigene0004128	3.9382	11.8029	1.58354	8.15562e-08	4.25811e-07	yes	--	PREDICTED: ankyrin repeat-containing protein At3g12360-like isoform X3 [Nicotiana sylvestris]	-	-	-	-	-	-	-
Unigene0004130	0.545567	4.9944	3.19448	6.43432e-19	7.24939e-18	yes	XYL1	Galactose mutarotase-like domain-containing protein [Cynara cardunculus var. scolymus] [Cynara cardunculus]	-	-	-	-	-	GO:0005488//binding;GO:0090599//alpha-glucosidase activity	GO:0044238//primary metabolic process
Unigene0004131	3.59857	0.286967	-3.64847	9.29304e-11	6.50029e-10	yes	--	--	-	-	-	-	-	-	-
Unigene0004140	0.0811667	2.42507	4.90099	3.28273e-10	2.19769e-09	yes	PME40	Pectinesterase, active site-containing protein [Cynara cardunculus var. scolymus] [Cynara cardunculus]	Metabolism	Global and overview maps;Carbohydrate metabolism	ko01100//Metabolic pathways;ko00040//Pentose and glucuronate interconversions	K01051	-	-	-
Unigene0004143	0.410533	1.70733	2.05617	0.00183244	0.00489951	yes	--	--	-	-	-	-	-	-	-
Unigene0004144	0.374667	3.76927	3.3306	2.0501e-06	9.04967e-06	yes	--	--	-	-	-	-	-	-	-
Unigene0004152	18.5705	3.21473	-2.53024	2.30297e-29	3.9174e-28	yes	SABP2	PREDICTED: salicylic acid-binding protein 2 [Nicotiana tomentosiformis]	-	-	-	-	-	-	-
Unigene0004159	0.331467	21.5326	6.02152	8.29987e-141	1.02728e-138	yes	--	PREDICTED: replication protein A 70 kDa DNA-binding subunit C-like [Arachis ipaensis]	Genetic Information Processing	Replication and repair	ko03420//Nucleotide excision repair;ko03440//Homologous recombination;ko03030//DNA replication;ko03430//Mismatch repair	K07466	-	-	-
Unigene0004160	0.0326667	37.1549	10.1515	1.90086e-77	9.60637e-76	yes	--	PREDICTED: pectate lyase-like [Erythranthe guttata]	-	-	-	-	-	-	-
Unigene0004161	99.6334	30.6081	-1.70272	6.39944e-24	9.04088e-23	yes	ycf23	thiamine monophosphate synthase [Medicago truncatula]	-	-	-	-	-	-	-
Unigene0004162	22.6086	287.734	3.66979	2.37412e-114	2.08113e-112	yes	DESI1	PREDICTED: desumoylating isopeptidase 1 [Vitis vinifera]	-	-	-	-	-	-	-
Unigene0004169	0.001	1.83487	10.8415	1.64536e-06	7.35115e-06	yes	At5g07340	PREDICTED: calnexin homolog [Amborella trichopoda]	Cellular Processes;Genetic Information Processing	Folding, sorting and degradation;Transport and catabolism	ko04141//Protein processing in endoplasmic reticulum;ko04145//Phagosome	K08054	-	-	-
Unigene0004170	20.0253	103.053	2.36349	3.05546e-56	1.04505e-54	yes	sec14	CRAL-TRIO domain-containing protein [Cynara cardunculus var. scolymus] [Cynara cardunculus]	-	-	-	-	-	-	-
Unigene0004175	3.4395	0.229067	-3.90836	2.84668e-17	2.96003e-16	yes	GLR2.7	Extracellular ligand-binding receptor [Cynara cardunculus var. scolymus] [Cynara cardunculus]	-	-	-	-	-	-	-
Unigene0004176	1.72177	4.6616	1.43694	5.7642e-06	2.39632e-05	yes	--	Gelsolin domain-containing protein [Cynara cardunculus var. scolymus] [Cynara cardunculus]	-	-	-	-	-	-	GO:0006996//organelle organization
Unigene0004180	6.33603	0.153267	-5.36946	4.22323e-15	3.89782e-14	yes	--	ribulose-1,5-bisphosphate carboxylase small subunit [Chrysanthemum x morifolium]	-	-	-	-	GO:0009536//plastid	GO:0016831//carboxy-lyase activity	GO:0043094//cellular metabolic compound salvage;GO:0044710//single-organism metabolic process
Unigene0004187	0.001	0.7493	9.5494	0.0217123	0.0449101	yes	PBE2	PREDICTED: proteasome subunit beta type-5-B [Eucalyptus grandis]	Genetic Information Processing	Folding, sorting and degradation	ko03050//Proteasome	K02737	GO:0043231//intracellular membrane-bounded organelle;GO:0043234//protein complex	GO:0004175//endopeptidase activity	GO:0006508//proteolysis
Unigene0004188	0.325733	3.56717	3.45302	8.4006e-13	6.7648e-12	yes	--	--	-	-	-	-	-	-	-
Unigene0004190	0.1943	1.89063	3.28251	1.57255e-06	7.04351e-06	yes	--	--	-	-	-	-	-	-	-
Unigene0004191	0.001	0.673233	9.39496	0.00674498	0.015835	yes	--	--	-	-	-	-	-	-	-
Unigene0004197	1.4997	0.400167	-1.906	0.00343677	0.00864314	yes	--	Disease resistance protein [Cynara cardunculus var. scolymus] [Cynara cardunculus]	-	-	-	-	-	-	-
Unigene0004203	9.309	22.2344	1.2561	3.91252e-10	2.60045e-09	yes	MED37C	PREDICTED: probable mediator of RNA polymerase II transcription subunit 37c, partial [Eucalyptus grandis]	Genetic Information Processing;Cellular Processes	Transport and catabolism;Folding, sorting and degradation;Transcription	ko04141//Protein processing in endoplasmic reticulum;ko03040//Spliceosome;ko04144//Endocytosis	K03283	-	-	-
Unigene0004204	6.44183	16.0489	1.31693	1.68976e-05	6.55603e-05	yes	--	--	-	-	-	-	-	-	-
Unigene0004205	0.001	4.75807	12.2162	1.05584e-09	6.7427e-09	yes	--	--	-	-	-	-	-	-	-
Unigene0004210	1.68507	5.51683	1.71103	0.00130534	0.00360945	yes	--	PREDICTED: F-box protein CPR30-like isoform X2 [Populus euphratica]	-	-	-	-	-	-	-
Unigene0004216	7.57777	0.540033	-3.81065	4.47912e-26	6.8523e-25	yes	--	OSJNBa0017B10.12 [Oryza sativa Japonica Group]	-	-	-	-	-	-	-
Unigene0004218	0.001	3.27463	11.6771	5.11517e-12	3.92129e-11	yes	--	PREDICTED: protein ANTI-SILENCING 1 isoform X2 [Juglans regia]	-	-	-	-	-	GO:0005488//binding	-
Unigene0004220	20.7845	5.07637	-2.03364	1.58655e-18	1.75197e-17	yes	RPP1	PREDICTED: TMV resistance protein N-like isoform X1 [Capsicum annuum]	-	-	-	-	-	-	-
Unigene0004222	0.001	1.12687	10.1381	1.35545e-05	5.32465e-05	yes	--	Alpha-N-acetylglucosaminidase, partial [Cynara cardunculus var. scolymus] [Cynara cardunculus]	Metabolism	Glycan biosynthesis and metabolism;Global and overview maps	ko01100//Metabolic pathways;ko00531//Glycosaminoglycan degradation	K01205	-	-	-
Unigene0004223	2.11003	4.43277	1.07094	0.00516503	0.0124711	yes	CDC20-2	WD40 repeat-containing protein [Cynara cardunculus var. scolymus] [Cynara cardunculus]	Genetic Information Processing	Folding, sorting and degradation	ko04120//Ubiquitin mediated proteolysis	K03363	-	-	-
Unigene0004224	0.001	1.54063	10.5893	8.04839e-05	0.000279811	yes	--	--	-	-	-	-	-	-	-
Unigene0004225	8.08747	34.2433	2.08206	1.24059e-15	1.18085e-14	yes	--	PREDICTED: ubiquinol-cytochrome c reductase complex 6.7 kDa protein [Nelumbo nucifera]	-	-	-	-	-	-	-
Unigene0004226	30.9703	3.22783	-3.26225	4.34478e-49	1.27634e-47	yes	PP2A13	F-box domain, cyclin-like protein [Cynara cardunculus var. scolymus] [Cynara cardunculus]	-	-	-	-	-	-	-
Unigene0004230	0.001	1.58757	10.6326	3.43391e-06	1.4709e-05	yes	--	--	-	-	-	-	-	-	-
Unigene0004231	0.122767	3.04187	4.63097	1.20194e-15	1.14548e-14	yes	--	Ankyrin repeat-containing protein [Cynara cardunculus var. scolymus] [Cynara cardunculus]	-	-	-	-	-	-	-
Unigene0004237	14.7117	4.44977	-1.72516	4.93476e-17	5.07275e-16	yes	ADR2	Leucine-rich repeat-containing protein, partial [Cynara cardunculus var. scolymus] [Cynara cardunculus]	-	-	-	-	-	-	-
Unigene0004240	5.46247	11.6242	1.0895	2.76458e-10	1.86317e-09	yes	dnaJ	DnaJ domain-containing protein [Cynara cardunculus var. scolymus] [Cynara cardunculus]	-	-	-	-	-	-	-
Unigene0004242	0.1101	3.31897	4.91385	4.72187e-22	6.17129e-21	yes	WAKL1	PREDICTED: wall-associated receptor kinase 2-like [Sesamum indicum]	-	-	-	-	-	-	-
Unigene0004244	19.6301	2.28887	-3.10036	1.97231e-22	2.61882e-21	yes	At1g06620	Non-heme dioxygenase N-terminal domain-containing protein [Cynara cardunculus var. scolymus] [Cynara cardunculus]	-	-	-	-	-	-	-
Unigene0004247	2.42637	0.5929	-2.03294	5.04681e-07	2.40608e-06	yes	ANX2	Protein kinase, ATP binding site-containing protein, partial [Cynara cardunculus var. scolymus] [Cynara cardunculus]	-	-	-	-	-	-	-
Unigene0004248	0.2358	1.667	2.82162	0.000247887	0.000790166	yes	--	--	-	-	-	-	-	-	-
Unigene0004249	1.07083	0.001	-10.0645	0.0069344	0.01623	yes	--	--	-	-	-	-	-	-	-
Unigene0004256	6.9236	1.08067	-2.6796	6.07271e-11	4.30737e-10	yes	WAK2	Wall-associated receptor kinase galacturonan-binding domain-containing protein [Cynara cardunculus var. scolymus] [Cynara cardunculus]	-	-	-	-	-	-	-
Unigene0004259	2.3829	0.560167	-2.08879	0.00167613	0.00452356	yes	--	--	-	-	-	-	-	-	-
Unigene0004260	2.29497	16.3007	2.82839	3.07003e-11	2.2265e-10	yes	--	--	-	-	-	-	-	-	-
Unigene0004262	5.18317	36.4528	2.81413	1.80015e-52	5.70611e-51	yes	NUDT9	PREDICTED: nudix hydrolase 9 isoform X3 [Jatropha curcas]	-	-	-	-	-	-	-
Unigene0004268	2.88017	0.0939333	-4.93837	2.01166e-06	8.88974e-06	yes	--	--	-	-	-	-	-	-	-
Unigene0004269	6.53997	0.2716	-4.58973	9.55298e-15	8.6553e-14	yes	--	rRNA intron-encoded homing endonuclease, partial [Cenchrus americanus]	-	-	-	-	-	-	-
Unigene0004270	1.60977	6.99157	2.11876	1.92471e-16	1.91406e-15	yes	--	--	-	-	-	-	-	-	-
Unigene0004271	0.829633	5.51777	2.73354	4.56032e-15	4.19782e-14	yes	--	--	-	-	-	-	-	-	-
Unigene0004272	31.2839	199.08	2.66986	3.18776e-76	1.5716e-74	yes	TUBB3	tubulin beta-2 chain [Carthamus tinctorius]	Cellular Processes	Transport and catabolism	ko04145//Phagosome	K07375	GO:0015630//microtubule cytoskeleton;GO:0032991//macromolecular complex	GO:0005198//structural molecule activity;GO:0017111//nucleoside-triphosphatase activity;GO:0032550//purine ribonucleoside binding	GO:0043623//cellular protein complex assembly;GO:0044763//single-organism cellular process
Unigene0004273	6.6662	1.26867	-2.39355	4.23247e-06	1.79163e-05	yes	--	--	-	-	-	-	-	-	-
Unigene0004275	14.7384	7.26647	-1.02026	1.10424e-07	5.68588e-07	yes	--	--	-	-	-	-	-	-	-
Unigene0004277	0.7939	2.14307	1.43265	0.000424367	0.0012941	yes	HSP70	PREDICTED: heat shock cognate 70 kDa protein-like [Ipomoea nil]	Cellular Processes;Genetic Information Processing	Transport and catabolism;Folding, sorting and degradation;Transcription	ko04141//Protein processing in endoplasmic reticulum;ko03040//Spliceosome;ko04144//Endocytosis	K03283	-	-	-
Unigene0004278	2.7332	6.76443	1.30738	3.56362e-05	0.000131368	yes	HSC-I	PREDICTED: probable mediator of RNA polymerase II transcription subunit 37e, partial [Brassica oleracea var. oleracea] [Brassica oleracea]	Cellular Processes;Genetic Information Processing	Transport and catabolism;Folding, sorting and degradation;Transcription	ko04141//Protein processing in endoplasmic reticulum;ko03040//Spliceosome;ko04144//Endocytosis	K03283	GO:0005576//extracellular region;GO:0005840//ribosome;GO:0005911//cell-cell junction;GO:0009536//plastid;GO:0030312//external encapsulating structure;GO:0031090//organelle membrane	GO:0019899//enzyme binding	GO:0006006//glucose metabolic process;GO:0006090//pyruvate metabolic process;GO:0006970//response to osmotic stress;GO:0009617//response to bacterium;GO:0009620//response to fungus;GO:0010029//regulation of seed germination;GO:0010038//response to metal ion;GO:0010118//stomatal movement;GO:0010468//regulation of gene expression;GO:0034645//cellular macromolecule biosynthetic process;GO:0044267//c…
Unigene0004281	18.0484	36.1188	1.00088	5.27152e-12	4.03711e-11	yes	AGAL2	alpha-galactosidase [Helianthus annuus]	Metabolism	Lipid metabolism;Global and overview maps;Carbohydrate metabolism;Glycan biosynthesis and metabolism	ko01100//Metabolic pathways;ko00561//Glycerolipid metabolism;ko00052//Galactose metabolism;ko00600//Sphingolipid metabolism;ko00603//Glycosphingolipid biosynthesis - globo and isoglobo series	K07407	-	GO:0004557//alpha-galactosidase activity	GO:0044238//primary metabolic process
Unigene0004284	3.5643	0.001	-11.7994	1.08807e-07	5.60677e-07	yes	--	cytoskeletal protein [Euglena gracilis]	-	-	-	-	-	-	-
Unigene0004286	1.2313	5.0152	2.02612	2.49756e-07	1.23394e-06	yes	--	PREDICTED: protein FAR1-RELATED SEQUENCE 5-like [Prunus mume]	-	-	-	-	-	-	-
Unigene0004287	2.2958	0.530033	-2.11484	4.4838e-05	0.000162529	yes	LRK10L-2.7	PREDICTED: G-type lectin S-receptor-like serine/threonine-protein kinase At1g34300 [Glycine max]	-	-	-	-	-	GO:0004672//protein kinase activity	GO:0006796//phosphate-containing compound metabolic process
Unigene0004290	1.06497	0.0277667	-5.26131	7.35e-06	3.00889e-05	yes	LRK10	PREDICTED: G-type lectin S-receptor-like serine/threonine-protein kinase At1g34300 [Glycine max]	-	-	-	-	-	GO:0004672//protein kinase activity;GO:0032550//purine ribonucleoside binding	GO:0006464//cellular protein modification process;GO:0006796//phosphate-containing compound metabolic process
Unigene0004291	1.31767	0.001	-10.3638	8.96642e-05	0.000309174	yes	At5g24080	Concanavalin A-like lectin/glucanase, subgroup, partial [Cynara cardunculus var. scolymus] [Cynara cardunculus]	-	-	-	-	-	GO:0004672//protein kinase activity	GO:0006796//phosphate-containing compound metabolic process
Unigene0004292	7.3237	0.760833	-3.26692	3.78887e-29	6.39526e-28	yes	At1g34300	Concanavalin A-like lectin/glucanase, subgroup, partial [Cynara cardunculus var. scolymus] [Cynara cardunculus]	-	-	-	-	-	GO:0016301//kinase activity	GO:0006796//phosphate-containing compound metabolic process
Unigene0004294	74.0233	15.5013	-2.25559	1.5535e-39	3.61652e-38	yes	At5g24080	Concanavalin A-like lectin/glucanase, subgroup, partial [Cynara cardunculus var. scolymus] [Cynara cardunculus]	-	-	-	-	-	GO:0004672//protein kinase activity;GO:0032550//purine ribonucleoside binding	GO:0006464//cellular protein modification process;GO:0006796//phosphate-containing compound metabolic process
Unigene0004297	0.001	3.61257	11.8188	6.82713e-11	4.82122e-10	yes	--	--	-	-	-	-	-	-	-
Unigene0004298	0.0813	0.7948	3.28926	0.000469017	0.00141855	yes	--	--	-	-	-	-	-	-	-
Unigene0004301	0.0759333	7.911	6.70298	2.62965e-22	3.47659e-21	yes	--	--	-	-	-	-	-	-	-
Unigene0004302	0.5341	7.63957	3.83831	1.90453e-22	2.53015e-21	yes	--	--	-	-	-	-	-	-	-
Unigene0004304	0.0501667	30.1273	9.23013	1.17433e-53	3.80263e-52	yes	--	--	-	-	-	-	-	-	-
Unigene0004305	0.0944667	3.40163	5.17028	1.67718e-09	1.04459e-08	yes	--	--	-	-	-	-	-	-	-
Unigene0004306	0.0365333	10.2436	8.1313	4.6291e-27	7.32e-26	yes	--	--	-	-	-	-	-	-	-
Unigene0004308	2.3031	9.1332	1.98754	1.96737e-18	2.16625e-17	yes	--	--	-	-	-	-	-	-	-
Unigene0004311	4.48127	13.3797	1.57807	3.90662e-10	2.59743e-09	yes	--	--	-	-	-	-	-	-	-
Unigene0004314	0.001	1.6126	10.6552	7.7308e-06	3.15285e-05	yes	--	--	-	-	-	-	-	-	-
Unigene0004315	0.694867	5.34547	2.94351	2.15053e-06	9.46737e-06	yes	--	--	-	-	-	-	-	-	-
Unigene0004318	0.4558	1.84167	2.01454	8.62411e-05	0.00029827	yes	--	--	-	-	-	-	-	-	-
Unigene0004320	0.001	9.2818	13.1802	3.42632e-26	5.26061e-25	yes	--	--	-	-	-	-	-	-	-
Unigene0004323	28.9878	8.7711	-1.72462	5.44655e-14	4.73485e-13	yes	--	--	-	-	-	-	-	-	-
Unigene0004325	3.16683	7.6368	1.26993	1.72309e-06	7.68185e-06	yes	--	--	-	-	-	-	-	-	-
Unigene0004327	0.688667	3.23127	2.23022	0.000286751	0.000903338	yes	--	--	-	-	-	-	-	-	-
Unigene0004330	0.411367	7.8242	4.24945	1.23232e-13	1.04834e-12	yes	--	--	-	-	-	-	-	-	-
Unigene0004331	2.7208	1.221	-1.15597	0.00911818	0.0207608	yes	--	--	-	-	-	-	-	-	-
Unigene0004332	0.609633	3.78313	2.63357	0.000189736	0.000617757	yes	--	--	-	-	-	-	-	-	-
Unigene0004333	0.9428	4.11003	2.12413	0.000752662	0.00218816	yes	--	--	-	-	-	-	-	-	-
Unigene0004334	1.26527	5.1057	2.01267	0.00020053	0.000650193	yes	--	--	-	-	-	-	-	-	-
Unigene0004335	0.7773	13.4519	4.11319	1.1848e-15	1.12943e-14	yes	--	--	-	-	-	-	-	-	-
Unigene0004336	3.54703	20.6845	2.54387	3.78742e-16	3.70824e-15	yes	--	--	-	-	-	-	-	-	-
Unigene0004337	0.363233	4.64467	3.67661	1.36581e-10	9.4381e-10	yes	--	--	-	-	-	-	-	-	-
Unigene0004338	0.581167	8.25467	3.82819	2.38675e-10	1.6165e-09	yes	--	--	-	-	-	-	-	-	-
Unigene0004339	0.001	2.17057	11.0839	3.28168e-07	1.59908e-06	yes	--	--	-	-	-	-	-	-	-
Unigene0004340	0.354167	2.3538	2.73249	1.03966e-05	4.15678e-05	yes	--	--	-	-	-	-	-	-	-
Unigene0004341	0.437867	1.84277	2.07331	0.00677604	0.0158972	yes	--	--	-	-	-	-	-	-	-
Unigene0004342	5.04537	1.7578	-1.52119	0.000238434	0.000762158	yes	--	--	-	-	-	-	-	-	-
Unigene0004343	0.001	1.06357	10.0547	0.000203554	0.000659385	yes	--	--	-	-	-	-	-	-	-
Unigene0004344	0.001	3.0665	11.5824	3.85113e-10	2.56298e-09	yes	--	PREDICTED: transposon Ty3-I Gag-Pol polyprotein isoform X1 [Daucus carota subsp. sativus] [Daucus carota]	-	-	-	-	-	-	-
Unigene0004345	0.001	8.00313	12.9663	1.346e-29	2.30906e-28	yes	--	--	-	-	-	-	-	-	-
Unigene0004346	0.387567	3.66423	3.24099	2.1088e-09	1.29948e-08	yes	--	--	-	-	-	-	-	-	-
Unigene0004347	0.001	2.67593	11.3858	6.34427e-12	4.82633e-11	yes	--	--	-	-	-	-	-	-	-
Unigene0004348	0.001	1.4857	10.5369	3.38721e-05	0.000125336	yes	--	--	-	-	-	-	-	-	-
Unigene0004349	0.0679667	0.602067	3.14702	0.00948135	0.0214886	yes	--	--	-	-	-	-	-	-	-
Unigene0004351	1.6041	5.30363	1.72522	4.27864e-06	1.81027e-05	yes	--	--	-	-	-	-	-	-	-
Unigene0004352	0.2152	7.489	5.12102	1.13325e-28	1.88091e-27	yes	--	--	-	-	-	-	-	-	-
Unigene0004353	2.9019	1.27643	-1.18488	1.75249e-05	6.78558e-05	yes	--	--	-	-	-	-	-	-	-
Unigene0004354	2.56037	17.2503	2.7522	4.4257e-24	6.28373e-23	yes	--	--	-	-	-	-	-	-	-
Unigene0004355	1.34367	10.0763	2.90672	4.19229e-13	3.44069e-12	yes	--	--	-	-	-	-	-	-	-
Unigene0004356	0.0716	1.17987	4.04252	0.000899125	0.00257055	yes	--	--	-	-	-	-	-	-	-
Unigene0004358	0.0831333	1.75847	4.40275	9.30019e-05	0.000319963	yes	--	--	-	-	-	-	-	-	-
Unigene0004359	0.001	1.7913	10.8068	6.65947e-06	2.74378e-05	yes	--	--	-	-	-	-	-	-	-
Unigene0004361	0.661633	2.8493	2.1065	0.00110507	0.00310374	yes	--	--	-	-	-	-	-	-	-
Unigene0004362	1.22007	5.02273	2.04151	6.36874e-07	2.99714e-06	yes	--	--	-	-	-	-	-	-	-
Unigene0004363	0.001	18.2392	14.1548	3.37001e-37	7.36423e-36	yes	--	--	-	-	-	-	-	-	-
Unigene0004364	2.4683	5.6097	1.18441	2.71362e-05	0.000102063	yes	--	probable protein phosphatase 2C 23 [Asparagus officinalis]	-	-	-	-	-	-	-
Unigene0004365	0.001	4.7652	12.2183	1.18371e-12	9.45164e-12	yes	--	--	-	-	-	-	-	-	-
Unigene0004366	0.001	2.4909	11.2825	3.83022e-09	2.29777e-08	yes	--	--	-	-	-	-	-	-	-
Unigene0004367	0.448733	6.02143	3.74618	4.0907e-14	3.57849e-13	yes	--	--	-	-	-	-	-	-	-
Unigene0004368	1.84083	7.89837	2.1012	2.13047e-08	1.18287e-07	yes	--	--	-	-	-	-	-	-	-
Unigene0004369	0.001	2.65677	11.3755	2.18282e-08	1.21035e-07	yes	--	--	-	-	-	-	-	-	-
Unigene0004370	0.0268667	3.4185	6.9914	4.01803e-15	3.7156e-14	yes	--	--	-	-	-	-	-	-	-
Unigene0004371	0.001	1.81953	10.8294	4.95393e-07	2.36474e-06	yes	--	--	-	-	-	-	-	-	-
Unigene0004372	0.154833	1.37323	3.14879	9.18974e-05	0.000316376	yes	--	--	-	-	-	-	-	-	-
Unigene0004373	0.0740333	1.396	4.23698	6.68577e-08	3.5231e-07	yes	--	--	-	-	-	-	-	-	-
Unigene0004374	0.001	0.6269	9.29209	0.00869193	0.0199021	yes	--	--	-	-	-	-	-	-	-
Unigene0004375	0.572533	8.1469	3.83082	6.38777e-17	6.52872e-16	yes	--	--	-	-	-	-	-	-	-
Unigene0004376	0.431567	1.98957	2.2048	0.00238045	0.00620348	yes	--	--	-	-	-	-	-	-	-
Unigene0004379	0.001	6.74587	12.7198	2.70673e-16	2.67165e-15	yes	--	--	-	-	-	-	-	-	-
Unigene0004383	0.0152333	1.5419	6.66133	1.76463e-12	1.39319e-11	yes	--	probable protein phosphatase 2C 23 [Asparagus officinalis]	-	-	-	-	-	-	-
Unigene0004384	0.001	5.80883	12.504	3.53298e-16	3.46443e-15	yes	--	--	-	-	-	-	-	-	-
Unigene0004385	0.0595667	1.47037	4.62553	0.000195594	0.000635235	yes	--	--	-	-	-	-	-	-	-
Unigene0004386	1.04047	3.66537	1.81673	0.00161833	0.00438471	yes	--	--	-	-	-	-	-	-	-
Unigene0004387	0.313867	6.2788	4.32227	1.18717e-11	8.87181e-11	yes	--	--	-	-	-	-	-	-	-
Unigene0004388	0.001	7.24247	12.8223	7.4163e-27	1.16433e-25	yes	--	--	-	-	-	-	-	-	-
Unigene0004390	0.001	0.607433	9.24658	0.00434671	0.0106753	yes	--	--	-	-	-	-	-	-	-
Unigene0004391	0.0920333	7.29043	6.3077	2.38907e-28	3.9194e-27	yes	--	--	-	-	-	-	-	-	-
Unigene0004392	0.109567	1.63287	3.89753	0.000164987	0.000543273	yes	--	--	-	-	-	-	-	-	-
Unigene0004393	0.147833	3.34817	4.50133	1.04313e-10	7.26593e-10	yes	--	--	-	-	-	-	-	-	-
Unigene0004394	0.962067	7.04907	2.87322	7.74076e-06	3.15654e-05	yes	--	--	-	-	-	-	-	-	-
Unigene0004396	5.51407	18.2358	1.72559	8.09016e-19	9.07628e-18	yes	--	--	-	-	-	-	-	-	-
Unigene0004398	0.001	2.3023	11.1689	4.01279e-07	1.93709e-06	yes	--	--	-	-	-	-	-	-	-
Unigene0004400	0.518767	2.47027	2.25151	0.00900984	0.0205446	yes	--	--	-	-	-	-	-	-	-
Unigene0004401	0.158433	6.93293	5.45152	1.31007e-29	2.24792e-28	yes	--	--	-	-	-	-	-	-	-
Unigene0004402	0.5701	9.4338	4.04855	2.69651e-18	2.94515e-17	yes	--	--	-	-	-	-	-	-	-
Unigene0004405	0.001	7.30353	12.8344	1.3625e-17	1.44081e-16	yes	--	--	-	-	-	-	-	-	-
Unigene0004406	0.0292	1.227	5.39302	6.89308e-06	2.83441e-05	yes	--	--	-	-	-	-	-	-	-
Unigene0004409	0.001	8.49337	13.0521	2.3087e-23	3.19103e-22	yes	--	--	-	-	-	-	-	-	-
Unigene0004411	0.001	2.01887	10.9793	1.46376e-08	8.27388e-08	yes	--	--	-	-	-	-	-	-	-
Unigene0004412	0.001	2.35073	11.1989	3.37363e-06	1.44646e-05	yes	--	--	-	-	-	-	-	-	-
Unigene0004413	2.11947	7.62153	1.84638	5.65501e-14	4.91105e-13	yes	--	--	-	-	-	-	-	-	-
Unigene0004414	0.107267	7.3786	6.10407	1.20654e-22	1.61662e-21	yes	--	--	-	-	-	-	-	-	-
Unigene0004415	0.001	2.6798	11.3879	1.57841e-10	1.08476e-09	yes	--	--	-	-	-	-	-	-	-
Unigene0004416	0.001	7.00833	12.7749	2.27797e-12	1.78779e-11	yes	--	--	-	-	-	-	-	-	-
Unigene0004417	0.001	14.4158	13.8154	4.38846e-52	1.37512e-50	yes	--	--	-	-	-	-	-	-	-
Unigene0004418	0.001	3.27983	11.6794	5.6664e-10	3.71487e-09	yes	--	--	-	-	-	-	-	-	-
Unigene0004419	0.0950667	5.96973	5.97258	8.63039e-14	7.41681e-13	yes	--	--	-	-	-	-	-	-	-
Unigene0004420	0.001	3.07133	11.5846	7.49441e-10	4.85767e-09	yes	--	--	-	-	-	-	-	-	-
Unigene0004421	0.0609667	9.7593	7.32261	2.62307e-19	3.02065e-18	yes	--	--	-	-	-	-	-	-	-
Unigene0004422	2.53157	8.5856	1.76189	1.52116e-07	7.71852e-07	yes	--	--	-	-	-	-	-	-	-
Unigene0004426	1.25113	0.389733	-1.68268	0.00938839	0.0212963	yes	--	--	-	-	-	-	-	-	-
Unigene0004427	0.001	1.6556	10.6931	9.57008e-07	4.40785e-06	yes	--	--	-	-	-	-	-	-	-
Unigene0004432	0.101533	0.960833	3.24233	0.0128526	0.0281719	yes	--	--	-	-	-	-	-	-	-
Unigene0004433	0.322367	1.39273	2.11114	0.0113431	0.0252172	yes	--	--	-	-	-	-	-	-	-
Unigene0004436	0.795167	8.85907	3.47783	1.38026e-11	1.02568e-10	yes	--	--	-	-	-	-	-	-	-
Unigene0004437	0.368167	1.525	2.05038	0.0125381	0.0275723	yes	--	--	-	-	-	-	-	-	-
Unigene0004438	0.0332667	3.5587	6.74113	6.29804e-33	1.20299e-31	yes	--	--	-	-	-	-	-	-	-
Unigene0004439	0.0648333	3.8348	5.88627	3.34592e-13	2.76308e-12	yes	--	--	-	-	-	-	-	-	-
Unigene0004442	0.0381333	2.10623	5.78747	9.03505e-08	4.69646e-07	yes	--	--	-	-	-	-	-	-	-
Unigene0004443	0.109667	5.9122	5.7525	1.92959e-13	1.62098e-12	yes	--	--	-	-	-	-	-	-	-
Unigene0004444	0.145367	8.04633	5.79056	1.96065e-12	1.54461e-11	yes	--	--	-	-	-	-	-	-	-
Unigene0004445	0.876967	6.42697	2.87354	2.77976e-18	3.03244e-17	yes	--	--	-	-	-	-	-	-	-
Unigene0004446	0.378133	3.82967	3.34025	1.36169e-08	7.72605e-08	yes	--	--	-	-	-	-	-	-	-
Unigene0004447	2.08787	18.623	3.15698	1.7974e-32	3.38843e-31	yes	--	--	-	-	-	-	-	-	-
Unigene0004448	0.1553	1.38503	3.15679	0.000634262	0.00186948	yes	--	--	-	-	-	-	-	-	-
Unigene0004450	0.1177	1.9099	4.02031	3.52385e-08	1.91486e-07	yes	SCPL31	Peptidase S10, serine carboxypeptidase [Cynara cardunculus var. scolymus] [Cynara cardunculus]	-	-	-	-	-	GO:0004180//carboxypeptidase activity	GO:0019538//protein metabolic process
Unigene0004452	6.62593	0.169167	-5.29161	3.92514e-26	6.01201e-25	yes	--	reverse transcriptase [Corchorus capsularis]	-	-	-	-	-	-	-
Unigene0004457	0.0328667	2.0906	5.99115	3.47698e-08	1.8902e-07	yes	--	--	-	-	-	-	-	-	-
Unigene0004462	6.82813	0.337767	-4.33739	1.85884e-70	8.34778e-69	yes	--	DUF4283 domain-containing protein/zf-CCHC_4 domain-containing protein [Cephalotus follicularis]	-	-	-	-	-	-	-
Unigene0004465	18.8556	2.4763	-2.92874	1.33866e-22	1.78863e-21	yes	SD16	Apple-like protein [Cynara cardunculus var. scolymus] [Cynara cardunculus]	-	-	-	-	-	GO:0004672//protein kinase activity	GO:0006796//phosphate-containing compound metabolic process
Unigene0004467	0.708467	4.50383	2.66838	5.51193e-11	3.92573e-10	yes	HSP110	PREDICTED: heat shock 70 kDa protein 16 [Solanum lycopersicum]	-	-	-	-	-	-	-
Unigene0004470	12.5799	0.8877	-3.82491	1.12547e-48	3.27485e-47	yes	RCA	PREDICTED: ribulose bisphosphate carboxylase/oxygenase activase, chloroplastic [Vigna angularis]	-	-	-	-	-	-	-
Unigene0004471	0.001	1.6596	10.6966	1.23021e-15	1.1714e-14	yes	DTX53	Multi antimicrobial extrusion protein [Cynara cardunculus var. scolymus] [Cynara cardunculus]	-	-	-	-	-	-	-
Unigene0004473	0.1731	2.15617	3.63879	1.75623e-15	1.6595e-14	yes	DTX42	PREDICTED: protein DETOXIFICATION 43 [Ricinus communis]	-	-	-	-	-	-	-
Unigene0004478	0.001	1.45013	10.502	2.18721e-05	8.35347e-05	yes	--	PREDICTED: myosin-2 isoform X1 [Capsicum annuum]	-	-	-	-	-	-	-
Unigene0004480	0.00413333	11.0101	11.3792	2.36358e-222	8.62302e-220	yes	RE1	Cysteine-rich RLK (receptor-like protein kinase) 8 [Dorcoceras hygrometricum]	-	-	-	-	-	-	-
Unigene0004483	6.94757	25.8065	1.89315	6.98289e-16	6.74892e-15	yes	--	--	-	-	-	-	-	-	-
Unigene0004489	0.0381333	2.51023	6.04063	5.31234e-21	6.6168e-20	yes	--	--	-	-	-	-	-	-	-
Unigene0004494	0.66	10.5508	3.99875	5.44423e-31	9.70009e-30	yes	NLP3	NIN-like protein, partial [Chrysanthemum x morifolium]	-	-	-	-	-	-	-
Unigene0004500	28.121	13.7823	-1.02884	8.83113e-07	4.08198e-06	yes	--	--	-	-	-	-	-	-	-
Unigene0004502	10.7729	3.51313	-1.61658	2.15053e-14	1.90938e-13	yes	PLC6	PREDICTED: phosphoinositide phospholipase C 6-like [Capsicum annuum]	Environmental Information Processing;Metabolism	Global and overview maps;Signal transduction;Carbohydrate metabolism	ko01100//Metabolic pathways;ko04070//Phosphatidylinositol signaling system;ko00562//Inositol phosphate metabolism	K05857	-	GO:0016787//hydrolase activity	GO:0006629//lipid metabolic process;GO:0007165//signal transduction
Unigene0004504	6.35927	1.20493	-2.39991	9.7963e-15	8.86841e-14	yes	--	--	-	-	-	-	-	-	-
Unigene0004509	2.48167	7.7366	1.64039	6.74052e-18	7.2196e-17	yes	NLP6	NIN-like protein, partial [Chrysanthemum x morifolium]	-	-	-	-	-	-	-
Unigene0004512	0.001	2.52597	11.3026	1.64557e-15	1.55742e-14	yes	KEU	Sec1-like protein [Cynara cardunculus var. scolymus] [Cynara cardunculus]	-	-	-	-	-	-	GO:0006810//transport
Unigene0004515	0.6998	2.23663	1.67631	0.000897689	0.00256683	yes	--	--	-	-	-	-	-	-	-
Unigene0004516	3.82467	0.2621	-3.86714	7.91569e-11	5.56685e-10	yes	BHLH25	Myc-type, basic helix-loop-helix (bHLH) domain-containing protein [Cynara cardunculus var. scolymus] [Cynara cardunculus]	-	-	-	-	-	-	-
Unigene0004518	0.4381	0.0428	-3.35558	7.22051e-05	0.000253085	yes	--	--	-	-	-	-	-	-	-
Unigene0004519	7.1043	0.392933	-4.17634	3.24517e-44	8.44516e-43	yes	FER	Concanavalin A-like lectin/glucanase, subgroup [Cynara cardunculus var. scolymus] [Cynara cardunculus]	-	-	-	-	-	-	-
Unigene0004524	12.8269	0.588867	-4.44508	5.31833e-17	5.45533e-16	yes	--	Protein kinase, ATP binding site-containing protein, partial [Cynara cardunculus var. scolymus] [Cynara cardunculus]	-	-	-	-	-	-	-
Unigene0004529	2.62507	0.155533	-4.07706	3.33948e-10	2.23353e-09	yes	GGT3	Gamma-glutamyltranspeptidase [Cynara cardunculus var. scolymus] [Cynara cardunculus]	Metabolism	Global and overview maps;Lipid metabolism;Metabolism of other amino acids	ko01100//Metabolic pathways;ko00480//Glutathione metabolism;ko00460//Cyanoamino acid metabolism;ko00590//Arachidonic acid metabolism;ko00430//Taurine and hypotaurine metabolism	K18592	-	-	-
Unigene0004530	1.6028	5.19073	1.69534	0.000571011	0.00169794	yes	H3-7	Histone H3.2, partial [Noccaea caerulescens]	-	-	-	-	GO:0043231//intracellular membrane-bounded organelle;GO:0043232//intracellular non-membrane-bounded organelle	GO:0003676//nucleic acid binding;GO:0046983//protein dimerization activity	-
Unigene0004535	1.33073	0.180433	-2.88268	0.0034322	0.00863335	yes	AAP8	Amino acid transporter, transmembrane [Cynara cardunculus var. scolymus] [Cynara cardunculus]	-	-	-	-	-	-	-
Unigene0004536	0.378633	4.07527	3.42802	2.05107e-11	1.50619e-10	yes	KIN14G	PREDICTED: kinesin-like protein KIN-14I [Lupinus angustifolius]	-	-	-	-	GO:0005875//microtubule associated complex;GO:0031224//intrinsic component of membrane	GO:0003774//motor activity;GO:0015078//hydrogen ion transmembrane transporter activity;GO:0015631//tubulin binding;GO:0032550//purine ribonucleoside binding	GO:0007017//microtubule-based process;GO:0015992//proton transport
Unigene0004537	0.595	2.75077	2.20887	4.57471e-13	3.74372e-12	yes	--	--	-	-	-	-	-	-	-
Unigene0004540	2.32253	0.626167	-1.89108	4.12986e-05	0.000150655	yes	--	--	-	-	-	-	-	-	-
Unigene0004543	0.001	0.507567	8.98745	0.00354605	0.00889165	yes	--	--	-	-	-	-	-	-	-
Unigene0004546	5.8365	14.103	1.27283	1.92024e-05	7.39098e-05	yes	HIS2B	PREDICTED: histone H2B-like [Daucus carota subsp. sativus] [Daucus carota]	-	-	-	-	-	-	-
Unigene0004547	6.6185	2.02517	-1.70846	6.03286e-16	5.84769e-15	yes	N	PREDICTED: TMV resistance protein N-like isoform X1 [Prunus mume]	-	-	-	-	-	-	-
Unigene0004549	0.399633	1.558	1.96295	1.83634e-05	7.08906e-05	yes	--	--	-	-	-	-	-	-	-
Unigene0004550	12.6126	2.3061	-2.45133	6.07433e-08	3.21794e-07	yes	--	Toll/interleukin-1 receptor homology (TIR) domain-containing protein [Cynara cardunculus var. scolymus] [Cynara cardunculus]	-	-	-	-	-	-	-
Unigene0004555	9.98743	0.618833	-4.01249	4.82721e-65	1.96824e-63	yes	N	PREDICTED: TMV resistance protein N-like [Prunus mume]	-	-	-	-	-	-	-
Unigene0004556	16.6797	6.23	-1.42079	2.03714e-18	2.24147e-17	yes	N	Disease resistance protein [Cynara cardunculus var. scolymus] [Cynara cardunculus]	-	-	-	-	-	-	-
Unigene0004563	0.183533	1.34237	2.87066	0.00594933	0.0141646	yes	CSLA9	PREDICTED: glucomannan 4-beta-mannosyltransferase 9-like [Juglans regia]	-	-	-	-	-	-	-
Unigene0004564	1.131	2.81423	1.31514	3.40964e-05	0.000126087	yes	At4g27190	PREDICTED: probable disease resistance protein At4g27220 isoform X1 [Nelumbo nucifera]	-	-	-	-	-	-	-
Unigene0004566	0.261333	2.76237	3.40194	9.17707e-12	6.90999e-11	yes	DNAJC7	DnaJ domain-containing protein, partial [Cynara cardunculus var. scolymus] [Cynara cardunculus]	-	-	-	-	-	-	-
Unigene0004568	1.8412	66.9152	5.18361	7.20787e-135	8.32917e-133	yes	GATL4	Glycosyl transferase, family 8 [Cynara cardunculus var. scolymus] [Cynara cardunculus]	-	-	-	-	-	-	-
Unigene0004569	3.94683	0.8374	-2.23671	1.65945e-09	1.03422e-08	yes	N	PREDICTED: TMV resistance protein N-like [Prunus mume]	-	-	-	-	-	-	-
Unigene0004570	0.410267	0.0903	-2.18376	0.0019986	0.00529886	yes	At4g18593	Dual specificity phosphatase [Cynara cardunculus var. scolymus] [Cynara cardunculus]	-	-	-	-	-	GO:0016791//phosphatase activity	GO:0016311//dephosphorylation
Unigene0004571	3.1387	30.9557	3.30196	2.93286e-52	9.21271e-51	yes	N	serine/threonine-protein phosphatase, partial [Genlisea aurea]	-	-	-	-	-	-	-
Unigene0004579	3.93397	8.69807	1.14471	3.63582e-05	0.000133869	yes	--	PREDICTED: importin-5-like [Gossypium arboreum]	-	-	-	-	-	GO:0017016//Ras GTPase binding	-
Unigene0004580	2.53907	22.1578	3.12545	1.18876e-25	1.78509e-24	yes	--	--	-	-	-	-	-	-	-
Unigene0004581	0.0323333	2.69603	6.38167	6.90611e-35	1.39864e-33	yes	RE1	gag-pol polyprotein [Eustoma exaltatum subsp. russellianum] [Eustoma exaltatum]	-	-	-	-	-	-	-
Unigene0004582	0.244167	5.52967	4.50125	1.54401e-56	5.31651e-55	yes	AUL1	Auxilin-related protein 1 [Glycine soja]	-	-	-	-	-	-	-
Unigene0004583	3.4044	0.9609	-1.82494	6.77453e-05	0.000238596	yes	KIN7D	PREDICTED: kinesin-related protein 11-like isoform X3 [Solanum tuberosum]	-	-	-	-	-	-	-
Unigene0004584	42.6593	117.748	1.46477	4.19542e-14	3.66759e-13	yes	HSC-2	heat shock protein 70.58 [Ageratina adenophora]	Cellular Processes;Genetic Information Processing	Transport and catabolism;Folding, sorting and degradation;Transcription	ko04141//Protein processing in endoplasmic reticulum;ko03040//Spliceosome;ko04144//Endocytosis	K03283	-	-	-
Unigene0004586	0.001	1.5289	10.5783	1.86345e-07	9.35285e-07	yes	UGE2	PREDICTED: probable methyltransferase PMT7 isoform X3 [Tarenaya hassleriana]	Metabolism	Carbohydrate metabolism;Global and overview maps	ko01100//Metabolic pathways;ko00520//Amino sugar and nucleotide sugar metabolism;ko00052//Galactose metabolism	K01784	GO:0016020//membrane;GO:0031984//organelle subcompartment;GO:0043231//intracellular membrane-bounded organelle	-	-
Unigene0004594	5.0782	2.1467	-1.2422	3.83596e-07	1.855e-06	yes	At3g52670	F-box domain, cyclin-like protein [Cynara cardunculus var. scolymus] [Cynara cardunculus]	-	-	-	-	-	-	-
Unigene0004596	21.2656	10.5982	-1.0047	1.26955e-10	8.79116e-10	yes	UGT88B1	UDP-glycosyltransferase 88B1 [Stevia rebaudiana]	-	-	-	-	-	-	-
Unigene0004598	2.54157	0.341267	-2.89675	2.31693e-09	1.42121e-08	yes	FER	Protein kinase, ATP binding site-containing protein [Cynara cardunculus var. scolymus] [Cynara cardunculus]	-	-	-	-	-	-	-
Unigene0004599	4.87783	11.5089	1.23843	2.47959e-08	1.36651e-07	yes	sys1	Integral membrane protein SYS1-related protein [Cynara cardunculus var. scolymus] [Cynara cardunculus]	-	-	-	-	-	-	-
Unigene0004602	0.943033	0.001	-9.88116	0.00158372	0.00429992	yes	rps-14	40S ribosomal protein S14-3 [Monoraphidium neglectum]	Genetic Information Processing	Translation	ko03010//Ribosome	K02955	-	-	-
Unigene0004605	2.1243	0.226667	-3.22834	1.96742e-06	8.70476e-06	yes	--	--	-	-	-	-	-	-	-
Unigene0004609	3.66023	0.5111	-2.84026	1.87954e-11	1.38447e-10	yes	ISE2	PREDICTED: DExH-box ATP-dependent RNA helicase DExH15 chloroplastic [Lupinus angustifolius]	-	-	-	-	GO:0009532//plastid stroma;GO:0036464//cytoplasmic ribonucleoprotein granule	GO:0004386//helicase activity;GO:0042623//ATPase activity, coupled	GO:0003006//developmental process involved in reproduction;GO:0009451//RNA modification;GO:0010496//intercellular transport;GO:0010608//posttranscriptional regulation of gene expression;GO:0016458//gene silencing
Unigene0004612	2.8558	6.18423	1.1147	5.45153e-08	2.90266e-07	yes	TIF3C1	Eukaryotic translation initiation factor 3 subunit 8, N-terminal [Cynara cardunculus var. scolymus] [Cynara cardunculus]	Genetic Information Processing	Translation	ko03013//RNA transport	K03252	GO:0032991//macromolecular complex;GO:0044444//cytoplasmic part	GO:0005488//binding	GO:0006412//translation
Unigene0004616	0.107833	2.1372	4.30885	6.18808e-09	3.63429e-08	yes	--	--	-	-	-	-	-	-	-
Unigene0004617	3.88653	10.4428	1.42595	2.13934e-11	1.56845e-10	yes	--	--	-	-	-	-	-	-	-
Unigene0004619	100.789	49.1411	-1.03634	5.84777e-15	5.35334e-14	yes	--	--	-	-	-	-	-	-	-
Unigene0004621	7.98343	1.4945	-2.41735	6.61832e-21	8.22075e-20	yes	At5g02910	F-box/FBD/LRR-repeat protein-like, partial [Dorcoceras hygrometricum]	-	-	-	-	-	-	-
Unigene0004623	1.4719	0.1668	-3.14149	0.00170207	0.00458613	yes	--	--	-	-	-	-	-	-	-
Unigene0004624	0.171433	1.80977	3.40008	0.000573155	0.00170377	yes	--	--	-	-	-	-	-	-	-
Unigene0004625	2.15463	0.209467	-3.36265	2.5327e-06	1.10438e-05	yes	--	--	-	-	-	-	-	-	-
Unigene0004628	0.0476667	1.17227	4.62018	0.000193	0.000627637	yes	NLP6	Phox/Bem1p [Cynara cardunculus var. scolymus] [Cynara cardunculus]	-	-	-	-	-	-	-
[truncated: 29,849 more rows]
