# Supplementary material for: Transcriptome and Metabolome Analyses of the Flowers and Leaves of Chrysanthemum dichrum
Source: Front Genet. 2021 Aug 31;12:716163. doi: 10.3389/fgene.2021.716163 (PMC8438430; doi:10.3389/fgene.2021.716163)
Supplement: Supplementary Table 2 — Genes differentially expressed between Chrysanthemum dichrum leaves and blooming flowers. [file Table_2.XLS]

## Sheet: YS-1-VS-YS-3.filter.annot
GeneID	The leaves rpkm (YS-1)	The blooming flowers rpkm (YS-3)	log2 Ratio(YS-3/YS-1)	Pvalue	FDR	significant	Symbol	Description	KEGG_A_class	KEGG_B_class	Pathway	K_ID	GO Component	GO Function	GO Process
Unigene0000002	1.79693	0.400033	-2.16734	2.80557e-05	0.000162058	yes	WAK4	PREDICTED: wall-associated receptor kinase 2-like [Juglans regia]	-	-	-	-	-	GO:0004672//protein kinase activity;GO:0043167//ion binding	GO:0006796//phosphate-containing compound metabolic process
Unigene0000005	33.8132	6.11747	-2.46658	7.79825e-31	3.86082e-29	yes	STN7	G-protein beta WD-40 repeat-containing protein [Cynara cardunculus var. scolymus] [Cynara cardunculus]	-	-	-	-	-	-	-
Unigene0000010	3.71803	1.28053	-1.53779	5.55281e-05	0.000303012	yes	TOPP8	Protein kinase, ATP binding site-containing protein [Cynara cardunculus var. scolymus] [Cynara cardunculus]	-	-	-	-	-	GO:0004721//phosphoprotein phosphatase activity;GO:0043169//cation binding	GO:0006464//cellular protein modification process
Unigene0000011	13.3863	5.8935	-1.18356	3.03139e-05	0.000174025	yes	At1g67520	Apple-like protein [Cynara cardunculus var. scolymus] [Cynara cardunculus]	-	-	-	-	-	-	-
Unigene0000013	10.0281	4.64407	-1.11059	0.0071366	0.0226978	yes	TLP1	Apple-like protein [Cynara cardunculus var. scolymus] [Cynara cardunculus]	-	-	-	-	-	-	-
Unigene0000015	8.4346	4.0042	-1.07481	0.00196338	0.00739129	yes	CES101	Apple-like protein [Cynara cardunculus var. scolymus] [Cynara cardunculus]	-	-	-	-	-	-	-
Unigene0000017	56.6208	154.133	1.44477	6.05031e-14	1.01263e-12	yes	CAL1	Calreticulin [Cynara cardunculus var. scolymus] [Cynara cardunculus]	Cellular Processes;Genetic Information Processing	Transport and catabolism;Folding, sorting and degradation	ko04141//Protein processing in endoplasmic reticulum;ko04145//Phagosome	K08057	-	-	-
Unigene0000020	0.124967	1.50753	3.59257	6.46567e-06	4.18246e-05	yes	--	--	-	-	-	-	-	-	-
Unigene0000022	0.285133	4.66443	4.03199	2.07583e-17	4.51996e-16	yes	--	--	-	-	-	-	-	-	-
Unigene0000025	24.6175	9.92707	-1.31024	2.68495e-09	2.84568e-08	yes	AIP2	PREDICTED: DEAD-box ATP-dependent RNA helicase 56 [Ricinus communis]	Genetic Information Processing	Translation;Transcription	ko03040//Spliceosome;ko03013//RNA transport;ko03015//mRNA surveillance pathway	K12812	-	GO:0017111//nucleoside-triphosphatase activity;GO:0032550//purine ribonucleoside binding	-
Unigene0000026	2.8171	7.07937	1.32941	0.00172502	0.00658413	yes	--	glyceraldehyde 3-phosphate dehydrogenase, partial [Lactuca sativa]	-	-	-	-	-	-	-
Unigene0000029	1.68717	4.1001	1.28106	0.000911959	0.00374945	yes	--	Retrovirus-related Pol polyprotein from transposon TNT 1-94, partial [Noccaea caerulescens]	-	-	-	-	-	-	-
Unigene0000030	0.0197333	2.1811	6.78828	1.38365e-09	1.51953e-08	yes	--	--	-	-	-	-	-	-	-
Unigene0000034	5.1765	1.88237	-1.45943	0.000199074	0.000966046	yes	--	--	-	-	-	-	-	-	-
Unigene0000039	30.7511	7.94887	-1.95182	1.02968e-22	3.20478e-21	yes	CRK2	CAAX amino terminal protease [Cynara cardunculus var. scolymus] [Cynara cardunculus]	-	-	-	-	-	-	-
Unigene0000042	1.5946	0.0754333	-4.40185	0.000137558	0.000691907	yes	--	PREDICTED: replication protein A 70 kDa DNA-binding subunit E-like [Arachis duranensis]	Genetic Information Processing	Replication and repair	ko03420//Nucleotide excision repair;ko03440//Homologous recombination;ko03030//DNA replication;ko03430//Mismatch repair	K07466	-	-	-
Unigene0000046	58.9483	0.752967	-6.29072	3.00399e-81	8.90593e-79	yes	--	--	-	-	-	-	-	-	-
Unigene0000052	0.365233	5.30647	3.86086	1.53367e-09	1.67431e-08	yes	--	--	-	-	-	-	-	-	-
Unigene0000053	0.946333	9.29077	3.29538	1.23767e-21	3.59739e-20	yes	N	TIR_3 [Helianthus annuus]	-	-	-	-	-	-	-
Unigene0000054	100.838	0.8589	-6.87533	1.79141e-120	1.85521e-117	yes	GIP	Retrovirus-related Pol polyprotein from transposon TNT 1-94 [Cajanus cajan]	Genetic Information Processing	Translation	ko03013//RNA transport	K14288	-	-	-
Unigene0000055	76.8605	0.7788	-6.62485	5.76108e-84	1.96188e-81	yes	GIP	Retrovirus-related Pol polyprotein from transposon TNT 1-94, partial [Cajanus cajan]	Genetic Information Processing;Metabolism	Nucleotide metabolism;Transcription;Global and overview maps	ko01100//Metabolic pathways;ko00230//Purine metabolism;ko00240//Pyrimidine metabolism;ko03020//RNA polymerase	K03006	-	-	-
Unigene0000056	0.2061	1.40083	2.76487	8.40109e-05	0.000441682	yes	TOC132	AIG1-like protein [Cynara cardunculus var. scolymus] [Cynara cardunculus]	-	-	-	-	-	-	-
Unigene0000062	0.001	2.27747	11.1532	9.74485e-07	7.23897e-06	yes	RTNLB5	Reticulon, partial [Cynara cardunculus var. scolymus] [Cynara cardunculus]	-	-	-	-	-	-	-
Unigene0000065	0.001	4.96923	12.2788	1.12703e-07	9.68225e-07	yes	WDL3	TPX2, C-terminal domain-containing protein [Cynara cardunculus var. scolymus] [Cynara cardunculus]	-	-	-	-	-	-	-
Unigene0000073	3.16333	1.48723	-1.08881	0.00690873	0.0220862	yes	--	--	-	-	-	-	-	-	-
Unigene0000080	1.96247	0.4027	-2.28489	0.00873474	0.0269852	yes	--	--	-	-	-	-	-	-	-
Unigene0000086	0.001	2.21607	11.1138	4.69032e-07	3.66083e-06	yes	--	--	-	-	-	-	-	-	-
Unigene0000089	0.0895333	1.66837	4.21987	4.4631e-07	3.49757e-06	yes	--	--	-	-	-	-	-	-	-
Unigene0000092	0.0332333	3.8094	6.84079	5.04296e-09	5.15967e-08	yes	--	--	-	-	-	-	-	-	-
Unigene0000094	26.9215	67.5176	1.32651	1.00343e-11	1.37675e-10	yes	DCI1	PREDICTED: delta(3,5)-Delta(2,4)-dienoyl-CoA isomerase, peroxisomal [Prunus mume]	Cellular Processes	Transport and catabolism	ko04146//Peroxisome	K12663	-	GO:0016836//hydro-lyase activity	-
Unigene0000095	4.1456	0.3216	-3.68824	2.14335e-11	2.84176e-10	yes	--	Phloem protein 2-like protein [Cynara cardunculus var. scolymus] [Cynara cardunculus]	-	-	-	-	-	-	-
Unigene0000099	6.80073	0.879833	-2.95039	1.05472e-07	9.09616e-07	yes	--	--	-	-	-	-	-	-	-
Unigene0000103	3.93093	12.4154	1.65918	1.68808e-15	3.20008e-14	yes	CYP89A2	cytochrome P450 [Cynara cardunculus var. scolymus] [Cynara cardunculus]	-	-	-	-	-	GO:0005488//binding;GO:0016491//oxidoreductase activity	-
Unigene0000118	0.335333	10.9472	5.02883	3.16533e-18	7.29044e-17	yes	--	uncharacterized LOC107863921 [Capsicum annuum]	-	-	-	-	-	-	-
Unigene0000120	10.0032	120.064	3.58527	2.04111e-57	2.97892e-55	yes	--	--	-	-	-	-	-	-	-
Unigene0000131	4.0282	0.7038	-2.5169	4.62122e-09	4.75002e-08	yes	At5g38990	PREDICTED: protein FAR1-RELATED SEQUENCE 5-like [Daucus carota subsp. sativus] [Daucus carota]	-	-	-	-	-	-	-
Unigene0000146	7.41583	3.36177	-1.14139	0.00195094	0.00734882	yes	--	Eukaryotic translation initiation factor 2 subunit 3 [Dichanthelium oligosanthes]	Genetic Information Processing	Translation	ko03013//RNA transport	K03242	-	-	-
Unigene0000151	11.9516	5.93627	-1.00957	0.00949983	0.0289876	yes	--	Chaperone DnaJ-domain superfamily protein [Arabidopsis thaliana]	-	-	-	-	-	-	-
Unigene0000158	2.93007	0.9628	-1.60563	0.0160663	0.0454758	yes	--	--	-	-	-	-	-	-	-
Unigene0000163	1.6328	0.317933	-2.36055	0.00323542	0.0114757	yes	--	--	-	-	-	-	-	-	-
Unigene0000165	2.50547	0.649733	-1.94716	0.00483039	0.0162251	yes	--	--	-	-	-	-	-	-	-
Unigene0000169	8.07573	3.39963	-1.24821	0.00143361	0.00558778	yes	--	DnaJ domain-containing protein [Cynara cardunculus var. scolymus] [Cynara cardunculus]	-	-	-	-	-	-	-
Unigene0000170	6.35803	2.32847	-1.4492	0.00779283	0.0244395	yes	--	DnaJ domain-containing protein [Cynara cardunculus var. scolymus] [Cynara cardunculus]	-	-	-	-	-	-	-
Unigene0000174	0.0817667	0.763833	3.22367	0.00337651	0.0119093	yes	GEX3	PREDICTED: protein GAMETE EXPRESSED 3 isoform X4 [Vitis vinifera]	-	-	-	-	-	-	-
Unigene0000183	34.1449	71.1451	1.05909	1.59983e-06	1.14914e-05	yes	SlH4	Histone superfamily protein isoform 2, partial [Theobroma cacao]	-	-	-	-	GO:0005911//cell-cell junction;GO:0009536//plastid;GO:0031090//organelle membrane;GO:0043232//intracellular non-membrane-bounded organelle	GO:0003676//nucleic acid binding;GO:0046983//protein dimerization activity	GO:0034728//nucleosome organization
Unigene0000186	0.5069	2.10213	2.05208	0.00177031	0.00673557	yes	SlH4	Histone superfamily protein isoform 2, partial [Theobroma cacao]	-	-	-	-	GO:0005911//cell-cell junction;GO:0009536//plastid;GO:0031090//organelle membrane;GO:0043232//intracellular non-membrane-bounded organelle	GO:0003676//nucleic acid binding;GO:0046983//protein dimerization activity	GO:0034728//nucleosome organization
Unigene0000188	26.5909	5.92513	-2.16601	3.81567e-13	5.93916e-12	yes	--	Abhydrolase_5 domain-containing protein [Cephalotus follicularis]	-	-	-	-	-	-	-
Unigene0000195	1.1567	3.77933	1.70812	0.000812802	0.00338276	yes	--	--	-	-	-	-	-	-	-
Unigene0000205	2.44423	0.001	-11.2552	3.02452e-09	3.18282e-08	yes	--	--	-	-	-	-	-	-	-
Unigene0000207	1.91783	0.9173	-1.06401	0.0139275	0.0403081	yes	--	DNA helicase [Corchorus capsularis]	-	-	-	-	-	-	-
Unigene0000208	0.4377	1.3722	1.64848	0.00322619	0.0114475	yes	At2g43200	PREDICTED: probable methyltransferase PMT19 isoform X1 [Nelumbo nucifera]	-	-	-	-	GO:0044425//membrane part	GO:0016740//transferase activity	-
Unigene0000212	1.02297	2.4667	1.26982	0.00652156	0.0210248	yes	--	TPR and ankyrin repeat-containing protein 1 [Morus notabilis]	-	-	-	-	-	-	-
Unigene0000218	4.2814	0.7046	-2.60321	0.000829907	0.0034463	yes	--	PREDICTED: zinc finger BED domain-containing protein RICESLEEPER 1-like [Lupinus angustifolius]	-	-	-	-	-	-	-
Unigene0000219	0.4382	2.18363	2.31707	7.88231e-06	5.01644e-05	yes	--	--	-	-	-	-	-	-	-
Unigene0000227	17.7218	6.54617	-1.4368	1.12945e-10	1.3943e-09	yes	--	--	-	-	-	-	-	-	-
Unigene0000228	0.001	1.7493	10.7726	0.000353763	0.00161921	yes	--	--	-	-	-	-	-	-	-
Unigene0000237	1.91787	0.159833	-3.58486	0.00429373	0.0146721	yes	--	--	-	-	-	-	-	-	-
Unigene0000239	0.247967	1.3454	2.43982	0.016103	0.0455627	yes	--	--	-	-	-	-	-	-	-
Unigene0000240	0.001	1.28053	10.3225	0.00238274	0.00876486	yes	--	PREDICTED: replication protein A 70 kDa DNA-binding subunit B-like [Erythranthe guttata]	-	-	-	-	-	-	-
Unigene0000243	0.001	0.2314	7.85425	0.0102856	0.0310676	yes	--	--	-	-	-	-	-	-	-
Unigene0000245	1.58737	0.0788	-4.3323	0.000171324	0.000844116	yes	--	--	-	-	-	-	-	-	-
Unigene0000246	0.001	0.890533	9.79853	6.50718e-05	0.000349391	yes	--	--	-	-	-	-	-	-	-
Unigene0000249	0.0652667	5.1552	6.30354	2.13948e-13	3.40511e-12	yes	--	--	-	-	-	-	-	-	-
Unigene0000254	0.001	0.754233	9.55887	0.00784782	0.0245864	yes	PNA	OSC2 [Artemisia annua]	-	-	-	-	-	-	-
Unigene0000261	1.0438	2.61127	1.3229	0.00185596	0.00702151	yes	--	PREDICTED: formamidase-like isoform X1 [Ziziphus jujuba]	Metabolism	Metabolism of other amino acids;Carbohydrate metabolism;Global and overview maps;Energy metabolism	ko01200//Carbon metabolism;ko00630//Glyoxylate and dicarboxylate metabolism;ko00460//Cyanoamino acid metabolism;ko00910//Nitrogen metabolism	K01455	-	-	-
Unigene0000263	2.51567	0.001	-11.2967	1.03203e-05	6.44434e-05	yes	Fasn	ketoacyl-synt-domain-containing protein [Coccomyxa subellipsoidea C-169]	Metabolism	Global and overview maps;Lipid metabolism	ko01100//Metabolic pathways;ko01212//Fatty acid metabolism;ko00061//Fatty acid biosynthesis	K00665	-	GO:0003824//catalytic activity;GO:0005488//binding	GO:0008152//metabolic process
Unigene0000265	3.52283	8.3457	1.2443	4.24022e-08	3.86777e-07	yes	FY	PREDICTED: flowering time control protein FY [Daucus carota subsp. sativus] [Daucus carota]	Genetic Information Processing	Translation	ko03015//mRNA surveillance pathway	K15542	-	-	-
Unigene0000266	0.138633	1.50267	3.43818	1.71295e-05	0.00010272	yes	SKI3	Tetratricopeptide-like helical, partial [Cynara cardunculus var. scolymus] [Cynara cardunculus]	Genetic Information Processing	Folding, sorting and degradation	ko03018//RNA degradation	K12600	-	-	-
Unigene0000269	0.001	1.06283	10.0537	3.66699e-05	0.00020741	yes	--	--	-	-	-	-	-	-	-
Unigene0000276	2.77907	0.0318667	-6.44641	2.62341e-15	4.91646e-14	yes	--	Cation/H+ exchanger, partial [Cynara cardunculus var. scolymus] [Cynara cardunculus]	-	-	-	-	-	-	-
Unigene0000280	0.371433	2.1951	2.56311	8.0472e-06	5.11492e-05	yes	--	--	-	-	-	-	-	-	-
Unigene0000281	0.001	3.75703	11.8754	1.46721e-10	1.78962e-09	yes	MATP6-A	Oleosin [Cynara cardunculus var. scolymus] [Cynara cardunculus]	-	-	-	-	-	-	-
Unigene0000284	4.53473	15.3825	1.7622	5.48696e-15	9.99311e-14	yes	--	DUF3883 domain-containing protein [Cephalotus follicularis]	-	-	-	-	-	-	-
Unigene0000286	3.54267	0.789067	-2.16662	0.00402236	0.0138563	yes	--	hypothetical protein Ccrd_023701 [Cynara cardunculus var. scolymus] [Cynara cardunculus]	-	-	-	-	-	-	-
Unigene0000288	16.8273	5.65527	-1.57313	1.71711e-06	1.22743e-05	yes	--	PREDICTED: zinc finger CCCH domain-containing protein 24 [Tarenaya hassleriana]	-	-	-	-	-	-	-
Unigene0000294	0.001	1.18737	10.2135	0.00842161	0.0261344	yes	--	PREDICTED: glucan endo-1,3-beta-glucosidase GIV [Erythranthe guttata]	-	-	-	-	-	-	-
Unigene0000299	0.776967	5.52187	2.82923	0.00021203	0.00102172	yes	--	DNA helicase, UvrD-like, C-terminal [Cynara cardunculus var. scolymus] [Cynara cardunculus]	-	-	-	-	-	-	-
Unigene0000301	1.41997	5.3898	1.92437	7.20221e-06	4.61782e-05	yes	TRANK1	DNA helicase, UvrD-like, C-terminal [Cynara cardunculus var. scolymus] [Cynara cardunculus]	-	-	-	-	-	-	-
Unigene0000302	1.38803	4.0204	1.5343	2.45132e-06	1.70534e-05	yes	TRANK1	DNA helicase, UvrD-like, C-terminal [Cynara cardunculus var. scolymus] [Cynara cardunculus]	-	-	-	-	-	-	-
Unigene0000303	2.98	8.3005	1.47789	2.25979e-07	1.85675e-06	yes	SEN1	DNA helicase, UvrD-like, C-terminal [Cynara cardunculus var. scolymus] [Cynara cardunculus]	-	-	-	-	-	-	-
Unigene0000304	1.9663	6.6152	1.7503	3.10317e-06	2.12173e-05	yes	--	DNA helicase, UvrD-like, C-terminal [Cynara cardunculus var. scolymus] [Cynara cardunculus]	-	-	-	-	-	-	-
Unigene0000309	1.07667	3.92453	1.86595	6.54007e-07	4.99272e-06	yes	SEN1	DNA helicase, UvrD-like, C-terminal [Cynara cardunculus var. scolymus] [Cynara cardunculus]	-	-	-	-	-	-	-
Unigene0000310	1.6963	4.1007	1.27348	1.5739e-05	9.48177e-05	yes	Trank1	DNA helicase, UvrD-like, C-terminal [Cynara cardunculus var. scolymus] [Cynara cardunculus]	-	-	-	-	-	-	-
Unigene0000312	3.36673	8.10617	1.26767	0.00390434	0.0135008	yes	Trank1	DNA helicase, UvrD-like, C-terminal [Cynara cardunculus var. scolymus] [Cynara cardunculus]	-	-	-	-	-	-	-
Unigene0000315	0.244567	1.58963	2.70039	0.00120082	0.00478052	yes	TRANK1	DNA helicase, UvrD-like, C-terminal [Cynara cardunculus var. scolymus] [Cynara cardunculus]	-	-	-	-	-	-	-
Unigene0000316	1.88843	5.38847	1.51268	1.18603e-05	7.32311e-05	yes	TRANK1	DNA helicase, UvrD-like, C-terminal [Cynara cardunculus var. scolymus] [Cynara cardunculus]	-	-	-	-	-	-	-
Unigene0000317	0.7302	3.78413	2.3736	1.53417e-05	9.26903e-05	yes	TRANK1	DNA helicase, UvrD-like, C-terminal [Cynara cardunculus var. scolymus] [Cynara cardunculus]	-	-	-	-	-	-	-
Unigene0000318	4.49557	9.90063	1.13902	0.00196199	0.00738639	yes	Trank1	DNA helicase, UvrD-like, C-terminal [Cynara cardunculus var. scolymus] [Cynara cardunculus]	-	-	-	-	-	-	-
Unigene0000320	1.56573	6.18503	1.98194	4.03249e-09	4.17897e-08	yes	TRANK1	DNA helicase, UvrD-like, C-terminal [Cynara cardunculus var. scolymus] [Cynara cardunculus]	-	-	-	-	-	-	-
Unigene0000323	1.0351	4.6065	2.1539	0.000582675	0.00250913	yes	--	DNA helicase, UvrD-like, C-terminal [Cynara cardunculus var. scolymus] [Cynara cardunculus]	-	-	-	-	-	-	-
Unigene0000324	6.60203	17.599	1.41451	9.95865e-08	8.61609e-07	yes	--	DNA helicase, UvrD-like, C-terminal [Cynara cardunculus var. scolymus] [Cynara cardunculus]	-	-	-	-	-	-	-
Unigene0000327	2.43093	5.661	1.21955	9.11827e-07	6.80629e-06	yes	PPDK	ATP-grasp fold, subdomain 1 [Cynara cardunculus var. scolymus] [Cynara cardunculus]	Metabolism	Global and overview maps;Energy metabolism;Carbohydrate metabolism	ko01100//Metabolic pathways;ko01200//Carbon metabolism;ko00620//Pyruvate metabolism;ko00710//Carbon fixation in photosynthetic organisms	K01006	-	-	-
Unigene0000332	1.333	3.6951	1.47094	0.000269307	0.00126764	yes	TRANK1	DNA helicase, UvrD-like, C-terminal [Cynara cardunculus var. scolymus] [Cynara cardunculus]	-	-	-	-	-	-	-
Unigene0000335	0.297033	2.51177	3.08001	8.5173e-06	5.39151e-05	yes	Trank1	DNA helicase, UvrD-like, C-terminal [Cynara cardunculus var. scolymus] [Cynara cardunculus]	-	-	-	-	-	-	-
Unigene0000336	2.98983	8.39177	1.48891	2.49448e-07	2.03499e-06	yes	--	DNA helicase, UvrD-like, C-terminal [Cynara cardunculus var. scolymus] [Cynara cardunculus]	-	-	-	-	-	-	-
Unigene0000338	4.76	11.7615	1.30503	1.06464e-05	6.63314e-05	yes	--	DNA helicase, UvrD-like, C-terminal [Cynara cardunculus var. scolymus] [Cynara cardunculus]	-	-	-	-	-	-	-
Unigene0000339	1.1424	3.43957	1.59016	0.00714025	0.0227066	yes	--	DNA helicase, UvrD-like, C-terminal [Cynara cardunculus var. scolymus] [Cynara cardunculus]	-	-	-	-	-	-	-
Unigene0000345	2.86443	0.0464667	-5.94591	5.05329e-07	3.92549e-06	yes	--	Phloem protein 2-like protein, partial [Cynara cardunculus var. scolymus] [Cynara cardunculus]	-	-	-	-	-	-	-
Unigene0000348	0.618933	8.19417	3.72674	1.73529e-17	3.80365e-16	yes	--	Ankyrin repeat-containing protein [Cynara cardunculus var. scolymus] [Cynara cardunculus]	-	-	-	-	-	-	-
Unigene0000356	1.50953	7.6579	2.34285	3.51362e-09	3.66842e-08	yes	--	--	-	-	-	-	-	-	-
Unigene0000363	2.8605	0.829833	-1.78537	0.000875761	0.00361612	yes	BAMT	salicylic acid carboxyl methyltransferase [Artemisia annua]	-	-	-	-	-	-	-
Unigene0000364	0.4414	1.97603	2.16245	0.00239898	0.00881592	yes	--	--	-	-	-	-	-	-	-
Unigene0000367	3.80937	1.1148	-1.77277	0.000145707	0.000728964	yes	--	PREDICTED: interaptin-like [Daucus carota subsp. sativus] [Daucus carota]	-	-	-	-	-	-	-
Unigene0000370	0.1257	3.02157	4.58724	3.0635e-07	2.46174e-06	yes	--	--	-	-	-	-	-	-	-
Unigene0000373	6.4728	0.329133	-4.29765	3.12719e-18	7.20974e-17	yes	PCMP-H28	Pentatricopeptide repeat-containing protein [Cynara cardunculus var. scolymus] [Cynara cardunculus]	-	-	-	-	-	-	-
Unigene0000375	0.001	0.467133	8.86769	0.000217195	0.00104406	yes	--	Transposon TX1 uncharacterized [Cajanus cajan]	-	-	-	-	-	-	-
Unigene0000379	5.76213	2.77553	-1.05384	0.0121999	0.0360068	yes	At4g32640	PREDICTED: protein transport protein Sec24-like At4g32640 [Pyrus x bretschneideri]	Genetic Information Processing	Folding, sorting and degradation	ko04141//Protein processing in endoplasmic reticulum	K14007	-	-	-
Unigene0000383	1.43307	0.4532	-1.66089	0.0116753	0.034652	yes	--	--	-	-	-	-	-	-	-
Unigene0000384	0.0530667	4.24493	6.32179	4.22458e-09	4.36846e-08	yes	--	--	-	-	-	-	-	-	-
Unigene0000386	0.0847667	1.52993	4.17383	0.000126764	0.000642145	yes	--	--	-	-	-	-	-	-	-
Unigene0000389	1.5591	5.18027	1.73231	4.07235e-05	0.000228221	yes	--	--	-	-	-	-	-	-	-
Unigene0000391	0.320033	1.78727	2.48146	0.00535008	0.0177312	yes	--	calcium/calmodulin protein kinase 1 [Nicotiana tabacum]	-	-	-	-	-	-	-
Unigene0000395	2.36603	1.03893	-1.18737	0.0152556	0.0435317	yes	--	--	-	-	-	-	-	-	-
Unigene0000407	0.391633	4.53967	3.53501	8.40693e-05	0.000441916	yes	--	--	-	-	-	-	-	-	-
Unigene0000411	3.74727	0.1937	-4.27394	2.47574e-08	2.319e-07	yes	acpA	Ammonia transport outward protein 2 [Anthurium amnicola]	-	-	-	-	-	-	-
Unigene0000414	0.166067	2.07417	3.6427	3.58134e-06	2.42238e-05	yes	--	--	-	-	-	-	-	-	-
Unigene0000415	0.0473333	6.22	7.03791	7.1722e-14	1.19352e-12	yes	MLP43	Bet v I domain-containing protein [Cynara cardunculus var. scolymus] [Cynara cardunculus]	-	-	-	-	-	-	-
Unigene0000420	2.50383	5.28027	1.07647	0.00464987	0.0157144	yes	NRPB1	PREDICTED: DNA-directed RNA polymerase II subunit 1 [Daucus carota subsp. sativus] [Daucus carota]	Genetic Information Processing;Metabolism	Global and overview maps;Nucleotide metabolism;Transcription	ko01100//Metabolic pathways;ko00230//Purine metabolism;ko00240//Pyrimidine metabolism;ko03020//RNA polymerase	K03006	-	-	-
Unigene0000422	2.09577	5.92643	1.49969	0.000813784	0.00338573	yes	NRPB1	PREDICTED: DNA-directed RNA polymerase II subunit 1 [Vitis vinifera]	Genetic Information Processing;Metabolism	Transcription;Nucleotide metabolism;Global and overview maps	ko01100//Metabolic pathways;ko00230//Purine metabolism;ko00240//Pyrimidine metabolism;ko03020//RNA polymerase	K03006	GO:0044451//nucleoplasm part	GO:0034062//RNA polymerase activity	GO:0006351//transcription, DNA-templated
Unigene0000425	1.82647	0.9008	-1.01978	0.00786922	0.0246423	yes	pol	rve domain-containing protein/RVT_3 domain-containing protein [Cephalotus follicularis]	-	-	-	-	-	-	-
Unigene0000439	0.3161	9.88197	4.96635	3.64633e-12	5.21495e-11	yes	AC97	actin [Chrysanthemum seticuspe f. boreale]	-	-	-	-	-	GO:0032550//purine ribonucleoside binding	-
Unigene0000440	1.7538	0.684267	-1.35785	0.0161519	0.0456889	yes	MYB73	Myb-related protein B [Glycine soja]	Organismal Systems	Environmental adaptation	ko04626//Plant-pathogen interaction	K09422	-	-	-
Unigene0000449	13.3554	1.2631	-3.40239	2.96124e-13	4.64846e-12	yes	PIX13	Protein kinase, catalytic domain-containing protein [Cynara cardunculus var. scolymus] [Cynara cardunculus]	-	-	-	-	-	GO:0004672//protein kinase activity	GO:0006796//phosphate-containing compound metabolic process
Unigene0000450	10.4318	2.05457	-2.34409	2.84329e-07	2.29822e-06	yes	PBL11	Protein kinase, catalytic domain-containing protein [Cynara cardunculus var. scolymus] [Cynara cardunculus]	-	-	-	-	-	GO:0004672//protein kinase activity	GO:0006796//phosphate-containing compound metabolic process;GO:0044238//primary metabolic process;GO:0044763//single-organism cellular process;GO:0050789//regulation of biological process;GO:0050896//response to stimulus;GO:0071704//organic substance metabolic process
Unigene0000451	12.751	0.670067	-4.25016	3.60215e-23	1.15196e-21	yes	PBL10	Protein kinase, ATP binding site-containing protein [Cynara cardunculus var. scolymus] [Cynara cardunculus]	-	-	-	-	-	GO:0016772//transferase activity, transferring phosphorus-containing groups	-
Unigene0000453	7.29283	1.98783	-1.87528	1.02559e-07	8.86012e-07	yes	CRK10	PREDICTED: cysteine-rich receptor-like protein kinase 10, partial [Vitis vinifera]	-	-	-	-	-	GO:0016772//transferase activity, transferring phosphorus-containing groups	-
Unigene0000456	1.06047	4.3021	2.02034	0.000471409	0.00208278	yes	--	--	-	-	-	-	-	-	-
Unigene0000457	0.210733	2.85293	3.75896	1.02866e-06	7.61524e-06	yes	--	--	-	-	-	-	-	-	-
Unigene0000458	7.70393	24.0084	1.63987	2.94643e-11	3.84715e-10	yes	--	Transmembrane protein 194 [Cynara cardunculus var. scolymus] [Cynara cardunculus]	-	-	-	-	-	-	-
Unigene0000460	4.02113	1.98913	-1.01546	0.0033338	0.0117773	yes	PCMP-H11	Pentatricopeptide repeat-containing protein [Cynara cardunculus var. scolymus] [Cynara cardunculus]	-	-	-	-	-	-	-
Unigene0000461	11.4576	1.79553	-2.67382	8.06992e-15	1.45189e-13	yes	--	PREDICTED: UPF0481 protein At3g47200 isoform X1 [Ipomoea nil]	-	-	-	-	-	-	-
Unigene0000468	3.82887	1.5777	-1.27909	0.00797719	0.0249431	yes	DES8.11	Fatty acid desaturase, type 1 [Cynara cardunculus var. scolymus] [Cynara cardunculus]	Metabolism	Global and overview maps;Lipid metabolism	ko01212//Fatty acid metabolism;ko01040//Biosynthesis of unsaturated fatty acids	K10256	-	-	-
Unigene0000471	2.24537	0.845133	-1.4097	0.0143003	0.0412288	yes	--	--	-	-	-	-	-	-	-
Unigene0000473	1.43707	4.79127	1.73728	0.000747041	0.00313438	yes	COI1A	Leucine-rich repeat, cysteine-containing subtype [Cynara cardunculus var. scolymus] [Cynara cardunculus]	Environmental Information Processing	Signal transduction	ko04075//Plant hormone signal transduction	K13463	-	-	GO:0006952//defense response;GO:0009987//cellular process;GO:0044699//single-organism process;GO:0050789//regulation of biological process
Unigene0000476	1.69887	0.0610333	-4.79883	1.05509e-06	7.80245e-06	yes	--	Leucine-rich repeat-containing protein [Cynara cardunculus var. scolymus] [Cynara cardunculus]	-	-	-	-	-	-	-
Unigene0000477	4.97527	0.205733	-4.59593	1.23187e-20	3.33199e-19	yes	--	Leucine-rich repeat-containing protein [Cynara cardunculus var. scolymus] [Cynara cardunculus]	-	-	-	-	-	-	-
Unigene0000480	1.7816	0.001	-10.799	7.58128e-05	0.000401896	yes	--	Leucine-rich repeat-containing protein [Cynara cardunculus var. scolymus] [Cynara cardunculus]	-	-	-	-	-	-	-
Unigene0000481	5.7398	0.3521	-4.02694	5.55969e-10	6.38755e-09	yes	--	LRR receptor-like kinase family protein [Medicago truncatula]	-	-	-	-	-	-	-
Unigene0000482	12.0922	0.658467	-4.19882	3.72504e-17	7.97545e-16	yes	--	Leucine-rich repeat-containing protein [Cynara cardunculus var. scolymus] [Cynara cardunculus]	-	-	-	-	-	-	-
Unigene0000483	8.43733	1.75697	-2.2637	0.000396318	0.00178801	yes	--	Leucine-rich repeat-containing protein [Cynara cardunculus var. scolymus] [Cynara cardunculus]	-	-	-	-	-	-	-
Unigene0000484	5.7231	0.2953	-4.27654	4.69261e-11	6.01698e-10	yes	--	Leucine-rich repeat-containing protein [Cynara cardunculus var. scolymus] [Cynara cardunculus]	-	-	-	-	-	-	-
Unigene0000485	5.52173	0.769167	-2.84375	6.75254e-08	5.98186e-07	yes	--	Leucine-rich repeat-containing protein [Cynara cardunculus var. scolymus] [Cynara cardunculus]	-	-	-	-	-	-	-
Unigene0000486	9.34487	0.202033	-5.53151	1.14869e-15	2.2097e-14	yes	--	Leucine-rich repeat-containing protein [Cynara cardunculus var. scolymus] [Cynara cardunculus]	-	-	-	-	-	-	-
Unigene0000487	10.4292	0.253933	-5.36003	6.67029e-36	4.11652e-34	yes	--	Leucine-rich repeat-containing protein [Cynara cardunculus var. scolymus] [Cynara cardunculus]	-	-	-	-	-	-	-
Unigene0000489	4.97583	0.138767	-5.16421	1.90974e-14	3.32282e-13	yes	EIX1	Leucine-rich repeat-containing protein [Cynara cardunculus var. scolymus] [Cynara cardunculus]	-	-	-	-	-	-	-
Unigene0000490	3.08837	0.136633	-4.49846	2.11547e-09	2.2685e-08	yes	--	--	-	-	-	-	-	-	-
Unigene0000491	5.19163	0.001	-12.342	1.37664e-28	6.0438e-27	yes	--	Leucine-rich repeat-containing protein [Cynara cardunculus var. scolymus] [Cynara cardunculus]	-	-	-	-	-	-	-
Unigene0000494	8.954	0.2552	-5.13283	8.46574e-20	2.16147e-18	yes	EIX1	Leucine-rich repeat-containing protein [Cynara cardunculus var. scolymus] [Cynara cardunculus]	-	-	-	-	-	-	-
Unigene0000495	14.0743	0.587967	-4.58118	3.30525e-21	9.25127e-20	yes	--	PREDICTED: probable leucine-rich repeat receptor-like protein kinase At1g35710 [Eucalyptus grandis]	-	-	-	-	-	-	GO:0050794//regulation of cellular process
Unigene0000497	5.1164	0.0854667	-5.90362	5.55025e-13	8.50597e-12	yes	--	Leucine-rich repeat-containing protein [Cynara cardunculus var. scolymus] [Cynara cardunculus]	-	-	-	-	-	-	GO:0050794//regulation of cellular process
Unigene0000498	1.88127	0.281633	-2.73981	0.000241687	0.00114966	yes	--	Leucine-rich repeat-containing protein [Cynara cardunculus var. scolymus] [Cynara cardunculus]	-	-	-	-	-	-	-
Unigene0000499	3.76497	0.523233	-2.84711	8.70187e-07	6.52058e-06	yes	EIX1	Leucine-rich repeat-containing protein [Cynara cardunculus var. scolymus] [Cynara cardunculus]	-	-	-	-	-	-	-
Unigene0000500	11.2371	0.238	-5.56117	5.90683e-26	2.23614e-24	yes	--	Leucine-rich repeat-containing protein [Cynara cardunculus var. scolymus] [Cynara cardunculus]	-	-	-	-	-	-	-
Unigene0000501	13.4365	1.43533	-3.2267	5.57269e-12	7.81623e-11	yes	--	Leucine-rich repeat-containing protein [Cynara cardunculus var. scolymus] [Cynara cardunculus]	-	-	-	-	-	-	-
Unigene0000502	3.26247	0.579233	-2.49375	0.000712451	0.00300481	yes	--	Leucine-rich repeat-containing protein [Cynara cardunculus var. scolymus] [Cynara cardunculus]	-	-	-	-	-	-	-
Unigene0000504	5.542	0.0792333	-6.12816	1.04881e-08	1.03229e-07	yes	--	Leucine-rich repeat-containing protein [Cynara cardunculus var. scolymus] [Cynara cardunculus]	-	-	-	-	-	-	-
Unigene0000506	19.1257	1.85727	-3.36426	2.08751e-14	3.62212e-13	yes	--	Leucine-rich repeat-containing protein [Cynara cardunculus var. scolymus] [Cynara cardunculus]	-	-	-	-	-	-	-
Unigene0000507	8.99503	0.6927	-3.69883	2.54494e-26	9.86147e-25	yes	--	Leucine-rich repeat-containing protein [Cynara cardunculus var. scolymus] [Cynara cardunculus]	-	-	-	-	-	-	-
Unigene0000509	5.1402	0.2639	-4.28376	2.12415e-11	2.81779e-10	yes	--	Leucine-rich repeat-containing protein [Cynara cardunculus var. scolymus] [Cynara cardunculus]	-	-	-	-	-	-	-
Unigene0000512	6.00003	0.875367	-2.77701	4.97761e-05	0.000273937	yes	--	Leucine-rich repeat-containing protein [Cynara cardunculus var. scolymus] [Cynara cardunculus]	-	-	-	-	-	-	-
Unigene0000513	2.72923	0.001	-11.4143	4.25853e-08	3.88353e-07	yes	--	Leucine-rich repeat-containing protein [Cynara cardunculus var. scolymus] [Cynara cardunculus]	-	-	-	-	-	-	-
Unigene0000514	0.4982	0.001	-8.96058	0.00286637	0.0103072	yes	--	Leucine-rich repeat-containing protein [Cynara cardunculus var. scolymus] [Cynara cardunculus]	-	-	-	-	-	-	-
Unigene0000515	3.49377	0.8794	-1.99019	0.00028862	0.00134814	yes	--	Leucine-rich repeat-containing protein [Cynara cardunculus var. scolymus] [Cynara cardunculus]	-	-	-	-	-	-	-
Unigene0000516	0.925033	0.001	-9.85336	0.00500988	0.0167557	yes	--	--	-	-	-	-	-	-	-
Unigene0000523	0.0802	0.845067	3.39739	0.00253428	0.00925607	yes	aspC	PREDICTED: methionine aminotransferase-like [Daucus carota subsp. sativus] [Daucus carota]	-	-	-	-	-	-	-
Unigene0000525	15.5706	86.2688	2.47001	6.22626e-20	1.60322e-18	yes	--	hypothetical protein Ccrd_002275 [Cynara cardunculus var. scolymus] [Cynara cardunculus]	-	-	-	-	-	-	-
Unigene0000527	154.765	2140.67	3.78991	6.61145e-42	5.28357e-40	yes	--	Arabinogalactan peptide 14, partial [Cajanus cajan]	-	-	-	-	-	-	-
Unigene0000528	184.744	80.6241	-1.19624	2.68523e-10	3.19741e-09	yes	ATJ11	DnaJ domain-containing protein [Cynara cardunculus var. scolymus] [Cynara cardunculus]	-	-	-	-	-	-	-
Unigene0000531	0.599567	3.0244	2.33466	1.24614e-08	1.21512e-07	yes	At1g54610	PREDICTED: probable serine/threonine-protein kinase At1g54610 [Nicotiana attenuata]	-	-	-	-	-	-	-
Unigene0000542	28.1289	7.2045	-1.96508	4.38823e-15	8.06001e-14	yes	SCPL42	PREDICTED: serine carboxypeptidase-like 42 [Nicotiana tomentosiformis]	-	-	-	-	-	GO:0004180//carboxypeptidase activity	GO:0019538//protein metabolic process
Unigene0000544	0.0392333	1.8611	5.56793	2.22802e-05	0.000131017	yes	--	--	-	-	-	-	-	-	-
Unigene0000549	2.81647	7.24743	1.36358	1.99807e-07	1.65466e-06	yes	pol	retroelement pol polyprotein-like [Arabidopsis thaliana]	-	-	-	-	-	-	-
Unigene0000560	1.22753	12.4831	3.34614	6.81578e-11	8.60797e-10	yes	H3-7	Histone H3.2, partial [Anthurium amnicola]	-	-	-	-	GO:0043231//intracellular membrane-bounded organelle;GO:0043232//intracellular non-membrane-bounded organelle	GO:0003676//nucleic acid binding;GO:0046983//protein dimerization activity	-
Unigene0000565	4.45543	0.001	-12.1214	3.58299e-15	6.62769e-14	yes	SCM1	Transcription factor, K-box [Cynara cardunculus var. scolymus] [Cynara cardunculus]	-	-	-	-	GO:0043231//intracellular membrane-bounded organelle	GO:0001071//nucleic acid binding transcription factor activity;GO:0005515//protein binding	GO:0009718//anthocyanin-containing compound biosynthetic process;GO:0009909//regulation of flower development;GO:0010074//maintenance of meristem identity;GO:0010468//regulation of gene expression;GO:0034645//cellular macromolecule biosynthetic process
Unigene0000566	0.117333	9.06837	6.27216	1.08134e-24	3.77245e-23	yes	F3H-3	Isopenicillin N synthase [Cynara cardunculus var. scolymus] [Cynara cardunculus]	-	-	-	-	-	GO:0016706//oxidoreductase activity, acting on paired donors, with incorporation or reduction of molecular oxygen, 2-oxoglutarate as one donor, and incorporation of one atom each of oxygen into both donors;GO:0043169//cation binding	GO:0051553//flavone biosynthetic process
Unigene0000568	3.30223	0.434133	-2.92723	2.51768e-05	0.000146582	yes	ATL57	Zinc finger, RING/FYVE/PHD-type [Cynara cardunculus var. scolymus] [Cynara cardunculus]	-	-	-	-	-	-	-
Unigene0000570	363.527	56.6148	-2.68281	7.99733e-39	5.63466e-37	yes	--	PREDICTED: 23 kDa jasmonate-induced protein-like [Musa acuminata subsp. malaccensis] [Musa acuminata]	-	-	-	-	-	-	-
Unigene0000571	1.59313	0.4988	-1.67533	0.0158171	0.0449017	yes	--	--	-	-	-	-	-	-	-
Unigene0000573	0.0739667	5.25897	6.15176	3.51597e-07	2.79738e-06	yes	--	--	-	-	-	-	-	-	-
Unigene0000577	2.51247	1.01167	-1.31237	0.00692054	0.0221158	yes	--	--	-	-	-	-	-	-	-
Unigene0000579	0.0573	0.925833	4.01415	0.00410267	0.0141002	yes	--	B-cell receptor-associated 31-like protein [Cynara cardunculus var. scolymus] [Cynara cardunculus]	Genetic Information Processing	Folding, sorting and degradation	ko04141//Protein processing in endoplasmic reticulum	K14009	GO:0031224//intrinsic component of membrane	-	GO:0015031//protein transport
Unigene0000583	1.4138	0.001	-10.4654	0.00104685	0.00423062	yes	--	--	-	-	-	-	-	-	-
Unigene0000589	0.110033	3.0766	4.80532	6.03008e-06	3.92251e-05	yes	--	hypothetical protein Ccrd_010443 [Cynara cardunculus var. scolymus] [Cynara cardunculus]	-	-	-	-	-	-	-
Unigene0000593	3.28737	11.0965	1.7551	1.19549e-10	1.47413e-09	yes	--	Ankyrin repeat-containing protein, partial [Cynara cardunculus var. scolymus] [Cynara cardunculus]	-	-	-	-	-	-	-
Unigene0000594	0.750767	11.0803	3.88349	9.00958e-19	2.15546e-17	yes	--	Ankyrin repeat-containing protein [Cynara cardunculus var. scolymus] [Cynara cardunculus]	-	-	-	-	-	-	-
Unigene0000595	0.411567	1.22253	1.57068	0.0111866	0.0334217	yes	--	--	-	-	-	-	-	-	-
Unigene0000600	0.203233	1.44067	2.82553	0.00118745	0.00473304	yes	CSLD1	PREDICTED: cellulose synthase-like protein D1 [Nelumbo nucifera]	-	-	-	-	GO:0031224//intrinsic component of membrane;GO:0043231//intracellular membrane-bounded organelle	GO:0016759//cellulose synthase activity	GO:0030243//cellulose metabolic process;GO:0042546//cell wall biogenesis;GO:0044707//single-multicellular organism process;GO:0045229//external encapsulating structure organization
Unigene0000601	3.80847	0.344	-3.46873	1.01856e-05	6.36548e-05	yes	--	--	-	-	-	-	-	-	-
Unigene0000608	3.71073	11.1755	1.59057	0.0100694	0.0304973	yes	--	--	-	-	-	-	-	-	-
Unigene0000609	0.001	0.636967	9.31507	0.000791384	0.00330198	yes	IMPA2	Importin subunit alpha-1a [Ananas comosus]	-	-	-	-	GO:0044424//intracellular part	GO:0022892//substrate-specific transporter activity	GO:0006886//intracellular protein transport
Unigene0000611	4.5918	9.23857	1.00861	7.90352e-06	5.02951e-05	yes	At4g01020	DNA/RNA helicase, ATP-dependent, DEAH-box type, conserved site-containing protein [Cynara cardunculus var. scolymus] [Cynara cardunculus]	Genetic Information Processing	Transcription	ko03040//Spliceosome	K12818	-	GO:0017111//nucleoside-triphosphatase activity;GO:0046872//metal ion binding;GO:0097159//organic cyclic compound binding;GO:1901363//heterocyclic compound binding	-
Unigene0000613	3.2346	13.9971	2.11347	5.53688e-14	9.29576e-13	yes	ALIS5	PREDICTED: ALA-interacting subunit 1-like [Juglans regia]	-	-	-	-	-	-	-
Unigene0000616	32.2757	10.3834	-1.63617	3.52815e-15	6.53105e-14	yes	RTEL1	Regulator of telomere elongation helicase 1 [Morus notabilis]	-	-	-	-	GO:0043231//intracellular membrane-bounded organelle	GO:0003676//nucleic acid binding;GO:0003678//DNA helicase activity;GO:0032550//purine ribonucleoside binding;GO:0042623//ATPase activity, coupled	GO:0006342//chromatin silencing;GO:0007154//cell communication;GO:0009799//specification of symmetry;GO:0009933//meristem structural organization;GO:0030422//production of siRNA involved in RNA interference;GO:0032392//DNA geometric change;GO:0045087//innate immune response
Unigene0000617	9.80623	19.8862	1.02	2.28873e-07	1.87911e-06	yes	CBP60B	Alpha/beta hydrolase fold-1 [Cynara cardunculus var. scolymus] [Cynara cardunculus]	Metabolism	Lipid metabolism;Global and overview maps	ko01100//Metabolic pathways;ko00561//Glycerolipid metabolism	K01054	-	-	-
Unigene0000618	5.28703	1.74743	-1.59722	0.00793659	0.0248378	yes	--	--	-	-	-	-	-	-	-
Unigene0000620	0.001	0.572167	9.16029	0.000958068	0.00391534	yes	--	--	-	-	-	-	-	-	-
Unigene0000622	0.1327	0.814467	2.61769	0.0071052	0.022616	yes	--	kinesin-like protein [Medicago truncatula]	-	-	-	-	-	-	-
Unigene0000623	0.347033	1.716	2.3059	0.00447103	0.0151935	yes	--	Sarcosine dehydrogenase-2C mitochondrial [Gossypium arboreum]	-	-	-	-	-	-	-
Unigene0000629	0.001	1.54943	10.5975	0.000141203	0.00070859	yes	--	--	-	-	-	-	-	-	-
Unigene0000632	1.49663	3.854	1.36464	0.000261437	0.00123404	yes	At5g59700	Protein kinase, ATP binding site-containing protein, partial [Cynara cardunculus var. scolymus] [Cynara cardunculus]	-	-	-	-	-	-	-
Unigene0000633	0.001	1.29357	10.3371	0.00205667	0.00769915	yes	--	--	-	-	-	-	-	-	-
Unigene0000634	23.281	0.8499	-4.77572	4.40855e-37	2.87564e-35	yes	--	--	-	-	-	-	-	-	-
Unigene0000648	0.2279	1.90437	3.06284	0.00613351	0.0199402	yes	--	--	-	-	-	-	-	-	-
Unigene0000653	0.275333	1.08327	1.97614	0.0168611	0.0473813	yes	--	--	-	-	-	-	-	-	-
Unigene0000656	0.001	0.4044	8.65964	0.0116079	0.0344828	yes	--	--	-	-	-	-	-	-	-
Unigene0000662	0.737533	5.9425	3.01029	3.41209e-09	3.56931e-08	yes	--	--	-	-	-	-	-	-	-
Unigene0000663	0.1452	1.81117	3.64081	0.000103922	0.000536607	yes	--	--	-	-	-	-	-	-	-
Unigene0000673	2.9902	0.001	-11.546	2.55881e-11	3.36117e-10	yes	--	--	-	-	-	-	-	-	-
Unigene0000675	0.2767	1.88093	2.76505	0.0022249	0.00824968	yes	--	--	-	-	-	-	-	-	-
Unigene0000676	0.001	3.18683	11.6379	8.57103e-23	2.67756e-21	yes	MAP3K4	Protein kinase, ATP binding site-containing protein [Cynara cardunculus var. scolymus] [Cynara cardunculus]	-	-	-	-	-	-	-
Unigene0000683	27.6039	2.1015	-3.71538	3.59779e-40	2.70371e-38	yes	MIK2	Concanavalin A-like lectin/glucanase, subgroup [Cynara cardunculus var. scolymus] [Cynara cardunculus]	-	-	-	-	-	-	-
Unigene0000686	1.59473	5.16837	1.69639	0.00041747	0.0018736	yes	--	--	-	-	-	-	-	-	-
Unigene0000693	0.392467	0.0412667	-3.24952	0.0173178	0.0484969	yes	--	PREDICTED: probable rhamnogalacturonate lyase B isoform X2 [Daucus carota subsp. sativus] [Daucus carota]	-	-	-	-	-	-	-
Unigene0000699	6.12677	13.2787	1.11592	5.31124e-07	4.11361e-06	yes	At1g23070	von Willebrand factor, type A [Cynara cardunculus var. scolymus] [Cynara cardunculus]	-	-	-	-	-	-	-
Unigene0000705	0.1973	1.49063	2.91746	0.000116067	0.000593044	yes	rps15	small subunit ribosomal protein S13e, cytoplasmic [Guillardia theta CCMP2712]	Genetic Information Processing	Translation	ko03010//Ribosome	K02953	-	-	-
Unigene0000706	0.0179	3.46193	7.59547	8.61192e-24	2.86181e-22	yes	--	PREDICTED: mucin-2-like isoform X2 [Erythranthe guttata]	-	-	-	-	-	-	-
Unigene0000709	16.6438	7.6202	-1.12709	1.31955e-06	9.61705e-06	yes	--	plant/F14N23-31 protein [Medicago truncatula]	-	-	-	-	-	-	-
Unigene0000710	0.724667	3.13357	2.11242	3.00436e-06	2.05845e-05	yes	--	--	-	-	-	-	-	-	-
Unigene0000712	5.22127	2.52033	-1.05079	0.00292955	0.0105093	yes	--	--	-	-	-	-	-	-	-
Unigene0000715	3.4873	1.16973	-1.57593	0.0137756	0.0399522	yes	--	--	-	-	-	-	-	-	-
Unigene0000718	0.163267	2.31467	3.8255	0.00146734	0.00570509	yes	--	--	-	-	-	-	-	-	-
Unigene0000719	11.196	1.0877	-3.36363	6.10416e-27	2.45204e-25	yes	--	GAG-POL precursor [Vitis vinifera]	-	-	-	-	-	-	-
Unigene0000730	1.2047	8.08427	2.74644	7.82729e-08	6.87514e-07	yes	--	DNA helicase, UvrD-like, C-terminal [Cynara cardunculus var. scolymus] [Cynara cardunculus]	-	-	-	-	-	-	-
Unigene0000735	1.08133	2.2664	1.06759	0.0151255	0.0432326	yes	--	CHASE-like protein [Cynara cardunculus var. scolymus] [Cynara cardunculus]	Environmental Information Processing	Signal transduction	ko04075//Plant hormone signal transduction	K14489	-	GO:0004871//signal transducer activity;GO:0016740//transferase activity	GO:0006950//response to stress;GO:0007165//signal transduction;GO:0032870//cellular response to hormone stimulus;GO:0044237//cellular metabolic process;GO:0044238//primary metabolic process;GO:0044710//single-organism metabolic process;GO:0048731//system development;GO:0071704//organic substance metabolic process;GO:1901700//response to oxygen-containing compound;GO:2000026//regulation of multice…
Unigene0000736	0.0309667	138.019	12.1219	6.78833e-130	8.69826e-127	yes	--	PREDICTED: extensin-3 [Cucumis melo]	-	-	-	-	-	-	-
Unigene0000737	0.001	13.6679	13.7385	1.37091e-22	4.2389e-21	yes	--	PREDICTED: extensin-3 [Cucumis melo]	-	-	-	-	-	-	-
Unigene0000738	0.001	14.4938	13.8231	5.22274e-18	1.18428e-16	yes	--	PREDICTED: extensin-3 [Cucumis melo]	-	-	-	-	-	-	-
Unigene0000739	0.1394	152.953	10.0996	2.77324e-133	4.65904e-130	yes	--	PREDICTED: extensin-3 [Cucumis sativus]	-	-	-	-	-	-	-
Unigene0000740	0.0819333	3.17287	5.27519	2.84254e-05	0.000163955	yes	--	--	-	-	-	-	-	-	-
Unigene0000745	46.5621	108.379	1.21886	1.52594e-11	2.05451e-10	yes	CPK33	PREDICTED: calcium-dependent protein kinase 33-like [Sesamum indicum]	Organismal Systems	Environmental adaptation	ko04626//Plant-pathogen interaction	K13412	-	GO:0004672//protein kinase activity;GO:0032550//purine ribonucleoside binding;GO:0046872//metal ion binding	GO:0006464//cellular protein modification process;GO:0006796//phosphate-containing compound metabolic process
Unigene0000748	2.36507	0.8949	-1.40208	0.00115482	0.00461658	yes	CYP82A3	cytochrome P450-like protein [Tanacetum cinerariifolium]	-	-	-	-	-	GO:0016491//oxidoreductase activity;GO:0046872//metal ion binding	-
Unigene0000756	0.0896	1.62147	4.17766	0.000118882	0.000606073	yes	--	--	-	-	-	-	-	-	-
Unigene0000761	0.001	1.1734	10.1965	0.00386634	0.0133817	yes	--	--	-	-	-	-	-	-	-
Unigene0000764	0.921867	110.462	6.90478	1.78455e-83	5.79021e-81	yes	Os01g0915401	Cystatin [Cynara cardunculus var. scolymus] [Cynara cardunculus]	-	-	-	-	-	GO:0030414//peptidase inhibitor activity	GO:0010466//negative regulation of peptidase activity
Unigene0000772	1.6243	6.47023	1.994	2.64829e-07	2.15119e-06	yes	--	Transcription factor, K-box, partial [Cynara cardunculus var. scolymus] [Cynara cardunculus]	-	-	-	-	-	-	-
Unigene0000781	0.001	5.44533	12.4108	4.60741e-08	4.17801e-07	yes	--	--	-	-	-	-	-	-	-
Unigene0000783	18.9067	78.7302	2.05802	2.27952e-16	4.63757e-15	yes	--	Extensin repeat-containing protein, partial [Cynara cardunculus var. scolymus] [Cynara cardunculus]	-	-	-	-	-	-	-
Unigene0000786	0.245867	1.84933	2.91106	0.00719081	0.0228356	yes	GDU4	PREDICTED: protein GLUTAMINE DUMPER 6 [Erythranthe guttata]	-	-	-	-	-	-	-
Unigene0000790	0.001	0.6153	9.26515	0.000638496	0.00272667	yes	--	OSJNBa0035M09.1 [Oryza sativa Japonica Group]	-	-	-	-	-	-	-
Unigene0000794	0.748667	2.5839	1.78715	0.0143564	0.0413631	yes	--	PREDICTED: G-type lectin S-receptor-like serine/threonine-protein kinase At4g27290 isoform X2 [Eucalyptus grandis]	-	-	-	-	-	-	-
Unigene0000795	0.0518	0.520367	3.3285	0.000296863	0.00138246	yes	MORC4	Histidine kinase-like ATPase, ATP-binding domain-containing protein [Cynara cardunculus var. scolymus] [Cynara cardunculus]	-	-	-	-	-	-	-
Unigene0000801	2.3735	0.629967	-1.91367	0.0041359	0.014203	yes	--	--	-	-	-	-	-	-	-
Unigene0000805	7.82683	3.01413	-1.37669	0.00298068	0.0106747	yes	--	--	-	-	-	-	-	-	-
Unigene0000806	0.001	0.913133	9.83468	0.00280499	0.0101137	yes	--	DNA repair protein XRCC4, C-terminal [Cynara cardunculus var. scolymus] [Cynara cardunculus]	-	-	-	-	-	-	-
Unigene0000807	1.0016	3.30527	1.72246	0.00226124	0.0083688	yes	At1g12775	Pentatricopeptide repeat-containing protein [Cynara cardunculus var. scolymus] [Cynara cardunculus]	-	-	-	-	-	-	-
Unigene0000808	0.132667	1.88253	3.8268	7.64987e-05	0.000405192	yes	--	Pentatricopeptide repeat-containing protein, partial [Cynara cardunculus var. scolymus] [Cynara cardunculus]	-	-	-	-	-	-	-
Unigene0000809	1.50377	3.44343	1.19527	0.0105988	0.0318811	yes	--	DNA repair protein XRCC4, C-terminal [Cynara cardunculus var. scolymus] [Cynara cardunculus]	-	-	-	-	-	-	-
Unigene0000820	1.46633	6.4292	2.13243	5.38844e-07	4.16818e-06	yes	--	Pentatricopeptide repeat-containing protein [Cynara cardunculus var. scolymus] [Cynara cardunculus]	-	-	-	-	-	-	-
Unigene0000821	1.2322	4.90723	1.99367	1.48895e-06	1.07542e-05	yes	--	Pentatricopeptide repeat-containing protein [Cynara cardunculus var. scolymus] [Cynara cardunculus]	-	-	-	-	-	-	-
Unigene0000822	0.170567	1.6516	3.27546	0.00019483	0.000947697	yes	--	Pentatricopeptide repeat-containing protein, partial [Cynara cardunculus var. scolymus] [Cynara cardunculus]	-	-	-	-	-	-	-
Unigene0000824	1.59683	6.96077	2.12403	2.40591e-08	2.25806e-07	yes	--	Pentatricopeptide repeat-containing protein [Cynara cardunculus var. scolymus] [Cynara cardunculus]	-	-	-	-	-	-	-
Unigene0000826	8.06477	1.8888	-2.09416	2.31119e-09	2.46544e-08	yes	--	--	-	-	-	-	-	-	-
Unigene0000828	1.1824	4.88203	2.04576	0.000188448	0.000920092	yes	--	Pentatricopeptide repeat-containing protein [Cynara cardunculus var. scolymus] [Cynara cardunculus]	-	-	-	-	-	-	-
Unigene0000830	1.55497	0.249167	-2.6417	0.00196756	0.007403	yes	--	--	-	-	-	-	-	-	-
Unigene0000837	13.2717	5.06307	-1.39027	0.000145999	0.000730053	yes	At4g34880	Amidase, partial [Cynara cardunculus var. scolymus] [Cynara cardunculus]	Metabolism	Amino acid metabolism	ko00330//Arginine and proline metabolism;ko00360//Phenylalanine metabolism;ko00380//Tryptophan metabolism	K01426	-	GO:0016879//ligase activity, forming carbon-nitrogen bonds	-
Unigene0000838	0.157767	3.52373	4.48124	6.97639e-06	4.48635e-05	yes	JGB	F-box/WD repeat-containing protein sel-10, partial [Anthurium amnicola]	-	-	-	-	-	GO:0016740//transferase activity	-
Unigene0000839	0.0279667	5.10707	7.51264	5.29819e-05	0.000290164	yes	--	--	-	-	-	-	-	-	-
Unigene0000842	0.001	0.834	9.7039	0.00467187	0.0157746	yes	--	--	-	-	-	-	-	-	-
Unigene0000843	1.70343	6.4549	1.92195	0.00610834	0.0198688	yes	--	--	-	-	-	-	-	-	-
Unigene0000845	7.2453	2.4046	-1.59125	5.98077e-08	5.33695e-07	yes	COX1	cytochrome oxidase subunit 1-2 (mitochondrion) [Daucus carota]	Metabolism	Energy metabolism;Global and overview maps	ko01100//Metabolic pathways;ko00190//Oxidative phosphorylation	K02256	GO:0019866//organelle inner membrane;GO:0031224//intrinsic component of membrane;GO:0044455//mitochondrial membrane part	GO:0003824//catalytic activity;GO:0009055//electron carrier activity;GO:0046906//tetrapyrrole binding;GO:0046914//transition metal ion binding	GO:0015992//proton transport;GO:0022900//electron transport chain;GO:0045333//cellular respiration
Unigene0000850	0.001	101.7	16.634	1.90638e-45	1.74906e-43	yes	--	--	-	-	-	-	-	-	-
Unigene0000854	3.66553	0.4421	-3.05158	2.36883e-07	1.93855e-06	yes	At4g27290	S-locus protein kinase [Populus trichocarpa]	-	-	-	-	-	-	-
Unigene0000855	14.6397	4.0022	-1.87102	9.67684e-12	1.33037e-10	yes	At4g27290	Apple-like protein [Cynara cardunculus var. scolymus] [Cynara cardunculus]	-	-	-	-	-	-	-
Unigene0000856	2.25893	0.0799	-4.8213	0.000265161	0.00124984	yes	SD11	Apple-like protein [Cynara cardunculus var. scolymus] [Cynara cardunculus]	-	-	-	-	-	-	-
Unigene0000857	0.001	0.464867	8.86067	0.0120856	0.0357079	yes	--	BnaCnng57090D [Brassica napus]	-	-	-	-	-	-	-
Unigene0000859	11.0957	1.22413	-3.18017	5.29846e-13	8.13989e-12	yes	--	--	-	-	-	-	-	-	-
Unigene0000864	0.570267	50.3354	6.46379	4.08823e-111	3.09071e-108	yes	RGLG1	PREDICTED: E3 ubiquitin-protein ligase RGLG2-like isoform X1 [Ipomoea nil]	-	-	-	-	-	-	-
Unigene0000866	2.32323	11.787	2.34299	1.58536e-12	2.33997e-11	yes	--	--	-	-	-	-	-	-	-
Unigene0000870	48.8336	9.06893	-2.42887	1.72923e-07	1.44789e-06	yes	--	--	-	-	-	-	-	-	-
Unigene0000872	0.6911	2.93127	2.08456	4.63458e-07	3.62107e-06	yes	At1g72740	PREDICTED: probable ubiquitin-like-specific protease 2A isoform X4 [Vitis vinifera]	-	-	-	-	-	-	-
Unigene0000874	1.361	39.6241	4.86364	8.36394e-17	1.75156e-15	yes	AC97	actin, partial [Chrysanthemum x morifolium]	-	-	-	-	-	GO:0032550//purine ribonucleoside binding	-
Unigene0000876	2.579	0.120667	-4.41771	6.25001e-08	5.56603e-07	yes	--	PREDICTED: flowering locus K homology domain-like [Daucus carota subsp. sativus] [Daucus carota]	-	-	-	-	-	-	-
Unigene0000880	2.28187	0.391367	-2.54362	0.00854166	0.0264684	yes	At5g01750	PREDICTED: protein LURP-one-related 10 [Vitis vinifera]	-	-	-	-	-	-	-
Unigene0000882	20.387	6.5111	-1.64668	9.48783e-09	9.39463e-08	yes	At5g01750	PREDICTED: protein LURP-one-related 15-like [Sesamum indicum]	-	-	-	-	-	-	-
Unigene0000884	0.511767	1.90807	1.89855	0.0140693	0.04067	yes	--	Methyltransferase type 11 [Corchorus capsularis]	-	-	-	-	-	-	-
Unigene0000885	0.195333	1.1404	2.54553	0.0157133	0.0446386	yes	--	--	-	-	-	-	-	-	-
Unigene0000894	9.95477	3.02817	-1.71694	2.16891e-05	0.000127822	yes	BGLU46	Glycoside hydrolase, catalytic domain-containing protein [Cynara cardunculus var. scolymus] [Cynara cardunculus]	Metabolism	Global and overview maps;Biosynthesis of other secondary metabolites;Metabolism of other amino acids;Carbohydrate metabolism	ko01100//Metabolic pathways;ko01110//Biosynthesis of secondary metabolites;ko00500//Starch and sucrose metabolism;ko00940//Phenylpropanoid biosynthesis;ko00460//Cyanoamino acid metabolism	K05350	-	-	GO:0044238//primary metabolic process
Unigene0000897	19.0967	0.001	-14.221	2.09159e-24	7.16466e-23	yes	--	--	-	-	-	-	-	-	-
Unigene0000899	0.001	0.713333	9.47843	0.00108185	0.00435203	yes	--	--	-	-	-	-	-	-	-
Unigene0000900	1.59963	3.5876	1.16528	0.00361975	0.012642	yes	SKIP19	F-box domain, cyclin-like protein [Cynara cardunculus var. scolymus] [Cynara cardunculus]	-	-	-	-	-	-	-
Unigene0000911	0.001	1.41717	10.4688	6.69955e-13	1.02032e-11	yes	GDH1	Glutamate/phenylalanine/leucine/valine dehydrogenase [Corchorus olitorius]	Metabolism	Energy metabolism;Global and overview maps;Amino acid metabolism	ko01100//Metabolic pathways;ko01200//Carbon metabolism;ko00250//Alanine, aspartate and glutamate metabolism;ko00910//Nitrogen metabolism;ko00220//Arginine biosynthesis	K00261	-	GO:0016638//oxidoreductase activity, acting on the CH-NH2 group of donors	GO:0044710//single-organism metabolic process
Unigene0000917	9.70663	4.59117	-1.08011	1.09166e-06	8.05091e-06	yes	--	Cysteine proteinases superfamily protein [Citrus limon]	-	-	-	-	-	-	-
Unigene0000919	11.4483	0.472533	-4.59857	2.95227e-27	1.20514e-25	yes	--	--	-	-	-	-	-	-	-
Unigene0000922	0.182133	1.88803	3.37382	0.000530267	0.00230915	yes	--	--	-	-	-	-	-	-	-
Unigene0000926	1.02963	2.67773	1.37888	0.00455422	0.0154373	yes	--	--	-	-	-	-	-	-	-
Unigene0000927	2.83753	6.1701	1.12066	0.0119817	0.0354363	yes	--	--	-	-	-	-	-	-	-
Unigene0000928	0.001	0.6039	9.23817	0.00197364	0.00742301	yes	--	--	-	-	-	-	-	-	-
Unigene0000933	0.001	1.0318	10.0109	0.00543787	0.0179733	yes	--	--	-	-	-	-	-	-	-
Unigene0000941	5.6393	2.25603	-1.32173	0.00197777	0.00743582	yes	--	pol polyprotein [Boechera divaricarpa]	-	-	-	-	-	-	-
Unigene0000942	21.8978	6.67147	-1.71471	5.90127e-11	7.49304e-10	yes	RE1	retroelement pol polyprotein-like [Arabidopsis thaliana]	-	-	-	-	GO:0043231//intracellular membrane-bounded organelle	-	-
Unigene0000944	1.1353	0.001	-10.1489	4.2917e-09	4.43241e-08	yes	ephA	PREDICTED: bifunctional epoxide hydrolase 2-like [Lupinus angustifolius]	-	-	-	-	-	GO:0003824//catalytic activity	-
Unigene0000946	0.1511	1.25277	3.05154	6.24372e-05	0.000336848	yes	CSLA9	PREDICTED: glucomannan 4-beta-mannosyltransferase 9-like [Ipomoea nil]	-	-	-	-	-	-	-
Unigene0000956	5.79537	2.15827	-1.42503	6.40882e-05	0.000344869	yes	RLP35	Leucine-rich repeat-containing protein [Cynara cardunculus var. scolymus] [Cynara cardunculus]	-	-	-	-	-	-	-
Unigene0000959	4.8238	1.8097	-1.41442	0.00732335	0.0231874	yes	--	Leucine-rich repeat-containing protein [Cynara cardunculus var. scolymus] [Cynara cardunculus]	-	-	-	-	-	-	-
Unigene0000962	7.66757	1.63953	-2.22548	7.16649e-08	6.32707e-07	yes	RLP53	Leucine-rich repeat-containing protein [Cynara cardunculus var. scolymus] [Cynara cardunculus]	-	-	-	-	-	-	-
Unigene0000963	6.89103	3.07227	-1.16542	6.36879e-06	4.12438e-05	yes	RLP32	Leucine-rich repeat-containing protein [Cynara cardunculus var. scolymus] [Cynara cardunculus]	-	-	-	-	-	-	-
Unigene0000964	6.6115	1.53587	-2.10592	0.000308152	0.00142843	yes	--	Leucine-rich repeat-containing protein [Cynara cardunculus var. scolymus] [Cynara cardunculus]	-	-	-	-	-	-	-
Unigene0000970	9.3076	4.5709	-1.02593	0.000185722	0.000907778	yes	HCR9-0	Leucine-rich repeat-containing protein [Cynara cardunculus var. scolymus] [Cynara cardunculus]	-	-	-	-	-	-	-
Unigene0000972	1.17787	0.0282333	-5.38263	2.1044e-05	0.00012432	yes	--	Leucine-rich repeat-containing protein [Cynara cardunculus var. scolymus] [Cynara cardunculus]	-	-	-	-	-	-	-
Unigene0000973	13.0081	5.92543	-1.13442	2.93976e-06	2.0173e-05	yes	RLP18	Leucine-rich repeat-containing protein [Cynara cardunculus var. scolymus] [Cynara cardunculus]	-	-	-	-	-	-	-
Unigene0000983	0.001	2.83707	11.4702	5.47096e-14	9.19325e-13	yes	--	--	-	-	-	-	-	-	-
Unigene0000986	22.8207	1.95517	-3.54498	3.0315e-31	1.52686e-29	yes	--	--	-	-	-	-	-	-	-
Unigene0000991	2.48113	0.4131	-2.58644	0.00475126	0.0160059	yes	RPS4	40S ribosomal protein S4 [Zea mays]	Genetic Information Processing	Translation	ko03010//Ribosome	K02987	GO:0009536//plastid;GO:0044391//ribosomal subunit	GO:0003723//RNA binding;GO:0005198//structural molecule activity	GO:0009636//response to toxic substance;GO:0010467//gene expression
Unigene0000995	4.80403	18.543	1.94856	8.47433e-06	5.367e-05	yes	ARG7	Auxin responsive SAUR protein [Cynara cardunculus var. scolymus] [Cynara cardunculus]	Environmental Information Processing	Signal transduction	ko04075//Plant hormone signal transduction	K14488	-	-	-
Unigene0001002	0.128067	0.6991	2.4486	0.0148845	0.0426561	yes	--	--	-	-	-	-	-	-	-
Unigene0001003	2.23877	0.241467	-3.21281	0.00125171	0.00495519	yes	--	--	-	-	-	-	-	-	-
Unigene0001004	37.4183	3.3742	-3.47113	4.36599e-41	3.35436e-39	yes	GSVIVT00026920001	Glycoside hydrolase, family 28 [Cynara cardunculus var. scolymus] [Cynara cardunculus]	-	-	-	-	-	GO:0016787//hydrolase activity	GO:0044238//primary metabolic process;GO:0045229//external encapsulating structure organization
Unigene0001011	3.95797	1.5945	-1.31166	0.00463745	0.0156778	yes	--	--	-	-	-	-	-	-	-
Unigene0001013	1.65343	0.0765667	-4.4326	3.05006e-05	0.000175017	yes	--	--	-	-	-	-	-	-	-
Unigene0001017	0.001	0.514367	9.00665	0.0121741	0.0359403	yes	--	--	-	-	-	-	-	-	-
Unigene0001020	2.32827	11.9359	2.35798	1.02687e-13	1.68654e-12	yes	At5g62510	PREDICTED: F-box protein At1g30790-like [Pyrus x bretschneideri]	-	-	-	-	-	-	-
Unigene0001023	0.1324	4.58187	5.11296	3.62761e-08	3.33553e-07	yes	--	--	-	-	-	-	-	-	-
Unigene0001024	0.105933	29.8028	8.13615	6.27815e-48	6.47514e-46	yes	--	--	-	-	-	-	-	-	-
Unigene0001026	0.170667	1.86687	3.45137	0.0037803	0.0131247	yes	--	--	-	-	-	-	-	-	-
Unigene0001027	0.7318	3.56523	2.28448	1.00918e-08	9.9536e-08	yes	NLP6	NIN-like protein, partial [Chrysanthemum x morifolium]	-	-	-	-	-	-	-
Unigene0001028	0.0394	0.9956	4.6593	0.000284167	0.00132931	yes	--	--	-	-	-	-	-	-	-
Unigene0001032	2.97173	0.0988667	-4.90968	1.80836e-11	2.41705e-10	yes	atp-1	ATP synthase subunit alpha, mitochondrial [Anthurium amnicola]	Metabolism	Energy metabolism;Global and overview maps	ko01100//Metabolic pathways;ko00190//Oxidative phosphorylation	K02132	GO:0033178//proton-transporting two-sector ATPase complex, catalytic domain;GO:0043231//intracellular membrane-bounded organelle	GO:0015078//hydrogen ion transmembrane transporter activity;GO:0019829//cation-transporting ATPase activity;GO:0032550//purine ribonucleoside binding	GO:0006754//ATP biosynthetic process;GO:0015988//energy coupled proton transmembrane transport, against electrochemical gradient
Unigene0001036	85.1713	195.952	1.20206	5.9259e-09	6.01905e-08	yes	CYTC1	cytochrome c, class I [Cynara cardunculus var. scolymus] [Cynara cardunculus]	-	-	-	-	GO:0043231//intracellular membrane-bounded organelle;GO:0044425//membrane part	GO:0043169//cation binding;GO:0046906//tetrapyrrole binding	GO:0044710//single-organism metabolic process
Unigene0001037	1.90167	4.6017	1.2749	1.41417e-05	8.60732e-05	yes	--	Peptidase C48, SUMO/Sentrin/Ubl1 [Cynara cardunculus var. scolymus] [Cynara cardunculus]	-	-	-	-	-	-	-
Unigene0001039	0.001	0.656167	9.35792	0.000322951	0.00149127	yes	--	Transposase, Tc1-like protein [Corchorus olitorius]	-	-	-	-	-	-	-
Unigene0001040	0.193	2.3037	3.57728	3.12428e-06	2.135e-05	yes	--	--	-	-	-	-	-	-	-
Unigene0001042	5.5068	0.728667	-2.91788	0.000279314	0.0013092	yes	crp-63	60S ribosomal protein L32, partial [Anthurium amnicola]	Genetic Information Processing	Translation	ko03010//Ribosome	K02912	GO:0015934//large ribosomal subunit;GO:0043231//intracellular membrane-bounded organelle	GO:0005198//structural molecule activity	GO:0010467//gene expression;GO:0022613//ribonucleoprotein complex biogenesis
Unigene0001044	0.421333	1.90697	2.17825	0.00501952	0.016785	yes	--	--	-	-	-	-	-	-	-
Unigene0001048	5.55207	30.0609	2.43679	1.59845e-22	4.91231e-21	yes	MLO11	Mlo-related protein [Cynara cardunculus var. scolymus] [Cynara cardunculus]	-	-	-	-	GO:0016020//membrane	-	GO:0050896//response to stimulus
Unigene0001063	15.2961	63.8554	2.06164	3.83343e-23	1.22488e-21	yes	CPN60B3	PREDICTED: ruBisCO large subunit-binding protein subunit beta, chloroplastic [Vitis vinifera]	Genetic Information Processing	Folding, sorting and degradation	ko03018//RNA degradation	K04077	GO:0044424//intracellular part	GO:0032550//purine ribonucleoside binding	GO:0006457//protein folding
Unigene0001065	0.100633	20.0789	7.64043	3.2787e-27	1.3355e-25	yes	--	--	-	-	-	-	-	-	-
Unigene0001067	0.0754	11.5653	7.26103	9.19259e-39	6.44675e-37	yes	--	DUF4283 domain-containing protein [Cephalotus follicularis]	-	-	-	-	-	-	-
Unigene0001073	0.154367	1.03987	2.75197	0.0144922	0.0416882	yes	--	--	-	-	-	-	-	-	-
Unigene0001077	1.4135	0.0700667	-4.3344	6.4783e-05	0.000348063	yes	--	--	-	-	-	-	-	-	-
Unigene0001078	10.4596	1.20733	-3.11493	4.0928e-08	3.74232e-07	yes	CASC125	Terpene synthase, metal-binding domain-containing protein [Cynara cardunculus var. scolymus] [Cynara cardunculus]	Metabolism	Metabolism of terpenoids and polyketides	ko00909//Sesquiterpenoid and triterpenoid biosynthesis	K15803	-	-	-
Unigene0001083	9.4533	1.18013	-3.00187	2.02549e-08	1.91961e-07	yes	--	--	-	-	-	-	-	-	-
Unigene0001088	0.4101	3.6332	3.14719	0.000848873	0.0035172	yes	--	PREDICTED: pentatricopeptide repeat-containing protein At3g12770-like [Jatropha curcas]	-	-	-	-	-	-	-
Unigene0001090	23.4592	5.42987	-2.11117	1.91967e-05	0.000114196	yes	--	PREDICTED: repetitive proline-rich cell wall protein-like [Daucus carota subsp. sativus] [Daucus carota]	-	-	-	-	-	-	-
Unigene0001096	6.07063	13.7123	1.17555	1.68698e-06	1.20773e-05	yes	CRK37	Concanavalin A-like lectin/glucanase, subgroup [Cynara cardunculus var. scolymus] [Cynara cardunculus]	-	-	-	-	-	-	-
Unigene0001098	3.45993	30.2353	3.12742	1.00253e-19	2.54676e-18	yes	--	--	-	-	-	-	-	-	-
Unigene0001099	2.23557	29.9433	3.74352	2.11585e-44	1.86215e-42	yes	--	--	-	-	-	-	-	-	-
Unigene0001100	0.1119	1.96137	4.13158	5.94197e-05	0.000322132	yes	--	--	-	-	-	-	-	-	-
Unigene0001103	3.77663	8.1087	1.10237	4.33305e-06	2.88998e-05	yes	--	MuDR family transposase [Citrus limon]	-	-	-	-	-	-	-
Unigene0001108	1.78893	4.58237	1.35699	0.000192222	0.000936581	yes	--	--	-	-	-	-	-	-	-
Unigene0001112	1.822	8.2965	2.18698	3.38338e-10	3.98976e-09	yes	--	--	-	-	-	-	-	-	-
Unigene0001113	4.8835	34.68	2.82812	1.70441e-27	7.04503e-26	yes	--	--	-	-	-	-	-	-	-
Unigene0001114	7.64797	64.4748	3.07559	2.66983e-39	1.93147e-37	yes	--	--	-	-	-	-	-	-	-
Unigene0001116	0.661467	7.25293	3.45482	4.89109e-08	4.42145e-07	yes	--	--	-	-	-	-	-	-	-
Unigene0001121	1.397	13.1399	3.23355	4.03006e-19	9.85675e-18	yes	AtMg00750	Transposon Ty3-I Gag-Pol polyprotein, partial [Cajanus cajan]	-	-	-	-	-	-	-
Unigene0001123	1.96433	5.5879	1.50827	6.27355e-08	5.58568e-07	yes	ATHB-15	PREDICTED: homeobox-leucine zipper protein ATHB-15 [Vitis vinifera]	-	-	-	-	GO:0043231//intracellular membrane-bounded organelle	GO:0001071//nucleic acid binding transcription factor activity;GO:0003677//DNA binding	GO:0000904//cell morphogenesis involved in differentiation;GO:0003006//developmental process involved in reproduction;GO:0007015//actin filament organization;GO:0009267//cellular response to starvation;GO:0009799//specification of symmetry;GO:0009887//organ morphogenesis;GO:0009933//meristem structural organization;GO:0009943//adaxial/abaxial axis specification;GO:0009953//dorsal/ventral pattern …
Unigene0001124	0.0439	0.5537	3.65681	0.00887235	0.0273441	yes	--	--	-	-	-	-	-	-	-
Unigene0001133	6.84097	0.608967	-3.48977	3.16762e-41	2.45613e-39	yes	N	Disease resistance protein [Cynara cardunculus var. scolymus] [Cynara cardunculus]	-	-	-	-	-	-	-
Unigene0001138	41.3769	19.5968	-1.07821	2.0192e-06	1.42585e-05	yes	--	PREDICTED: probable polygalacturonase [Phoenix dactylifera]	-	-	-	-	-	-	-
Unigene0001140	0.272167	1.6945	2.6383	5.61921e-06	3.67421e-05	yes	--	PREDICTED: transcription repressor MYB5-like [Nelumbo nucifera]	-	-	-	-	-	-	-
Unigene0001142	8.39173	63.6994	2.92424	1.48343e-40	1.13051e-38	yes	PFE	Ferritin [Cynara cardunculus var. scolymus] [Cynara cardunculus]	-	-	-	-	GO:0009532//plastid stroma;GO:0044434//chloroplast part	GO:0005506//iron ion binding;GO:0016724//oxidoreductase activity, oxidizing metal ions, oxygen as acceptor	GO:0000041//transition metal ion transport;GO:0044237//cellular metabolic process;GO:0044710//single-organism metabolic process;GO:0046916//cellular transition metal ion homeostasis;GO:0048827//phyllome development;GO:0090567//reproductive shoot system development
Unigene0001144	2.19027	0.7822	-1.4855	0.00103184	0.00417708	yes	--	--	-	-	-	-	-	-	-
Unigene0001148	20.1312	52.1763	1.37396	5.69394e-15	1.03501e-13	yes	AHK3	CHASE-like protein [Cynara cardunculus var. scolymus] [Cynara cardunculus]	Environmental Information Processing	Signal transduction	ko04075//Plant hormone signal transduction	K14489	GO:0031224//intrinsic component of membrane;GO:0044464//cell part	GO:0004672//protein kinase activity;GO:0004888//transmembrane signaling receptor activity;GO:0019901//protein kinase binding;GO:0032550//purine ribonucleoside binding	GO:0000160//phosphorelay signal transduction system;GO:0000302//response to reactive oxygen species;GO:0006468//protein phosphorylation;GO:0006625//protein targeting to peroxisome;GO:0009062//fatty acid catabolic process;GO:0009267//cellular response to starvation;GO:0009409//response to cold;GO:0009617//response to bacterium;GO:0009737//response to abscisic acid;GO:0009744//response to sucrose;G…
Unigene0001152	0.307967	3.19193	3.37358	0.00014999	0.000747727	yes	--	PREDICTED: ribosome biogenesis protein erb1-like [Ipomoea nil]	-	-	-	-	-	-	-
Unigene0001153	0.001	0.432433	8.75633	0.0111545	0.03334	yes	--	--	-	-	-	-	-	-	-
Unigene0001160	0.3154	2.1506	2.76948	0.00398951	0.0137616	yes	--	--	-	-	-	-	-	-	-
Unigene0001161	4.67223	11.9278	1.35215	2.63443e-08	2.45729e-07	yes	--	PREDICTED: endoribonuclease Dicer homolog 3-like [Fragaria vesca subsp. vesca] [Fragaria vesca]	-	-	-	-	-	-	-
Unigene0001162	0.102133	25.9859	7.99113	1.47776e-99	7.25444e-97	yes	NCL2	Calcium-binding EF-hand [Cynara cardunculus var. scolymus] [Cynara cardunculus]	-	-	-	-	-	-	-
Unigene0001165	21.8135	4.36217	-2.32211	3.35738e-21	9.39023e-20	yes	PCKA	phosphoenolpyruvate carboxykinase homolog2 [Zea mays]	Metabolism	Carbohydrate metabolism;Global and overview maps;Energy metabolism	ko01100//Metabolic pathways;ko01110//Biosynthesis of secondary metabolites;ko01200//Carbon metabolism;ko00010//Glycolysis / Gluconeogenesis;ko00620//Pyruvate metabolism;ko00710//Carbon fixation in photosynthetic organisms;ko00020//Citrate cycle (TCA cycle)	K01610	-	GO:0000166//nucleotide binding;GO:0004611//phosphoenolpyruvate carboxykinase activity;GO:0032550//purine ribonucleoside binding	GO:0006006//glucose metabolic process
Unigene0001172	1.0227	3.98483	1.96214	1.9957e-06	1.41097e-05	yes	--	OSJNBa0017B10.12 [Oryza sativa Japonica Group]	-	-	-	-	-	-	-
Unigene0001173	0.2582	2.98447	3.53091	5.16206e-15	9.42866e-14	yes	--	--	-	-	-	-	-	-	-
Unigene0001174	5.25613	56.5044	3.42629	7.30153e-34	4.10101e-32	yes	JGB	PREDICTED: myosin heavy chain kinase B [Solanum pennellii]	-	-	-	-	-	GO:0004683//calmodulin-dependent protein kinase activity	-
Unigene0001175	3.95557	38.2117	3.27206	4.0543e-29	1.83426e-27	yes	JGB	PREDICTED: myosin heavy chain kinase B [Solanum pennellii]	-	-	-	-	-	-	-
Unigene0001183	4.44397	0.1677	-4.72789	2.56207e-26	9.9177e-25	yes	DREB1D	zf-RVT domain-containing protein [Cephalotus follicularis]	-	-	-	-	-	-	-
Unigene0001184	15.9395	3.32863	-2.25961	4.09665e-08	3.74539e-07	yes	--	trihelix protein, partial [Chrysanthemum x morifolium]	-	-	-	-	-	-	-
Unigene0001185	10.727	4.23473	-1.3409	0.000909437	0.00374087	yes	--	--	-	-	-	-	-	-	-
Unigene0001186	6.03823	0.558933	-3.43338	1.94438e-07	1.61321e-06	yes	--	--	-	-	-	-	-	-	-
Unigene0001189	19.5045	3.2262	-2.5959	4.72968e-17	1.00609e-15	yes	--	--	-	-	-	-	-	-	-
Unigene0001191	9.38527	18.8463	1.00581	5.66749e-05	0.000308579	yes	--	Ankyrin repeat-containing protein [Cynara cardunculus var. scolymus] [Cynara cardunculus]	-	-	-	-	-	-	-
Unigene0001192	8.07853	3.4717	-1.21845	0.000191459	0.000933102	yes	NDF5	PREDICTED: protein NDH-DEPENDENT CYCLIC ELECTRON FLOW 5 [Daucus carota subsp. sativus] [Daucus carota]	-	-	-	-	-	-	-
Unigene0001194	0.001	5.4203	12.4042	8.37122e-39	5.88711e-37	yes	At5g03795	Exostosin-like protein [Cynara cardunculus var. scolymus] [Cynara cardunculus]	-	-	-	-	-	-	-
Unigene0001197	5.7731	2.86537	-1.01063	0.00527812	0.0175313	yes	At2g39360	Phloem protein 2-like protein [Cynara cardunculus var. scolymus] [Cynara cardunculus]	-	-	-	-	-	-	-
Unigene0001198	7.20877	2.51283	-1.52044	0.000526462	0.0022953	yes	At5g59700	Protein kinase, ATP binding site-containing protein [Cynara cardunculus var. scolymus] [Cynara cardunculus]	-	-	-	-	-	-	-
Unigene0001199	10.744	39.7643	1.88794	3.82052e-16	7.63498e-15	yes	At5g38990	Phloem protein 2-like protein [Cynara cardunculus var. scolymus] [Cynara cardunculus]	-	-	-	-	-	-	-
Unigene0001201	1.10007	7.92863	2.84948	1.60523e-05	9.65773e-05	yes	ARF	ADP-ribosylation factor [Dorcoceras hygrometricum]	Cellular Processes	Transport and catabolism	ko04144//Endocytosis	K07937	GO:0043231//intracellular membrane-bounded organelle	GO:0032550//purine ribonucleoside binding;GO:0060229//lipase activator activity	GO:0006498//N-terminal protein lipidation;GO:0009893//positive regulation of metabolic process;GO:0035556//intracellular signal transduction
Unigene0001207	2.89663	6.5243	1.17145	0.00120273	0.0047876	yes	--	--	-	-	-	-	-	-	-
Unigene0001209	46.3695	7.31623	-2.664	1.21112e-41	9.58754e-40	yes	PNSL5	PREDICTED: photosynthetic NDH subunit of lumenal location 5, chloroplastic-like [Nicotiana tabacum]	Organismal Systems	Environmental adaptation	ko04626//Plant-pathogen interaction	K13459	-	-	-
Unigene0001212	4.59587	1.9808	-1.21425	0.00280507	0.0101137	yes	--	Concanavalin A-like lectin/glucanase, subgroup [Cynara cardunculus var. scolymus] [Cynara cardunculus]	-	-	-	-	-	-	-
Unigene0001220	0.001	0.872	9.76818	1.46937e-05	8.91242e-05	yes	EBS	PREDICTED: protein polybromo-1-like isoform X1 [Vigna radiata var. radiata] [Vigna radiata]	-	-	-	-	-	-	-
Unigene0001224	4.1521	8.3222	1.00312	0.000237453	0.0011313	yes	SUVH4	Post-SET domain-containing protein [Cynara cardunculus var. scolymus] [Cynara cardunculus]	Metabolism	Amino acid metabolism	ko00310//Lysine degradation	K11420	-	-	-
Unigene0001226	22.8583	2.2035	-3.37485	8.83048e-25	3.10504e-23	yes	WAK2	Concanavalin A-like lectin/glucanase, subgroup, partial [Cynara cardunculus var. scolymus] [Cynara cardunculus]	-	-	-	-	-	-	-
Unigene0001227	0.001	0.7082	9.46801	0.000546576	0.0023726	yes	--	--	-	-	-	-	-	-	-
Unigene0001232	2.3348	1495.36	9.32298	3.61691e-36	2.27108e-34	yes	LTP-2	Bifunctional inhibitor/plant lipid transfer protein/seed storage helical domain-containing protein [Cynara cardunculus var. scolymus] [Cynara cardunculus]	-	-	-	-	-	-	-
Unigene0001237	144.714	13.7857	-3.39196	4.74868e-50	5.28719e-48	yes	APM1	PREDICTED: aminopeptidase M1 [Theobroma cacao]	-	-	-	-	-	GO:0046914//transition metal ion binding;GO:0070011//peptidase activity, acting on L-amino acid peptides	GO:0019538//protein metabolic process
Unigene0001244	0.8013	7.84827	3.29196	9.48226e-05	0.000493364	yes	--	--	-	-	-	-	-	-	-
Unigene0001248	9.1986	4.2031	-1.12996	0.00201061	0.00754692	yes	PXN	Mitochondrial carrier domain-containing protein [Cynara cardunculus var. scolymus] [Cynara cardunculus]	Cellular Processes	Transport and catabolism	ko04146//Peroxisome	K13354	-	-	-
Unigene0001250	1.6353	3.82497	1.22589	0.000369414	0.00168138	yes	ROPGEF1	Double-stranded RNA-binding [Cynara cardunculus var. scolymus] [Cynara cardunculus]	-	-	-	-	-	-	-
Unigene0001251	6.43207	20.3674	1.66291	7.36878e-06	4.71594e-05	yes	PXN	Mitochondrial carrier domain-containing protein [Cynara cardunculus var. scolymus] [Cynara cardunculus]	Cellular Processes	Transport and catabolism	ko04146//Peroxisome	K13354	GO:0016020//membrane	-	-
Unigene0001255	11.3359	0.001	-13.4686	6.51898e-06	4.21515e-05	yes	--	--	-	-	-	-	-	-	-
Unigene0001256	2.37673	0.0974333	-4.60842	1.85935e-07	1.5481e-06	yes	4CLL9	4-coumarate-coa ligase, partial [Artemisia tridentata]	-	-	-	-	-	GO:0016491//oxidoreductase activity	GO:0008152//metabolic process
Unigene0001260	2.9654	0.328067	-3.17617	7.7292e-06	4.92813e-05	yes	cpc-2	Guanine nucleotide-binding protein subunit beta-2-like 1 [Anthurium amnicola]	-	-	-	-	-	-	GO:0006796//phosphate-containing compound metabolic process
Unigene0001262	0.001	0.4734	8.88692	0.00719457	0.022839	yes	--	--	-	-	-	-	-	-	-
Unigene0001263	0.291867	2.38317	3.0295	1.88054e-06	1.33492e-05	yes	--	4-coumarate--CoA ligase family protein [Populus trichocarpa]	Metabolism	Biosynthesis of other secondary metabolites;Amino acid metabolism;Metabolism of cofactors and vitamins;Global and overview maps	ko01100//Metabolic pathways;ko01110//Biosynthesis of secondary metabolites;ko00940//Phenylpropanoid biosynthesis;ko00360//Phenylalanine metabolism;ko00130//Ubiquinone and other terpenoid-quinone biosynthesis	K01904	-	-	-
Unigene0001266	5.26737	17.0714	1.69643	2.41441e-07	1.97449e-06	yes	--	--	-	-	-	-	-	-	-
Unigene0001270	29.0904	2.7721	-3.39149	1.41819e-34	8.3436e-33	yes	HERK1	Protein kinase, ATP binding site-containing protein, partial [Cynara cardunculus var. scolymus] [Cynara cardunculus]	-	-	-	-	-	-	-
Unigene0001276	0.4033	2.16777	2.42628	0.0119723	0.0354125	yes	--	--	-	-	-	-	-	-	-
Unigene0001277	1.23433	3.2093	1.37853	0.00267799	0.00970964	yes	--	Actin-binding FH2 [Cynara cardunculus var. scolymus] [Cynara cardunculus]	-	-	-	-	-	-	-
Unigene0001279	0.963	3.14337	1.7067	0.00565502	0.018604	yes	CRK10	Apple-like protein [Cynara cardunculus var. scolymus] [Cynara cardunculus]	-	-	-	-	-	-	-
Unigene0001280	9.62977	3.38873	-1.50675	4.36843e-05	0.000243137	yes	CES101	S-receptor kinase-like protein 1 [Senecio squalidus]	-	-	-	-	-	-	-
Unigene0001282	48.0115	18.4538	-1.37946	9.51455e-06	5.97425e-05	yes	--	--	-	-	-	-	-	-	-
Unigene0001292	0.2839	1.89647	2.73986	0.000411344	0.00184924	yes	--	--	-	-	-	-	-	-	-
Unigene0001294	0.353733	3.01883	3.09326	4.48453e-06	2.98337e-05	yes	EXPA1	Barwin-like endoglucanase [Cynara cardunculus var. scolymus] [Cynara cardunculus]	-	-	-	-	GO:0030312//external encapsulating structure	-	GO:0010087//phloem or xylem histogenesis;GO:0044260//cellular macromolecule metabolic process;GO:0071555//cell wall organization
Unigene0001295	0.026	1.15117	5.46844	1.76982e-07	1.47909e-06	yes	AAE14	AMP-binding, conserved site-containing protein [Cynara cardunculus var. scolymus] [Cynara cardunculus]	Metabolism	Global and overview maps;Metabolism of cofactors and vitamins	ko01100//Metabolic pathways;ko01110//Biosynthesis of secondary metabolites;ko00130//Ubiquinone and other terpenoid-quinone biosynthesis	K14760	-	GO:0003824//catalytic activity	-
Unigene0001303	16.8412	8.1458	-1.04786	4.24592e-05	0.000236929	yes	--	--	-	-	-	-	-	-	-
Unigene0001307	0.942867	6.44957	2.77408	6.61805e-17	1.39522e-15	yes	PLDALPHA4	PREDICTED: phospholipase D alpha 4 [Vitis vinifera]	Metabolism;Cellular Processes	Transport and catabolism;Global and overview maps;Lipid metabolism	ko01100//Metabolic pathways;ko01110//Biosynthesis of secondary metabolites;ko04144//Endocytosis;ko00564//Glycerophospholipid metabolism;ko00565//Ether lipid metabolism	K01115	GO:0016020//membrane;GO:0044424//intracellular part	GO:0004620//phospholipase activity;GO:0046872//metal ion binding	GO:0006650//glycerophospholipid metabolic process;GO:0006808//regulation of nitrogen utilization;GO:0009267//cellular response to starvation;GO:0040007//growth;GO:0044707//single-multicellular organism process;GO:0044767//single-organism developmental process
Unigene0001308	0.001	2.13147	11.0576	3.7457e-07	2.96673e-06	yes	LLG2	PREDICTED: GPI-anchored protein LORELEI [Theobroma cacao]	-	-	-	-	-	-	-
Unigene0001311	1.3482	4.87857	1.85542	0.000381233	0.00172934	yes	--	--	-	-	-	-	-	-	-
Unigene0001316	6.5967	1.9674	-1.74545	2.70364e-05	0.000156577	yes	--	PREDICTED: BTB/POZ domain-containing protein FBL11 isoform X1 [Pyrus x bretschneideri]	-	-	-	-	-	-	-
Unigene0001320	1.06837	0.3351	-1.67274	0.000722551	0.00304402	yes	--	--	-	-	-	-	-	-	-
Unigene0001325	0.472067	2.08463	2.14273	0.000502464	0.00220057	yes	--	--	-	-	-	-	-	-	-
Unigene0001327	903.118	176.09	-2.3586	4.03707e-34	2.30341e-32	yes	TKL-1	PREDICTED: transketolase, chloroplastic [Daucus carota subsp. sativus] [Daucus carota]	Metabolism	Energy metabolism;Global and overview maps;Carbohydrate metabolism	ko01100//Metabolic pathways;ko01110//Biosynthesis of secondary metabolites;ko01200//Carbon metabolism;ko01230//Biosynthesis of amino acids;ko00710//Carbon fixation in photosynthetic organisms;ko00030//Pentose phosphate pathway	K00615	-	GO:0016744//transferase activity, transferring aldehyde or ketonic groups	-
Unigene0001331	3.0137	0.001	-11.5573	9.58369e-08	8.30728e-07	yes	SIRK	PREDICTED: probable LRR receptor-like serine/threonine-protein kinase At5g59680 isoform X3 [Daucus carota subsp. sativus] [Daucus carota]	-	-	-	-	-	-	-
Unigene0001332	0.3787	1.53993	2.02374	0.00712094	0.0226575	yes	EBS	PREDICTED: chromatin remodeling protein EBS [Oryza brachyantha]	-	-	-	-	-	-	-
Unigene0001333	0.0162667	0.728767	5.48547	1.26439e-05	7.76062e-05	yes	KIN4A	Kinesin, motor domain-containing protein [Cynara cardunculus var. scolymus] [Cynara cardunculus]	-	-	-	-	-	-	-
Unigene0001336	108.689	51.638	-1.0737	3.572e-09	3.72525e-08	yes	--	--	-	-	-	-	-	-	-
Unigene0001337	0.1572	4.02733	4.67915	3.03311e-11	3.9576e-10	yes	--	BnaC07g42470D [Brassica napus]	-	-	-	-	-	-	-
Unigene0001339	1.71607	5.73213	1.73997	0.0166348	0.0468378	yes	--	--	-	-	-	-	-	-	-
Unigene0001340	2.43763	13.4217	2.46101	2.19893e-20	5.84936e-19	yes	--	PREDICTED: F-box protein At3g56470-like [Beta vulgaris subsp. vulgaris] [Beta vulgaris]	-	-	-	-	-	-	-
Unigene0001343	0.4945	1446.5	11.5143	1.88449e-235	3.56168e-231	yes	SBT1.2	Peptidase S8/S53 domain-containing protein [Cynara cardunculus var. scolymus] [Cynara cardunculus]	-	-	-	-	-	GO:0003824//catalytic activity	-
Unigene0001347	1.6088	6.18263	1.94224	5.25377e-08	4.72896e-07	yes	--	--	-	-	-	-	-	-	-
Unigene0001349	2.47773	0.001	-11.2748	4.2834e-11	5.51379e-10	yes	--	cytochrome b5-like heme/steroid binding domain-containing protein [Cynara cardunculus var. scolymus] [Cynara cardunculus]	-	-	-	-	-	-	-
Unigene0001351	32.8761	69.601	1.08207	8.06953e-09	8.05568e-08	yes	maoI	PREDICTED: copper methylamine oxidase isoform X1 [Theobroma cacao]	Metabolism	Global and overview maps;Amino acid metabolism;Metabolism of other amino acids;Biosynthesis of other secondary metabolites	ko01100//Metabolic pathways;ko01110//Biosynthesis of secondary metabolites;ko00260//Glycine, serine and threonine metabolism;ko00350//Tyrosine metabolism;ko00360//Phenylalanine metabolism;ko00410//beta-Alanine metabolism;ko00950//Isoquinoline alkaloid biosynthesis;ko00960//Tropane, piperidine and pyridine alkaloid biosynthesis	K00276	-	GO:0016641//oxidoreductase activity, acting on the CH-NH2 group of donors, oxygen as acceptor;GO:0048037//cofactor binding	GO:0044710//single-organism metabolic process;GO:1901564//organonitrogen compound metabolic process
Unigene0001352	100.353	20.7245	-2.27568	4.07858e-29	1.84414e-27	yes	CCR1	PREDICTED: cinnamoyl-CoA reductase 1 [Vitis vinifera]	-	-	-	-	GO:0044444//cytoplasmic part	GO:0048037//cofactor binding	GO:0019758//glycosinolate biosynthetic process
Unigene0001354	0.001	0.9029	9.81842	0.00830716	0.025833	yes	--	--	-	-	-	-	-	-	-
Unigene0001356	0.8498	8.4122	3.30729	1.39519e-16	2.88109e-15	yes	IRX7	Exostosin-like protein [Cynara cardunculus var. scolymus] [Cynara cardunculus]	-	-	-	-	-	-	-
Unigene0001357	0.414967	1.3807	1.73433	0.00293741	0.0105355	yes	NBP35	AAA domain-containing protein [Cynara cardunculus var. scolymus] [Cynara cardunculus]	-	-	-	-	GO:0044424//intracellular part	GO:0032550//purine ribonucleoside binding;GO:0043169//cation binding;GO:0051536//iron-sulfur cluster binding	GO:0009058//biosynthetic process
Unigene0001361	0.104933	2.145	4.35343	1.68371e-05	0.000101063	yes	--	C1-like protein [Cynara cardunculus var. scolymus] [Cynara cardunculus]	-	-	-	-	-	-	-
Unigene0001362	3.5088	1.2526	-1.48605	0.0178175	0.0496629	yes	GIP	polyprotein [Citrus sinensis]	-	-	-	-	-	-	-
Unigene0001392	2.8942	8.64357	1.57846	7.78917e-12	1.0789e-10	yes	At5g43190	PREDICTED: F-box/kelch-repeat protein At5g43190 [Jatropha curcas]	-	-	-	-	-	GO:0003824//catalytic activity	-
Unigene0001398	0.7503	13.1719	4.13385	2.78985e-18	6.44796e-17	yes	GIP	gag-pol polyprotein [Eustoma exaltatum subsp. russellianum] [Eustoma exaltatum]	-	-	-	-	-	-	-
Unigene0001407	0.169767	35.504	7.70828	4.66039e-116	4.0037e-113	yes	AAE2	AMP-binding, conserved site-containing protein [Cynara cardunculus var. scolymus] [Cynara cardunculus]	-	-	-	-	-	GO:0016405//CoA-ligase activity	GO:0009685//gibberellin metabolic process;GO:0010476//gibberellin mediated signaling pathway;GO:0032787//monocarboxylic acid metabolic process
Unigene0001408	7.6265	687.055	6.49326	7.56552e-21	2.07213e-19	yes	--	--	-	-	-	-	-	-	-
Unigene0001409	13.1939	905.352	6.10054	6.31037e-17	1.33184e-15	yes	--	--	-	-	-	-	-	-	-
Unigene0001410	0.574733	8.508	3.88786	4.67963e-18	1.06657e-16	yes	PUX2	PUB domain-containing protein [Cynara cardunculus var. scolymus] [Cynara cardunculus]	Genetic Information Processing	Folding, sorting and degradation	ko04141//Protein processing in endoplasmic reticulum	K14011	-	-	-
Unigene0001412	0.1298	23.3786	7.49275	1.75841e-13	2.82481e-12	yes	PDF1.4	anther-specific protein SF18, partial [Helianthus annuus]	-	-	-	-	-	-	-
Unigene0001413	1.6044	3.9645	1.30511	1.06368e-05	6.6277e-05	yes	TOP6B	PREDICTED: DNA topoisomerase 6 subunit B [Elaeis guineensis]	-	-	-	-	-	-	-
Unigene0001414	0.7206	9.10823	3.6599	3.97118e-41	3.06348e-39	yes	RE1	Cysteine-rich RLK (receptor-like protein kinase) 8 [Dorcoceras hygrometricum]	-	-	-	-	-	-	-
Unigene0001416	10.1191	3.10873	-1.70268	2.47788e-13	3.92146e-12	yes	CYP72A15	cytochrome P450 [Cynara cardunculus var. scolymus] [Cynara cardunculus]	-	-	-	-	-	-	-
Unigene0001426	3.41027	0.001	-11.7357	5.03416e-10	5.80776e-09	yes	UGT709C2	UDP-glucuronosyl/UDP-glucosyltransferase [Cynara cardunculus var. scolymus] [Cynara cardunculus]	Metabolism	Global and overview maps	ko01110//Biosynthesis of secondary metabolites	K21373	-	-	-
Unigene0001429	2.49743	5.07997	1.02437	0.000917029	0.00376779	yes	SAL2	Inositol monophosphatase [Cynara cardunculus var. scolymus] [Cynara cardunculus]	Metabolism	Energy metabolism;Global and overview maps	ko01100//Metabolic pathways;ko00920//Sulfur metabolism	K01082	-	-	GO:0006796//phosphate-containing compound metabolic process
Unigene0001433	0.739733	2.13143	1.52675	0.00600626	0.0195924	yes	--	PREDICTED: UPF0587 protein C1orf123 homolog [Nicotiana sylvestris]	-	-	-	-	-	-	-
Unigene0001436	0.9074	8.06563	3.15198	3.19789e-07	2.56184e-06	yes	--	PREDICTED: protein NLP4 [Nelumbo nucifera]	-	-	-	-	-	-	-
Unigene0001439	0.141567	1.9829	3.80806	1.21489e-05	7.48538e-05	yes	--	--	-	-	-	-	-	-	-
Unigene0001452	0.001	3.43083	11.7443	2.96699e-18	6.84689e-17	yes	--	--	-	-	-	-	-	-	-
Unigene0001459	0.001	1.94623	10.9265	1.41897e-06	1.02881e-05	yes	WRKY70	WRKY11 [Chrysanthemum x morifolium]	-	-	-	-	-	-	-
Unigene0001460	0.898233	0.0672333	-3.73984	0.0170768	0.047925	yes	--	--	-	-	-	-	-	-	-
Unigene0001461	0.0515333	1.24787	4.59781	0.00145923	0.00567712	yes	--	--	-	-	-	-	-	-	-
Unigene0001469	6.15047	0.001	-12.5865	3.84463e-06	2.5875e-05	yes	--	--	-	-	-	-	-	-	-
Unigene0001473	1.90707	0.628967	-1.6003	0.0104064	0.031376	yes	CYP82C4	cytochrome P450, partial [Cynara cardunculus var. scolymus] [Cynara cardunculus]	Metabolism	Global and overview maps	ko01100//Metabolic pathways	K00512	-	GO:0005488//binding;GO:0016491//oxidoreductase activity	-
Unigene0001479	14.967	7.17007	-1.06173	4.84368e-05	0.00026713	yes	At3g26840	PREDICTED: acyltransferase-like protein At3g26840, chloroplastic [Fragaria vesca subsp. vesca] [Fragaria vesca]	-	-	-	-	-	GO:0016746//transferase activity, transferring acyl groups	-
Unigene0001480	0.0646	1.15493	4.16013	6.31154e-05	0.000340216	yes	--	--	-	-	-	-	-	-	-
Unigene0001481	0.0839	1.82213	4.44081	1.19967e-11	1.63268e-10	yes	FMOGS-OX5	Flavin monooxygenase FMO [Cynara cardunculus var. scolymus] [Cynara cardunculus]	-	-	-	-	-	-	-
Unigene0001484	0.651267	2.3202	1.83293	0.000302746	0.00140648	yes	--	Remorin, C-terminal [Cynara cardunculus var. scolymus] [Cynara cardunculus]	-	-	-	-	-	-	-
Unigene0001486	1.34063	3.27253	1.28749	0.00708081	0.0225477	yes	--	--	-	-	-	-	-	-	-
Unigene0001487	3.19267	15.3596	2.26631	8.40862e-09	8.3776e-08	yes	--	--	-	-	-	-	-	-	-
Unigene0001488	0.623867	4.09973	2.71622	8.77862e-05	0.000459951	yes	--	--	-	-	-	-	-	-	-
Unigene0001491	2.07697	0.364367	-2.51102	0.0142757	0.0411689	yes	--	--	-	-	-	-	-	-	-
Unigene0001493	0.884067	2.52653	1.51493	0.00422028	0.0144538	yes	--	--	-	-	-	-	-	-	-
Unigene0001494	0.809	9.7806	3.59571	9.88464e-14	1.62699e-12	yes	ERF026	AP2/ERF domain-containing protein [Cynara cardunculus var. scolymus] [Cynara cardunculus]	-	-	-	-	-	-	-
Unigene0001497	1.18653	2.88943	1.28403	0.00576822	0.0189286	yes	--	--	-	-	-	-	-	-	-
Unigene0001500	4.25413	9.93267	1.22332	0.000954307	0.00390187	yes	--	Phloem protein 2-like protein [Cynara cardunculus var. scolymus] [Cynara cardunculus]	-	-	-	-	-	-	-
Unigene0001501	7.2771	3.545	-1.03758	0.00177108	0.00673746	yes	--	Phloem protein 2-like protein, partial [Cynara cardunculus var. scolymus] [Cynara cardunculus]	-	-	-	-	-	-	-
Unigene0001504	6.80907	2.2878	-1.5735	0.000659786	0.00280586	yes	--	Phloem protein 2-like protein, partial [Cynara cardunculus var. scolymus] [Cynara cardunculus]	-	-	-	-	-	-	-
Unigene0001506	11.435	5.63037	-1.02216	0.000133865	0.000675176	yes	LRK10L-1.3	Protein kinase, catalytic domain-containing protein [Cynara cardunculus var. scolymus] [Cynara cardunculus]	-	-	-	-	-	-	-
Unigene0001513	5.406	2.05533	-1.39519	0.000642936	0.00274315	yes	--	Phloem protein 2-like protein, partial [Cynara cardunculus var. scolymus] [Cynara cardunculus]	-	-	-	-	-	-	-
Unigene0001515	6.41167	2.08907	-1.61784	0.00019882	0.000964933	yes	--	Phloem protein 2-like protein, partial [Cynara cardunculus var. scolymus] [Cynara cardunculus]	-	-	-	-	-	-	-
Unigene0001517	0.5104	3.19627	2.64669	0.00132436	0.0052079	yes	--	--	-	-	-	-	-	-	-
Unigene0001518	3.28483	1.11147	-1.56336	1.50395e-05	9.10534e-05	yes	--	PREDICTED: zinc finger MYM-type protein 1-like [Brassica napus]	-	-	-	-	-	-	-
Unigene0001519	7.75113	0.1175	-6.04367	8.57615e-16	1.6663e-14	yes	--	--	-	-	-	-	-	-	-
Unigene0001526	14.3068	3.78067	-1.91999	4.56145e-06	3.03214e-05	yes	VICTR	nematode resistance-like protein, partial [Artemisia tridentata]	-	-	-	-	-	-	-
Unigene0001527	8.9527	3.9887	-1.1664	0.00641038	0.0207197	yes	CHS1	NBS-LRR resistance-like protein, partial [Lactuca serriola]	-	-	-	-	-	-	-
Unigene0001537	68.5756	5.90777	-3.53701	1.31479e-32	7.05453e-31	yes	RLM3	PREDICTED: TMV resistance protein N-like [Nicotiana sylvestris]	-	-	-	-	-	-	-
Unigene0001542	8.73147	0.594767	-3.87583	8.18326e-19	1.96211e-17	yes	At5g22620	PREDICTED: probable 2-carboxy-D-arabinitol-1-phosphatase isoform X2 [Ricinus communis]	-	-	-	-	-	GO:0003824//catalytic activity	-
Unigene0001552	4.71687	1.32523	-1.83158	7.16908e-06	4.59853e-05	yes	N	tmv resistance protein n [Nicotiana attenuata]	-	-	-	-	-	-	-
Unigene0001554	5.8799	0.601633	-3.28884	1.67259e-09	1.81846e-08	yes	--	AAA+ ATPase domain-containing protein [Cynara cardunculus var. scolymus] [Cynara cardunculus]	-	-	-	-	-	-	-
Unigene0001556	3.18347	1.10727	-1.5236	0.0055818	0.0183927	yes	--	AAA+ ATPase domain-containing protein [Cynara cardunculus var. scolymus] [Cynara cardunculus]	-	-	-	-	-	-	-
Unigene0001557	3.8582	0.920867	-2.06686	0.000110933	0.000569041	yes	--	--	-	-	-	-	-	-	-
Unigene0001559	6.67803	2.27807	-1.55161	0.00129225	0.00509487	yes	RPS10	PREDICTED: 30S ribosomal protein S10, chloroplastic [Beta vulgaris subsp. vulgaris] [Beta vulgaris]	Genetic Information Processing	Translation	ko03010//Ribosome	K02946	GO:0009532//plastid stroma;GO:0030529//intracellular ribonucleoprotein complex	GO:0005198//structural molecule activity	GO:0006090//pyruvate metabolic process;GO:0006779//porphyrin-containing compound biosynthetic process;GO:0009658//chloroplast organization;GO:0009668//plastid membrane organization;GO:0010467//gene expression;GO:0016072//rRNA metabolic process
Unigene0001560	8.1706	2.59597	-1.65417	5.71057e-06	3.72976e-05	yes	RPS10	Leucine-rich repeat-containing protein, partial [Cynara cardunculus var. scolymus] [Cynara cardunculus]	Genetic Information Processing	Translation	ko03010//Ribosome	K02946	GO:0043229//intracellular organelle;GO:0044444//cytoplasmic part	-	GO:0044237//cellular metabolic process;GO:0044238//primary metabolic process;GO:0071704//organic substance metabolic process
Unigene0001561	5.11153	1.30107	-1.97406	0.000354149	0.00162058	yes	--	--	-	-	-	-	-	-	-
Unigene0001563	4.7125	1.443	-1.70742	0.00736354	0.0232932	yes	--	NB-ARC-like protein [Cynara cardunculus var. scolymus] [Cynara cardunculus]	-	-	-	-	-	-	-
Unigene0001567	30.6227	1.25457	-4.60934	4.94213e-72	1.17124e-69	yes	N	PREDICTED: TMV resistance protein N-like [Prunus mume]	-	-	-	-	-	-	-
Unigene0001569	9.2935	2.38727	-1.96086	4.79277e-05	0.000264593	yes	N	PREDICTED: TMV resistance protein N-like [Nicotiana tabacum]	-	-	-	-	-	-	-
Unigene0001575	2.9509	0.822867	-1.84242	0.0133651	0.0389381	yes	--	nematode resistance-like protein, partial [Artemisia tridentata]	-	-	-	-	-	-	-
Unigene0001580	26.7914	5.3702	-2.31872	4.84843e-12	6.84868e-11	yes	--	--	-	-	-	-	-	-	-
Unigene0001585	4.39307	1.64067	-1.42095	0.00297557	0.0106603	yes	--	Disease resistance protein, partial [Cynara cardunculus var. scolymus] [Cynara cardunculus]	-	-	-	-	-	-	-
Unigene0001587	11.8834	5.86997	-1.01753	0.00118029	0.00470771	yes	RPP2B	disease resistance protein (TIR-NBS-LRR class) [Medicago truncatula]	-	-	-	-	-	-	-
Unigene0001588	10.2385	2.88147	-1.82913	1.91616e-06	1.35816e-05	yes	--	Disease resistance protein, partial [Cynara cardunculus var. scolymus] [Cynara cardunculus]	-	-	-	-	-	-	-
Unigene0001591	7.4846	1.74547	-2.10031	0.000526493	0.0022953	yes	N	PREDICTED: TMV resistance protein N-like [Capsicum annuum]	-	-	-	-	-	-	-
Unigene0001594	20.7872	5.66007	-1.87681	3.50459e-09	3.6605e-08	yes	RRS1B	disease resistance protein (TIR-NBS-LRR class) [Medicago truncatula]	-	-	-	-	-	-	-
Unigene0001595	21.501	4.83207	-2.15369	2.33284e-08	2.19247e-07	yes	--	PREDICTED: TMV resistance protein N-like isoform X2 [Glycine max]	-	-	-	-	-	-	-
Unigene0001596	0.956233	6.4175	2.74658	3.79984e-05	0.000214187	yes	--	PREDICTED: TMV resistance protein N-like [Solanum tuberosum]	-	-	-	-	-	-	-
Unigene0001598	119.424	24.2939	-2.29743	1.71994e-34	1.00718e-32	yes	N	tmv resistance protein n [Nicotiana attenuata]	-	-	-	-	-	-	-
Unigene0001599	2.1391	6.36573	1.57332	0.000318324	0.00147216	yes	N	disease-resistance protein NRSA1 [Tagetes erecta]	-	-	-	-	-	-	-
Unigene0001601	17.3227	5.89493	-1.55512	8.06449e-06	5.12504e-05	yes	RLM1A	NBS-LRR resistance-like protein RGC598, partial [Helianthus deserticola]	-	-	-	-	-	-	-
Unigene0001602	12.67	2.98583	-2.08521	1.50285e-07	1.27172e-06	yes	--	PREDICTED: disease resistance protein RGA2-like [Gossypium arboreum]	-	-	-	-	-	-	-
Unigene0001606	7.10897	3.3865	-1.06984	0.010678	0.0320926	yes	--	AAA+ ATPase domain-containing protein [Cynara cardunculus var. scolymus] [Cynara cardunculus]	-	-	-	-	-	-	-
Unigene0001607	6.39077	2.5436	-1.32912	0.0107723	0.0323388	yes	--	disease resistance protein (TIR-NBS-LRR class) [Medicago truncatula]	-	-	-	-	-	-	-
Unigene0001608	3.4198	0.0429667	-6.31455	2.43859e-09	2.59366e-08	yes	--	Leucine rich repeat 5 [Cynara cardunculus var. scolymus] [Cynara cardunculus]	-	-	-	-	-	-	-
Unigene0001611	0.155367	2.43573	3.97061	0.000333419	0.00153558	yes	--	Concanavalin A-like lectin/glucanase, subgroup, partial [Cynara cardunculus var. scolymus] [Cynara cardunculus]	-	-	-	-	-	-	-
Unigene0001621	14.404	2.4283	-2.56845	3.2548e-11	4.23371e-10	yes	N	nematode resistance-like protein, partial [Artemisia tridentata]	-	-	-	-	-	-	-
Unigene0001622	46.9079	3.50873	-3.74081	7.34065e-30	3.43199e-28	yes	N	NBS-LRR resistance-like protein RGC109, partial [Helianthus tuberosus]	-	-	-	-	-	-	-
Unigene0001623	40.6675	0.893167	-5.5088	1.05604e-31	5.46077e-30	yes	N	TIR-NBS-LRR disease resistance-like protein, partial [Helianthus annuus]	-	-	-	-	-	-	-
Unigene0001624	75.2839	0.885933	-6.409	5.20777e-44	4.49437e-42	yes	TIR	PREDICTED: TMV resistance protein N isoform X2 [Vitis vinifera]	-	-	-	-	-	-	-
Unigene0001631	3.73213	0.861233	-2.11552	0.000462028	0.00204672	yes	N	PREDICTED: TMV resistance protein N-like isoform X1 [Pyrus x bretschneideri]	-	-	-	-	-	-	-
Unigene0001641	3.24893	0.560867	-2.53424	1.29133e-06	9.42568e-06	yes	--	--	-	-	-	-	-	-	-
Unigene0001648	3.96997	1.38217	-1.5222	0.00158652	0.00611507	yes	--	AAA+ ATPase domain-containing protein [Cynara cardunculus var. scolymus] [Cynara cardunculus]	-	-	-	-	-	-	-
Unigene0001652	2.20927	9.05163	2.03461	2.80281e-05	0.000161923	yes	TIR	PREDICTED: TMV resistance protein N-like [Ziziphus jujuba]	-	-	-	-	-	-	-
Unigene0001655	3.84227	1.03793	-1.88824	0.00608729	0.019808	yes	VICTR	disease-resistance protein NRSA1 [Tagetes erecta]	-	-	-	-	-	-	-
Unigene0001659	13.3365	1.45913	-3.1922	7.72904e-16	1.50597e-14	yes	--	Leucine rich repeat 5 [Cynara cardunculus var. scolymus] [Cynara cardunculus]	-	-	-	-	-	-	-
Unigene0001661	23.715	3.0058	-2.97998	9.8092e-39	6.85381e-37	yes	VIL1	Crotonase superfamily, partial [Cynara cardunculus var. scolymus] [Cynara cardunculus]	-	-	-	-	-	-	-
Unigene0001664	6.2455	2.25017	-1.47279	0.0060355	0.0196691	yes	N	PREDICTED: TMV resistance protein N-like [Arachis ipaensis]	-	-	-	-	-	-	-
Unigene0001673	15.5746	4.3548	-1.83851	1.12372e-08	1.10214e-07	yes	--	Disease resistance protein [Corchorus olitorius]	-	-	-	-	-	-	-
Unigene0001675	3.93063	1.35957	-1.53161	0.00977856	0.0297178	yes	--	disease resistance protein RGA2, partial [Artemisia tridentata]	-	-	-	-	-	-	-
Unigene0001676	37.4277	2.36293	-3.98545	1.38971e-39	1.01804e-37	yes	--	AAA+ ATPase domain-containing protein [Cynara cardunculus var. scolymus] [Cynara cardunculus]	-	-	-	-	-	-	-
Unigene0001679	0.3783	1.84753	2.288	0.0145446	0.0418214	yes	--	--	-	-	-	-	-	-	-
Unigene0001680	1.60263	3.90627	1.28535	0.000849719	0.00352051	yes	--	AAA+ ATPase domain-containing protein [Cynara cardunculus var. scolymus] [Cynara cardunculus]	-	-	-	-	-	-	-
Unigene0001682	7.39377	16.1618	1.12821	3.85814e-07	3.05099e-06	yes	VPS2.1	Vacuolar protein sorting-associated protein 2 [Theobroma cacao]	Cellular Processes	Transport and catabolism	ko04144//Endocytosis	K12191	GO:0005770//late endosome	-	GO:0000302//response to reactive oxygen species;GO:0008104//protein localization;GO:0009642//response to light intensity;GO:0010243//response to organonitrogen compound;GO:0016192//vesicle-mediated transport;GO:1902582//single-organism intracellular transport
Unigene0001686	4.9736	1.3897	-1.83952	8.69008e-06	5.49306e-05	yes	N	tmv resistance protein n [Nicotiana attenuata]	-	-	-	-	-	-	-
Unigene0001695	12.9168	0.658567	-4.29377	8.00014e-24	2.66085e-22	yes	RPS10	PREDICTED: 30S ribosomal protein S10, chloroplastic [Theobroma cacao]	Genetic Information Processing	Translation	ko03010//Ribosome	K02946	GO:0009532//plastid stroma;GO:0030529//intracellular ribonucleoprotein complex	GO:0005198//structural molecule activity	GO:0006090//pyruvate metabolic process;GO:0006779//porphyrin-containing compound biosynthetic process;GO:0009658//chloroplast organization;GO:0009668//plastid membrane organization;GO:0010467//gene expression;GO:0016072//rRNA metabolic process
Unigene0001696	12.8823	4.77223	-1.43266	3.57412e-08	3.28715e-07	yes	RRS1B	PREDICTED: TMV resistance protein N-like [Jatropha curcas]	-	-	-	-	-	-	-
Unigene0001698	13.8742	3.73477	-1.89332	7.5382e-07	5.70059e-06	yes	RPS10	Ribosomal protein S10 [Cynara cardunculus var. scolymus] [Cynara cardunculus]	Genetic Information Processing	Translation	ko03010//Ribosome	K02946	-	-	-
Unigene0001700	4.98827	1.47387	-1.75893	0.00799002	0.0249802	yes	--	NB-ARC-like protein [Cynara cardunculus var. scolymus] [Cynara cardunculus]	-	-	-	-	-	-	-
Unigene0001708	2.63827	0.508733	-2.37461	0.000418319	0.00187718	yes	--	NB-ARC-like protein [Cynara cardunculus var. scolymus] [Cynara cardunculus]	-	-	-	-	-	-	-
Unigene0001709	0.4485	2.86763	2.67668	0.00275058	0.00994042	yes	--	--	-	-	-	-	-	-	-
Unigene0001711	40.6298	3.39827	-3.57967	1.23596e-46	1.19334e-44	yes	PVA14	PREDICTED: TMV resistance protein N-like [Eucalyptus grandis]	-	-	-	-	-	-	-
Unigene0001716	43.6245	4.21437	-3.37175	1.37956e-28	6.0531e-27	yes	TIR	PREDICTED: TMV resistance protein N-like isoform X2 [Nicotiana sylvestris]	-	-	-	-	-	-	-
Unigene0001721	25.9406	6.14693	-2.07727	1.36258e-27	5.65685e-26	yes	RE1	polyprotein [Oryza australiensis]	Metabolism;Genetic Information Processing	Global and overview maps;Transcription;Nucleotide metabolism	ko01100//Metabolic pathways;ko00230//Purine metabolism;ko00240//Pyrimidine metabolism;ko03020//RNA polymerase	K03006	-	-	-
Unigene0001723	2.3337	5.244	1.16805	0.010428	0.0314323	yes	--	--	-	-	-	-	-	-	-
Unigene0001724	14.1104	2.69083	-2.39063	9.28601e-16	1.79683e-14	yes	N	PREDICTED: TMV resistance protein N-like [Jatropha curcas]	-	-	-	-	-	-	-
Unigene0001729	36.9111	15.4501	-1.25644	1.75651e-08	1.67794e-07	yes	N	disease-resistance protein NRSA1 [Tagetes erecta]	-	-	-	-	-	-	-
Unigene0001735	2.66833	0.908533	-1.55433	0.00292995	0.0105103	yes	RLM3	disease-resistance protein NRSA1 [Tagetes erecta]	-	-	-	-	-	-	-
Unigene0001737	10.1518	3.70853	-1.45281	2.98727e-05	0.00017165	yes	RPS9M	Ribosomal protein S5 domain 2-type fold [Cynara cardunculus var. scolymus] [Cynara cardunculus]	Genetic Information Processing	Translation	ko03010//Ribosome	K02996	GO:0030529//intracellular ribonucleoprotein complex	-	GO:0006221//pyrimidine nucleotide biosynthetic process;GO:0010467//gene expression;GO:0032774//RNA biosynthetic process
Unigene0001738	3.39917	0.280433	-3.59945	1.72943e-05	0.000103602	yes	--	PREDICTED: TMV resistance protein N-like [Pyrus x bretschneideri]	-	-	-	-	-	-	-
Unigene0001739	5.8774	0.5455	-3.42953	7.81328e-10	8.81355e-09	yes	RPP5	PREDICTED: TMV resistance protein N-like, partial [Lupinus angustifolius]	-	-	-	-	-	-	-
Unigene0001740	72.3722	4.2128	-4.10258	2.20067e-65	4.26592e-63	yes	N	tmv resistance protein n [Nicotiana attenuata]	-	-	-	-	-	-	-
Unigene0001743	17.6792	5.9472	-1.57177	2.00894e-06	1.41914e-05	yes	DSC1	NBS-LRR resistance-like protein RGC109, partial [Helianthus tuberosus]	-	-	-	-	-	-	-
Unigene0001745	20.7157	5.92603	-1.80559	1.85957e-07	1.54811e-06	yes	RLM1B	NBS-LRR resistance-like protein RGC109, partial [Helianthus tuberosus]	-	-	-	-	-	-	-
Unigene0001749	5.56143	0.980167	-2.50436	0.000125872	0.000638182	yes	--	PREDICTED: TMV resistance protein N-like [Pyrus x bretschneideri]	-	-	-	-	-	-	-
Unigene0001751	1.41263	0.001	-10.4642	0.000399555	0.00180143	yes	--	PREDICTED: LOW QUALITY PROTEIN: TMV resistance protein N-like [Arachis duranensis]	-	-	-	-	-	-	-
Unigene0001752	16.8781	2.61507	-2.69023	3.59058e-16	7.18686e-15	yes	CHS1	PREDICTED: TMV resistance protein N-like [Pyrus x bretschneideri]	-	-	-	-	-	-	-
Unigene0001753	6.0722	2.4202	-1.32709	0.00232103	0.00856786	yes	--	PREDICTED: TMV resistance protein N-like [Vigna angularis]	-	-	-	-	-	-	-
Unigene0001755	41.3091	3.01327	-3.77706	8.45063e-50	9.28586e-48	yes	--	AAA+ ATPase domain-containing protein [Cynara cardunculus var. scolymus] [Cynara cardunculus]	-	-	-	-	-	-	-
Unigene0001756	14.4952	2.02973	-2.83622	4.78317e-09	4.90714e-08	yes	--	Leucine-rich repeat-containing protein, partial [Cynara cardunculus var. scolymus] [Cynara cardunculus]	-	-	-	-	-	-	-
Unigene0001757	2.13747	0.176867	-3.59517	0.000120114	0.000611533	yes	--	Disease resistance protein, partial [Cynara cardunculus var. scolymus] [Cynara cardunculus]	-	-	-	-	-	-	-
Unigene0001758	6.13753	1.19553	-2.36	8.21731e-06	5.21647e-05	yes	WRKY19	PREDICTED: TMV resistance protein N-like [Nelumbo nucifera]	-	-	-	-	-	-	-
Unigene0001765	3.06163	0.845233	-1.85688	0.00189735	0.00716591	yes	--	AAA+ ATPase domain-containing protein [Cynara cardunculus var. scolymus] [Cynara cardunculus]	-	-	-	-	-	-	-
Unigene0001769	12.797	1.10113	-3.53874	2.00213e-12	2.92881e-11	yes	--	NBS-LRR resistance-like protein, partial [Lactuca sativa]	-	-	-	-	-	-	-
Unigene0001780	5.24303	1.83627	-1.51363	0.000969646	0.0039556	yes	--	NBS-LRR resistance-like protein, partial [Lactuca sativa]	-	-	-	-	-	-	-
Unigene0001785	17.131	2.02757	-3.07879	3.16983e-19	7.82624e-18	yes	RGA2	PREDICTED: disease resistance protein RGA2-like [Gossypium arboreum]	-	-	-	-	-	-	-
Unigene0001786	2.06453	0.551367	-1.90473	0.00663115	0.0213235	yes	--	PREDICTED: disease resistance protein RGA2-like [Gossypium arboreum]	-	-	-	-	-	-	-
Unigene0001787	10.4974	1.84287	-2.51001	4.55816e-12	6.45433e-11	yes	--	PREDICTED: disease resistance protein RGA2-like [Prunus mume]	-	-	-	-	-	-	-
Unigene0001788	8.2347	1.4524	-2.50328	3.03919e-23	9.75225e-22	yes	RGA2	PREDICTED: disease resistance protein RGA2-like [Prunus mume]	-	-	-	-	-	-	-
Unigene0001789	18.7285	7.77073	-1.26911	1.05139e-07	9.06946e-07	yes	RGA2	PREDICTED: disease resistance protein RGA2-like [Gossypium hirsutum]	-	-	-	-	-	-	-
Unigene0001790	7.02837	2.77063	-1.34297	0.000987291	0.00401934	yes	RPP13L4	Disease resistance protein [Corchorus capsularis]	-	-	-	-	-	-	-
Unigene0001791	28.9609	3.0003	-3.27093	1.65338e-36	1.05215e-34	yes	RGA2	Disease resistance protein [Corchorus capsularis]	-	-	-	-	-	-	-
Unigene0001796	11.4712	3.09	-1.89234	9.37835e-08	8.14104e-07	yes	N	PREDICTED: TMV resistance protein N [Ricinus communis]	-	-	-	-	-	-	-
Unigene0001798	7.7829	2.51513	-1.62967	0.00390993	0.013517	yes	--	AAA+ ATPase domain-containing protein [Cynara cardunculus var. scolymus] [Cynara cardunculus]	-	-	-	-	-	-	-
Unigene0001800	2.7808	0.521	-2.41614	0.000252303	0.00119565	yes	At4g19520	nematode resistance-like protein, partial [Artemisia tridentata]	-	-	-	-	-	-	-
Unigene0001801	31.7983	2.76723	-3.52243	1.83864e-25	6.74109e-24	yes	--	Leucine-rich repeat-containing protein, partial [Cynara cardunculus var. scolymus] [Cynara cardunculus]	-	-	-	-	-	-	-
Unigene0001802	23.6338	1.643	-3.84645	2.62691e-57	3.81913e-55	yes	--	NB-ARC-like protein [Cynara cardunculus var. scolymus] [Cynara cardunculus]	-	-	-	-	-	-	-
Unigene0001805	3.98837	0.756033	-2.39928	0.000633373	0.00270663	yes	--	--	-	-	-	-	-	-	-
Unigene0001806	11.7008	4.53133	-1.3686	5.31868e-05	0.000291181	yes	--	--	-	-	-	-	-	-	-
Unigene0001811	7.7664	2.73387	-1.5063	3.53787e-05	0.000200542	yes	--	Disease resistance protein [Corchorus olitorius]	-	-	-	-	-	-	-
Unigene0001813	8.33733	1.49143	-2.48289	1.12761e-10	1.39248e-09	yes	--	Leucine-rich repeat-containing protein, partial [Cynara cardunculus var. scolymus] [Cynara cardunculus]	-	-	-	-	-	-	-
Unigene0001814	3.45267	0.824767	-2.06565	1.59092e-05	9.57976e-05	yes	--	NB-ARC-like protein [Cynara cardunculus var. scolymus] [Cynara cardunculus]	-	-	-	-	-	-	-
Unigene0001825	0.778767	0.0708667	-3.45801	0.00706573	0.0225072	yes	--	AAA+ ATPase domain-containing protein [Cynara cardunculus var. scolymus] [Cynara cardunculus]	-	-	-	-	-	-	-
Unigene0001833	8.7831	1.89433	-2.21304	1.41915e-10	1.73352e-09	yes	RGA2	PREDICTED: disease resistance protein RGA2-like [Gossypium arboreum]	-	-	-	-	-	-	-
Unigene0001837	8.0721	2.4219	-1.7368	0.000279382	0.00130944	yes	At5g43730	nematode resistance-like protein, partial [Artemisia tridentata]	-	-	-	-	-	-	-
Unigene0001838	9.26997	4.3505	-1.09138	0.00334778	0.0118211	yes	N	PREDICTED: TMV resistance protein N-like [Citrus sinensis]	-	-	-	-	-	-	-
Unigene0001840	5.65917	0.227233	-4.63834	1.7043e-11	2.28448e-10	yes	--	AAA+ ATPase domain-containing protein [Cynara cardunculus var. scolymus] [Cynara cardunculus]	-	-	-	-	-	-	-
Unigene0001841	7.8365	3.49433	-1.16519	0.00463268	0.0156661	yes	--	AAA+ ATPase domain-containing protein [Cynara cardunculus var. scolymus] [Cynara cardunculus]	-	-	-	-	-	-	-
Unigene0001842	5.49163	0.5019	-3.45176	1.11744e-43	9.52404e-42	yes	RE1	copia-like retrotransposon Hopscotch polyprotein [Zea mays]	-	-	-	-	-	-	-
Unigene0001848	36.6437	4.40063	-3.05778	1.68464e-26	6.60232e-25	yes	N	PREDICTED: TMV resistance protein N-like [Ipomoea nil]	-	-	-	-	-	-	-
Unigene0001855	17.7646	0.9559	-4.216	3.2355e-35	1.93822e-33	yes	--	AAA+ ATPase domain-containing protein [Cynara cardunculus var. scolymus] [Cynara cardunculus]	-	-	-	-	-	-	-
Unigene0001856	9.04397	1.57787	-2.51898	9.14002e-09	9.06805e-08	yes	--	AAA+ ATPase domain-containing protein [Cynara cardunculus var. scolymus] [Cynara cardunculus]	-	-	-	-	-	-	-
Unigene0001857	16.5388	1.52167	-3.44213	4.00075e-12	5.69813e-11	yes	--	Disease resistance protein, partial [Cynara cardunculus var. scolymus] [Cynara cardunculus]	-	-	-	-	-	-	-
Unigene0001861	2.03017	0.378133	-2.42463	0.0107623	0.0323121	yes	N	LOW QUALITY PROTEIN: TMV resistance protein N-like [Cajanus cajan]	-	-	-	-	-	-	-
Unigene0001864	7.40427	2.38693	-1.6332	0.000229926	0.0010989	yes	N	NBS-LRR resistance-like protein, partial [Lactuca serriola]	-	-	-	-	-	-	-
Unigene0001865	2.6973	0.548133	-2.29892	0.00169074	0.0064647	yes	N	NBS-LRR resistance-like protein, partial [Lactuca serriola]	-	-	-	-	-	-	-
Unigene0001868	8.44997	22.2381	1.39602	7.98116e-11	9.99794e-10	yes	ASK10	PREDICTED: shaggy-related protein kinase kappa [Theobroma cacao]	-	-	-	-	-	GO:0004672//protein kinase activity;GO:0032550//purine ribonucleoside binding	GO:0006464//cellular protein modification process;GO:0006796//phosphate-containing compound metabolic process
Unigene0001869	4.90253	19.9889	2.0276	1.12189e-08	1.10049e-07	yes	--	--	-	-	-	-	-	-	-
Unigene0001874	118.711	25.4249	-2.22314	4.14721e-25	1.493e-23	yes	At1g06650	Non-heme dioxygenase N-terminal domain-containing protein [Cynara cardunculus var. scolymus] [Cynara cardunculus]	-	-	-	-	-	-	-
Unigene0001875	7.64723	1.66613	-2.19843	6.93663e-13	1.05409e-11	yes	EIX1	Leucine-rich repeat-containing protein [Cynara cardunculus var. scolymus] [Cynara cardunculus]	-	-	-	-	-	-	-
Unigene0001877	2.99693	0.794367	-1.91561	0.00197144	0.00741607	yes	--	--	-	-	-	-	-	-	-
Unigene0001878	3.3139	14.3672	2.11618	9.66212e-11	1.19983e-09	yes	At1g26930	Galactose oxidase, beta-propeller [Cynara cardunculus var. scolymus] [Cynara cardunculus]	-	-	-	-	-	-	-
Unigene0001881	2.18597	0.322933	-2.75896	0.0053983	0.0178597	yes	--	cytochrome b561, eukaryote [Cynara cardunculus var. scolymus] [Cynara cardunculus]	-	-	-	-	-	-	-
Unigene0001883	4.41483	51.9672	3.55717	2.16661e-07	1.78524e-06	yes	--	Zinc finger, RING-CH-type [Corchorus olitorius]	-	-	-	-	-	-	-
Unigene0001884	0.184233	1.2778	2.79406	3.42777e-05	0.000194842	yes	FRS5	PREDICTED: protein FAR1-RELATED SEQUENCE 5-like [Ipomoea nil]	-	-	-	-	-	-	-
Unigene0001886	18.2863	71.7021	1.97125	8.06489e-11	1.00937e-09	yes	--	--	-	-	-	-	-	-	-
Unigene0001888	102.71	334.783	1.70465	2.57896e-16	5.22007e-15	yes	--	--	-	-	-	-	-	-	-
Unigene0001893	2.47903	0.001	-11.2756	8.51286e-05	0.000446987	yes	Prosalpha5	PREDICTED: proteasome subunit alpha type-5-like [Phoenix dactylifera]	Genetic Information Processing	Folding, sorting and degradation	ko03050//Proteasome	K02729	GO:0043231//intracellular membrane-bounded organelle;GO:0043234//protein complex	GO:0004175//endopeptidase activity	GO:0019941//modification-dependent protein catabolic process
Unigene0001895	2.41873	0.0629333	-5.26428	1.5407e-07	1.30127e-06	yes	ANX1	Protein kinase, ATP binding site-containing protein [Cynara cardunculus var. scolymus] [Cynara cardunculus]	-	-	-	-	-	-	-
Unigene0001897	153.353	22.7276	-2.75434	7.11831e-47	6.94379e-45	yes	BACOVA_02659	Glycoside hydrolase family 3 [Cynara cardunculus var. scolymus] [Cynara cardunculus]	Metabolism	Metabolism of other amino acids;Biosynthesis of other secondary metabolites;Carbohydrate metabolism;Global and overview maps	ko01100//Metabolic pathways;ko01110//Biosynthesis of secondary metabolites;ko00500//Starch and sucrose metabolism;ko00940//Phenylpropanoid biosynthesis;ko00460//Cyanoamino acid metabolism	K05349	-	GO:0015926//glucosidase activity	GO:0044238//primary metabolic process
Unigene0001901	1.30117	5.23027	2.00708	5.55751e-09	5.66237e-08	yes	NCER3	PREDICTED: neutral ceramidase-like [Daucus carota subsp. sativus] [Daucus carota]	Metabolism	Global and overview maps;Lipid metabolism	ko01100//Metabolic pathways;ko00600//Sphingolipid metabolism	K12349	-	-	-
Unigene0001905	40.7611	18.1263	-1.16911	1.15848e-09	1.28192e-08	yes	ATG13B	Autophagy-related protein 13 [Cynara cardunculus var. scolymus] [Cynara cardunculus]	Cellular Processes	Transport and catabolism	ko04136//Autophagy - other eukaryotes	K08331	-	-	-
Unigene0001907	3.69743	7.54427	1.02886	0.00034923	0.0016005	yes	--	F-box domain, cyclin-like protein [Cynara cardunculus var. scolymus] [Cynara cardunculus]	-	-	-	-	-	-	-
Unigene0001913	0.001	0.459033	8.84246	0.00784864	0.024587	yes	DBR	PREDICTED: 2-alkenal reductase (NADP(+)-dependent) isoform X3 [Vitis vinifera]	-	-	-	-	-	GO:0016628//oxidoreductase activity, acting on the CH-CH group of donors, NAD or NADP as acceptor	GO:0044710//single-organism metabolic process
Unigene0001914	1.57097	4.5653	1.53906	0.00278401	0.0100483	yes	--	--	-	-	-	-	-	-	-
Unigene0001920	4.357	0.001	-12.0891	1.30812e-15	2.50682e-14	yes	EXL3	Phosphate-induced protein 1 [Cynara cardunculus var. scolymus] [Cynara cardunculus]	-	-	-	-	GO:0005618//cell wall;GO:0005911//cell-cell junction	-	-
Unigene0001922	13.0575	44.8647	1.7807	1.47323e-17	3.24901e-16	yes	LAX2	auxin influx carrier protein [Zinnia violacea]	Environmental Information Processing	Signal transduction	ko04075//Plant hormone signal transduction	K13946	-	-	-
Unigene0001926	19.2719	8.3494	-1.20676	3.92716e-06	2.639e-05	yes	At3g52030	F-box domain, cyclin-like protein [Cynara cardunculus var. scolymus] [Cynara cardunculus]	-	-	-	-	-	-	-
Unigene0001930	23.1878	547.998	4.56273	1.65114e-53	2.08739e-51	yes	--	PREDICTED: classical arabinogalactan protein 5-like [Ipomoea nil]	-	-	-	-	-	-	-
Unigene0001931	11.3799	3.1178	-1.86788	5.77075e-15	1.04822e-13	yes	--	--	-	-	-	-	-	-	-
Unigene0001942	2.73607	0.328767	-3.05697	2.11521e-05	0.0001249	yes	--	rve domain-containing protein/RVT_3 domain-containing protein, partial [Cephalotus follicularis]	-	-	-	-	-	-	-
Unigene0001943	1.90753	4.1288	1.11401	0.0146367	0.0420369	yes	--	PREDICTED: uncharacterized protein LOC102628926 isoform X1 [Citrus sinensis]	-	-	-	-	-	-	-
Unigene0001951	0.001	46.369	15.5009	2.62088e-36	1.65668e-34	yes	--	--	-	-	-	-	-	-	-
Unigene0001954	6.85163	0.0515333	-7.0548	1.25381e-26	4.94976e-25	yes	--	--	-	-	-	-	-	-	-
Unigene0001956	0.001	1.88163	10.8778	0.00594302	0.0194163	yes	--	Organ specific protein [Cynara cardunculus var. scolymus] [Cynara cardunculus]	-	-	-	-	-	-	-
Unigene0001957	1.95777	39.2363	4.32491	1.19179e-05	7.35443e-05	yes	--	Organ specific protein [Cynara cardunculus var. scolymus] [Cynara cardunculus]	-	-	-	-	-	-	-
Unigene0001959	0.0444	1.045	4.5568	0.00902407	0.0277291	yes	CDF1	Zinc finger, Dof-type, partial [Cynara cardunculus var. scolymus] [Cynara cardunculus]	-	-	-	-	-	-	-
Unigene0001962	8.7096	0.825133	-3.39991	2.88659e-22	8.74303e-21	yes	--	Ankyrin repeat-containing protein, partial [Cynara cardunculus var. scolymus] [Cynara cardunculus]	-	-	-	-	-	-	-
Unigene0001963	1.4839	61.7227	5.37833	1.35617e-65	2.66303e-63	yes	--	--	-	-	-	-	-	-	-
Unigene0001964	2.3966	0.8744	-1.45462	0.0154818	0.0440842	yes	--	--	-	-	-	-	-	-	-
Unigene0001966	1.93293	46.2723	4.58128	4.0189e-73	9.7381e-71	yes	TUBB8	beta-tubulin [Cynara cardunculus var. scolymus] [Cynara cardunculus]	Cellular Processes	Transport and catabolism	ko04145//Phagosome	K07375	GO:0015630//microtubule cytoskeleton;GO:0043231//intracellular membrane-bounded organelle;GO:0043234//protein complex	GO:0005198//structural molecule activity;GO:0017111//nucleoside-triphosphatase activity;GO:0032550//purine ribonucleoside binding	GO:0006006//glucose metabolic process;GO:0006996//organelle organization;GO:0043623//cellular protein complex assembly;GO:0044763//single-organism cellular process;GO:0051603//proteolysis involved in cellular protein catabolic process
Unigene0001967	1.98077	0.001	-10.9518	2.12289e-07	1.75151e-06	yes	9DC1	Leucine-rich repeat-containing protein [Cynara cardunculus var. scolymus] [Cynara cardunculus]	-	-	-	-	-	-	-
Unigene0001968	0.1426	0.961733	2.75366	0.00078048	0.00326062	yes	--	--	-	-	-	-	-	-	-
Unigene0001976	0.475667	3.75343	2.98019	6.25569e-10	7.13965e-09	yes	--	--	-	-	-	-	-	-	-
Unigene0001977	0.5959	9.27953	3.96091	1.25442e-32	6.74017e-31	yes	RTNLB21	Reticulon [Cynara cardunculus var. scolymus] [Cynara cardunculus]	-	-	-	-	GO:0044425//membrane part	-	-
Unigene0001978	20.1452	7.90187	-1.35017	2.83886e-06	1.95355e-05	yes	--	Retrovirus-related Pol polyprotein from transposon TNT 1-94 [Noccaea caerulescens]	-	-	-	-	-	-	-
Unigene0001979	5.866	2.06847	-1.50382	0.00120547	0.00479652	yes	--	Retrovirus-related Pol polyprotein from transposon TNT 1-94, partial [Glycine soja]	-	-	-	-	-	-	-
Unigene0001981	2.71563	0.316667	-3.10025	5.6748e-07	4.3777e-06	yes	--	--	-	-	-	-	-	-	-
Unigene0001983	3.00867	1.31237	-1.19695	0.0119056	0.0352413	yes	RGA2	Disease resistance protein [Cynara cardunculus var. scolymus] [Cynara cardunculus]	-	-	-	-	-	-	-
Unigene0001986	6.00907	2.4626	-1.28696	0.000701172	0.00296237	yes	RGA2	Disease resistance protein [Cynara cardunculus var. scolymus] [Cynara cardunculus]	-	-	-	-	-	-	-
Unigene0001987	8.5399	3.7417	-1.19053	0.000122939	0.000624776	yes	RGA2	Disease resistance protein [Cynara cardunculus var. scolymus] [Cynara cardunculus]	-	-	-	-	-	-	-
Unigene0001988	7.04373	2.52207	-1.48173	0.00014975	0.000746678	yes	--	Disease resistance protein [Cynara cardunculus var. scolymus] [Cynara cardunculus]	-	-	-	-	-	-	-
Unigene0001990	7.05787	1.9547	-1.85228	2.75939e-05	0.000159524	yes	--	CC-NBS-LRR resistance-like protein RGC203 [Helianthus annuus]	-	-	-	-	-	-	-
Unigene0001996	3.86173	0.726833	-2.40955	8.55212e-05	0.000448924	yes	--	CC-NBS-LRR resistance-like protein RGC203 [Helianthus annuus]	-	-	-	-	-	-	-
Unigene0001998	16.1817	5.18903	-1.64082	4.44425e-08	4.04168e-07	yes	--	Disease resistance protein [Cynara cardunculus var. scolymus] [Cynara cardunculus]	-	-	-	-	-	-	-
Unigene0002000	3.08163	0.320833	-3.2638	1.27516e-07	1.08905e-06	yes	--	NBS-LRR protein [Helianthus annuus]	-	-	-	-	-	-	-
Unigene0002001	9.4228	3.90587	-1.27051	1.28366e-06	9.37974e-06	yes	RGA2	Disease resistance protein [Cynara cardunculus var. scolymus] [Cynara cardunculus]	-	-	-	-	-	-	-
Unigene0002002	8.10747	2.31473	-1.80841	2.47275e-06	1.71886e-05	yes	--	CC-NBS-LRR resistance-like protein RGC203 [Helianthus annuus]	-	-	-	-	-	-	-
Unigene0002008	2.33093	5.6135	1.26799	0.000333985	0.00153715	yes	--	--	-	-	-	-	-	-	-
Unigene0002009	1.18283	3.49047	1.56117	0.00168705	0.00645188	yes	--	UvrD-like Helicase, ATP-binding domain-containing protein [Cynara cardunculus var. scolymus] [Cynara cardunculus]	-	-	-	-	-	-	-
Unigene0002010	0.0443667	4.90617	6.78898	5.54823e-26	2.10354e-24	yes	KCS20	3-Oxoacyl-[acyl-carrier-protein (ACP)] synthase III C-terminal [Cynara cardunculus var. scolymus] [Cynara cardunculus]	Organismal Systems;Metabolism	Environmental adaptation;Global and overview maps;Lipid metabolism	ko01100//Metabolic pathways;ko01110//Biosynthesis of secondary metabolites;ko04626//Plant-pathogen interaction;ko00062//Fatty acid elongation	K15397	-	-	-
Unigene0002011	3.67207	0.526167	-2.803	0.00712512	0.022668	yes	--	Concanavalin A-like lectin/glucanase, subgroup [Cynara cardunculus var. scolymus] [Cynara cardunculus]	-	-	-	-	-	-	-
Unigene0002012	10.7421	0.001	-13.391	2.32148e-07	1.90445e-06	yes	--	--	-	-	-	-	-	-	-
Unigene0002016	10.0313	32.4279	1.69273	7.69253e-13	1.16544e-11	yes	HST	Chloramphenicol acetyltransferase-like domain-containing protein [Cynara cardunculus var. scolymus] [Cynara cardunculus]	Metabolism	Biosynthesis of other secondary metabolites;Global and overview maps	ko01100//Metabolic pathways;ko01110//Biosynthesis of secondary metabolites;ko00940//Phenylpropanoid biosynthesis;ko00941//Flavonoid biosynthesis;ko00945//Stilbenoid, diarylheptanoid and gingerol biosynthesis	K13065	-	-	-
Unigene0002019	4.15213	0.9669	-2.10241	0.00181389	0.00688334	yes	--	--	-	-	-	-	-	-	-
Unigene0002020	0.001	0.945267	9.88458	0.00299692	0.0107276	yes	--	--	-	-	-	-	-	-	-
Unigene0002023	0.1672	315.563	10.8821	6.17083e-131	8.14193e-128	yes	--	--	-	-	-	-	-	-	-
Unigene0002024	2.17463	0.632933	-1.78065	0.00118382	0.00472003	yes	THRRS	Nucleotide-binding, alpha-beta plait [Cynara cardunculus var. scolymus] [Cynara cardunculus]	Genetic Information Processing	Translation	ko03015//mRNA surveillance pathway	K14411	-	GO:0097159//organic cyclic compound binding	-
Unigene0002031	21.2217	5.89797	-1.84725	2.43691e-18	5.66689e-17	yes	At1g06840	Protein kinase, ATP binding site-containing protein, partial [Cynara cardunculus var. scolymus] [Cynara cardunculus]	-	-	-	-	-	-	-
Unigene0002033	0.001	2.3882	11.2217	4.24918e-12	6.03377e-11	yes	--	PREDICTED: ATP-dependent DNA helicase PIF1-like [Nicotiana tabacum]	-	-	-	-	-	-	-
Unigene0002034	3.41407	34.4511	3.33499	3.81277e-28	1.62759e-26	yes	PP2CA	Protein phosphatase 2C [Cynara cardunculus var. scolymus] [Cynara cardunculus]	Environmental Information Processing	Signal transduction	ko04075//Plant hormone signal transduction;ko04016//MAPK signaling pathway - plant	K14497	-	GO:0004721//phosphoprotein phosphatase activity;GO:0043169//cation binding	GO:0006464//cellular protein modification process
Unigene0002037	0.1074	0.682233	2.66727	0.00197439	0.00742497	yes	ORTH2	PREDICTED: E3 ubiquitin-protein ligase ORTHRUS 2 [Theobroma cacao]	-	-	-	-	-	GO:0005515//protein binding;GO:0043169//cation binding	-
Unigene0002038	0.0227667	0.5718	4.65052	0.00045034	0.00200269	yes	--	DUF4283 domain-containing protein, partial [Cephalotus follicularis]	-	-	-	-	-	-	-
Unigene0002043	3.45153	0.0522	-6.04704	1.62309e-10	1.97339e-09	yes	--	PREDICTED: F-box/kelch-repeat protein At3g06240-like [Nelumbo nucifera]	-	-	-	-	-	-	-
Unigene0002046	2.99253	0.9692	-1.6265	0.00726451	0.023032	yes	HSL1	Armadillo [Cynara cardunculus var. scolymus] [Cynara cardunculus]	-	-	-	-	-	-	-
Unigene0002047	0.273567	3.47427	3.66674	0.000200077	0.000970398	yes	--	--	-	-	-	-	-	-	-
Unigene0002051	1.9397	12.7047	2.71145	9.56701e-22	2.80553e-20	yes	RLM1A	TIR-NBS-LRR resistance-like protein RGC151 [Helianthus annuus]	-	-	-	-	-	-	-
Unigene0002054	2.3352	19.8958	3.09085	7.27471e-31	3.60399e-29	yes	At1g14780	PREDICTED: MACPF domain-containing protein At4g24290-like [Sesamum indicum]	-	-	-	-	-	-	-
Unigene0002057	0.639933	2.2767	1.83095	0.0150493	0.0430485	yes	--	PREDICTED: F-box/kelch-repeat protein At3g06240-like [Juglans regia]	-	-	-	-	-	-	-
Unigene0002060	0.413033	2.55537	2.6292	5.25748e-07	4.07364e-06	yes	TOR	Serine/threonine-protein kinase TOR [Noccaea caerulescens]	Cellular Processes	Transport and catabolism	ko04136//Autophagy - other eukaryotes	K07203	-	-	-
Unigene0002064	0.975733	2.56223	1.39284	0.0018229	0.00691024	yes	--	--	-	-	-	-	-	-	-
Unigene0002066	1.24887	0.0515	-4.5999	3.34437e-05	0.000190273	yes	--	--	-	-	-	-	-	-	-
Unigene0002067	0.332767	1.76447	2.40665	0.00325273	0.0115249	yes	--	--	-	-	-	-	-	-	-
Unigene0002074	4.52933	10.5889	1.22518	7.2965e-07	5.53386e-06	yes	AVT6E	Amino acid transporter, transmembrane [Cynara cardunculus var. scolymus] [Cynara cardunculus]	-	-	-	-	GO:0031224//intrinsic component of membrane	-	-
Unigene0002076	4.75803	1.13797	-2.06391	0.00115776	0.00462661	yes	WAK2	Concanavalin A-like lectin/glucanase, subgroup, partial [Cynara cardunculus var. scolymus] [Cynara cardunculus]	-	-	-	-	-	-	-
Unigene0002089	0.0802	2.08397	4.69959	2.93869e-07	2.3685e-06	yes	GULLO1	CO dehydrogenase flavoprotein-like, FAD-binding, subdomain 2 [Cynara cardunculus var. scolymus] [Cynara cardunculus]	-	-	-	-	-	GO:0016899//oxidoreductase activity, acting on the CH-OH group of donors, oxygen as acceptor	-
Unigene0002094	7.86403	2.64167	-1.57382	4.37369e-11	5.62331e-10	yes	PAPS2	Nucleotidyltransferase, class I, C-terminal-like protein [Cynara cardunculus var. scolymus] [Cynara cardunculus]	Genetic Information Processing	Translation	ko03015//mRNA surveillance pathway	K14376	-	-	-
Unigene0002095	0.001	0.864367	9.7555	0.000196868	0.000956752	yes	CAR4	C2 calcium-dependent membrane targeting [Corchorus olitorius]	-	-	-	-	-	-	-
Unigene0002097	0.143333	2.2035	3.94235	5.81521e-10	6.66308e-09	yes	--	PREDICTED: probable serine/threonine-protein kinase nek3 isoform X2 [Camelina sativa]	-	-	-	-	-	-	-
Unigene0002099	1.33233	0.342633	-1.95922	0.00543818	0.0179735	yes	CHR28	Helicase, C-terminal [Cynara cardunculus var. scolymus] [Cynara cardunculus]	-	-	-	-	-	-	-
Unigene0002104	0.001	0.670133	9.3883	0.000333477	0.00153558	yes	--	PREDICTED: eukaryotic peptide chain release factor GTP-binding subunit ERF3A [Cicer arietinum]	Genetic Information Processing	Translation	ko03015//mRNA surveillance pathway	K03267	-	-	-
Unigene0002105	0.001	1.55577	10.6034	3.98499e-11	5.14281e-10	yes	--	DUF3675 domain-containing protein/RINGv domain-containing protein [Cephalotus follicularis]	-	-	-	-	-	-	-
Unigene0002106	2.68543	0.928333	-1.53244	0.0042738	0.0146133	yes	--	--	-	-	-	-	-	-	-
Unigene0002109	3.8594	0.373133	-3.37061	1.5815e-05	9.52604e-05	yes	--	--	-	-	-	-	-	-	-
Unigene0002113	5.4554	0.155467	-5.13301	3.69879e-07	2.93296e-06	yes	--	PREDICTED: probable leucine-rich repeat receptor-like protein kinase At1g35710 [Juglans regia]	-	-	-	-	-	-	-
Unigene0002114	4.1174	0.130233	-4.98256	8.47268e-22	2.49332e-20	yes	--	Leucine-rich repeat-containing protein [Cynara cardunculus var. scolymus] [Cynara cardunculus]	-	-	-	-	-	-	-
Unigene0002115	9.15467	0.519567	-4.13913	2.46536e-13	3.90246e-12	yes	--	PREDICTED: MDIS1-interacting receptor like kinase 2 [Vitis vinifera]	-	-	-	-	-	-	-
Unigene0002117	12.2872	0.6374	-4.26881	3.93677e-27	1.59582e-25	yes	MIK2	Leucine-rich repeat-containing protein [Cynara cardunculus var. scolymus] [Cynara cardunculus]	-	-	-	-	-	-	-
Unigene0002119	17.1423	1.047	-4.03323	4.70605e-15	8.62281e-14	yes	MIK2	Leucine-rich repeat-containing protein [Cynara cardunculus var. scolymus] [Cynara cardunculus]	-	-	-	-	-	-	-
Unigene0002120	13.0332	1.10953	-3.55416	5.30916e-25	1.89774e-23	yes	MIK2	Leucine-rich repeat-containing protein [Cynara cardunculus var. scolymus] [Cynara cardunculus]	-	-	-	-	-	-	-
Unigene0002121	19.331	0.787967	-4.61664	1.38907e-21	4.02198e-20	yes	MIK2	PREDICTED: MDIS1-interacting receptor like kinase 2 [Vitis vinifera]	Environmental Information Processing	Signal transduction	ko04075//Plant hormone signal transduction	K13415	-	-	-
Unigene0002122	7.18473	1.23027	-2.54596	2.046e-06	1.44316e-05	yes	MIK2	PREDICTED: probable leucine-rich repeat receptor-like protein kinase At1g35710 isoform X2 [Daucus carota subsp. sativus] [Daucus carota]	-	-	-	-	-	-	-
Unigene0002123	20.1982	1.58133	-3.67502	1.09949e-18	2.61717e-17	yes	MIK2	PREDICTED: probable leucine-rich repeat receptor-like protein kinase At1g35710 isoform X2 [Daucus carota subsp. sativus] [Daucus carota]	-	-	-	-	-	-	-
Unigene0002124	5.09643	0.263333	-4.27453	2.58234e-21	7.28996e-20	yes	--	Leucine-rich repeat-containing protein [Cynara cardunculus var. scolymus] [Cynara cardunculus]	-	-	-	-	-	-	-
Unigene0002125	9.69203	0.7499	-3.69203	3.09568e-24	1.05089e-22	yes	--	Leucine-rich repeat-containing protein [Cynara cardunculus var. scolymus] [Cynara cardunculus]	-	-	-	-	-	-	-
Unigene0002126	6.37707	0.869067	-2.87535	7.82248e-11	9.80404e-10	yes	--	Leucine-rich repeat-containing protein [Cynara cardunculus var. scolymus] [Cynara cardunculus]	-	-	-	-	-	-	-
Unigene0002127	0.813067	0.001	-9.66723	0.00880579	0.0271699	yes	--	PREDICTED: LRR receptor-like serine/threonine-protein kinase GSO2 isoform X2 [Eucalyptus grandis]	-	-	-	-	-	-	-
Unigene0002128	2.4161	0.159133	-3.92437	5.21203e-05	0.000285756	yes	--	Leucine-rich repeat-containing protein [Cynara cardunculus var. scolymus] [Cynara cardunculus]	-	-	-	-	-	GO:0016740//transferase activity	-
Unigene0002129	4.1369	0.216933	-4.25323	1.60946e-08	1.54528e-07	yes	MIK2	Concanavalin A-like lectin/glucanase, subgroup [Cynara cardunculus var. scolymus] [Cynara cardunculus]	-	-	-	-	-	-	-
Unigene0002130	5.6308	0.0638	-6.46364	6.86552e-20	1.76242e-18	yes	--	Leucine-rich repeat-containing protein [Cynara cardunculus var. scolymus] [Cynara cardunculus]	-	-	-	-	-	-	-
Unigene0002131	2.99567	0.377067	-2.98999	6.46894e-05	0.000347634	yes	--	Leucine-rich repeat-containing protein [Cynara cardunculus var. scolymus] [Cynara cardunculus]	-	-	-	-	-	-	-
Unigene0002136	0.324767	1.27553	1.97363	0.00228033	0.0084308	yes	--	--	-	-	-	-	-	-	-
Unigene0002148	2.2292	0.001	-11.1223	1.59008e-05	9.57543e-05	yes	CTH	Cystathionine gamma-lyase [Anthurium amnicola]	Metabolism	Global and overview maps;Amino acid metabolism;Metabolism of other amino acids	ko01100//Metabolic pathways;ko01230//Biosynthesis of amino acids;ko00270//Cysteine and methionine metabolism;ko00260//Glycine, serine and threonine metabolism;ko00450//Selenocompound metabolism	K01758	GO:0009536//plastid	GO:0016846//carbon-sulfur lyase activity	GO:0009086//methionine biosynthetic process
Unigene0002149	0.841633	4.11007	2.2879	1.21348e-10	1.4951e-09	yes	NUP98A	nucleoporin 98 [Daucus carota]	Genetic Information Processing	Translation	ko03013//RNA transport	K14297	-	-	-
Unigene0002151	0.8659	0.113133	-2.93618	0.00149524	0.00580214	yes	LECRK3	Bulb-type lectin domain-containing protein [Cynara cardunculus var. scolymus] [Cynara cardunculus]	-	-	-	-	-	GO:0016301//kinase activity	-
Unigene0002156	0.001	0.509867	8.99398	0.00192957	0.00727666	yes	--	--	-	-	-	-	-	-	-
Unigene0002162	0.001	1.24617	10.2833	1.246e-05	7.66021e-05	yes	At3g07870	F-box associated domain, type 1 [Cynara cardunculus var. scolymus] [Cynara cardunculus]	-	-	-	-	-	-	-
Unigene0002163	3.5902	0.0518	-6.11497	1.04545e-07	9.02035e-07	yes	--	Leucine-rich repeat-containing protein [Cynara cardunculus var. scolymus] [Cynara cardunculus]	-	-	-	-	-	-	-
Unigene0002164	11.275	2.56493	-2.13614	2.43215e-07	1.988e-06	yes	--	Leucine-rich repeat-containing protein [Cynara cardunculus var. scolymus] [Cynara cardunculus]	-	-	-	-	-	-	-
Unigene0002165	2.58303	0.322533	-3.00155	1.79363e-05	0.000107226	yes	--	--	-	-	-	-	-	-	-
Unigene0002173	3.31947	1.42123	-1.22381	0.000395313	0.00178439	yes	ATB	F-box domain, cyclin-like protein [Cynara cardunculus var. scolymus] [Cynara cardunculus]	-	-	-	-	-	-	-
Unigene0002177	0.001	1.3543	10.4033	3.64302e-07	2.89268e-06	yes	--	--	-	-	-	-	-	-	-
Unigene0002178	8.33413	17.746	1.09039	3.46393e-07	2.75976e-06	yes	GSVIVT00026920001	Glycoside hydrolase, family 28 [Cynara cardunculus var. scolymus] [Cynara cardunculus]	-	-	-	-	-	GO:0016787//hydrolase activity	GO:0044238//primary metabolic process;GO:0045229//external encapsulating structure organization
Unigene0002187	39.2768	182.085	2.21286	1.29669e-29	6.00674e-28	yes	SDR1	broad substrate reductase/dehydrogenase [Artemisia annua]	Metabolism	Global and overview maps;Metabolism of terpenoids and polyketides	ko01110//Biosynthesis of secondary metabolites;ko00902//Monoterpenoid biosynthesis	K15095	-	-	-
Unigene0002188	0.001	3.81163	11.8962	1.35053e-05	8.24916e-05	yes	--	--	-	-	-	-	-	-	-
Unigene0002196	0.001	0.545933	9.09258	0.00424479	0.0145299	yes	At3g13560	Glycoside hydrolase, catalytic domain-containing protein [Cynara cardunculus var. scolymus] [Cynara cardunculus]	Metabolism	Carbohydrate metabolism	ko00500//Starch and sucrose metabolism	K19891	-	GO:0016787//hydrolase activity	GO:0008152//metabolic process
Unigene0002197	0.875567	9.03023	3.36647	7.75028e-10	8.74901e-09	yes	GMPM1	seed maturation protein LEA 4 [Glycine tomentella]	-	-	-	-	-	-	-
Unigene0002201	6.09597	0.1676	-5.18476	3.53595e-10	4.1567e-09	yes	--	Phloem protein 2-like protein, partial [Cynara cardunculus var. scolymus] [Cynara cardunculus]	-	-	-	-	-	-	-
Unigene0002204	0.630567	1.74193	1.46597	0.0133005	0.0387752	yes	At1g51810	Phloem protein 2-like protein [Cynara cardunculus var. scolymus] [Cynara cardunculus]	-	-	-	-	-	-	-
Unigene0002205	0.305267	3.41083	3.48198	4.40338e-06	2.93321e-05	yes	HERK1	PREDICTED: receptor like protein kinase S.2-like [Daucus carota subsp. sativus] [Daucus carota]	-	-	-	-	-	-	-
Unigene0002206	0.653067	4.9813	2.93122	6.97504e-10	7.91405e-09	yes	HERK1	Protein kinase, ATP binding site-containing protein, partial [Cynara cardunculus var. scolymus] [Cynara cardunculus]	-	-	-	-	-	GO:0016772//transferase activity, transferring phosphorus-containing groups	-
Unigene0002213	0.0908333	3.85483	5.4073	5.5268e-12	7.75332e-11	yes	--	hypothetical protein DCAR_019134 [Daucus carota subsp. sativus] [Daucus carota]	-	-	-	-	-	-	-
Unigene0002214	0.038	0.5586	3.87774	0.0115927	0.0344519	yes	NAC098	No apical meristem (NAM) protein [Cynara cardunculus var. scolymus] [Cynara cardunculus]	-	-	-	-	-	-	-
Unigene0002218	8.73127	33.0862	1.92197	1.94146e-09	2.09229e-08	yes	ACT3	Actin/actin-like conserved site-containing protein [Cynara cardunculus var. scolymus] [Cynara cardunculus]	-	-	-	-	-	GO:0032550//purine ribonucleoside binding	-
Unigene0002220	1.50513	0.001	-10.5557	0.0116856	0.0346757	yes	--	--	-	-	-	-	-	-	-
Unigene0002223	4.8015	10.5268	1.13251	0.00448059	0.0152212	yes	--	--	-	-	-	-	-	-	-
Unigene0002225	1.97663	0.273333	-2.85431	0.00131564	0.00517763	yes	--	Pentatricopeptide repeat-containing protein [Cynara cardunculus var. scolymus] [Cynara cardunculus]	-	-	-	-	-	-	-
Unigene0002226	0.001	3.6901	11.8494	5.30917e-08	4.77654e-07	yes	--	--	-	-	-	-	-	-	-
Unigene0002233	0.001	0.84	9.71425	0.000369275	0.00168095	yes	--	--	-	-	-	-	-	-	-
Unigene0002234	30.9967	13.3159	-1.21897	9.84524e-08	8.5248e-07	yes	ATHB-16	HD-ZIP protein, partial [Chrysanthemum x morifolium]	-	-	-	-	-	-	-
Unigene0002237	0.480167	1.70407	1.82737	0.0128856	0.0377652	yes	--	Helicase, C-terminal [Cynara cardunculus var. scolymus] [Cynara cardunculus]	-	-	-	-	-	-	-
Unigene0002241	0.668767	1.74943	1.38731	0.0144973	0.0416998	yes	At5g38990	Phloem protein 2-like protein [Cynara cardunculus var. scolymus] [Cynara cardunculus]	-	-	-	-	-	-	-
Unigene0002242	15.5136	1.8713	-3.05142	9.66166e-21	2.62931e-19	yes	--	--	-	-	-	-	-	-	-
Unigene0002243	4.93053	0.176133	-4.807	7.10869e-10	8.05602e-09	yes	--	--	-	-	-	-	-	-	-
Unigene0002247	9.57197	4.3881	-1.12522	0.00461252	0.0156063	yes	--	--	-	-	-	-	-	-	-
Unigene0002249	49.7386	3.40793	-3.8674	2.36358e-23	7.63291e-22	yes	--	--	-	-	-	-	-	-	-
Unigene0002250	25.2153	9.0075	-1.4851	1.31832e-11	1.78579e-10	yes	--	--	-	-	-	-	-	-	-
Unigene0002251	0.6268	4.8788	2.96045	0.00246237	0.00901784	yes	--	--	-	-	-	-	-	-	-
Unigene0002255	0.331367	1.22417	1.8853	0.00101448	0.00411495	yes	CYCA2-1	Cyclin A/B/D/E [Cynara cardunculus var. scolymus] [Cynara cardunculus]	-	-	-	-	-	-	GO:0044763//single-organism cellular process
Unigene0002257	0.0767667	1.0482	3.77129	0.00411867	0.01415	yes	--	Concanavalin A-like lectin/glucanase, subgroup [Cynara cardunculus var. scolymus] [Cynara cardunculus]	-	-	-	-	-	-	-
Unigene0002260	0.001	0.746633	9.54426	0.00304297	0.0108713	yes	--	DNA helicase, UvrD-like, C-terminal [Cynara cardunculus var. scolymus] [Cynara cardunculus]	-	-	-	-	-	-	-
Unigene0002261	0.001	3.74197	11.8696	1.05042e-11	1.43836e-10	yes	--	--	-	-	-	-	-	-	-
Unigene0002264	1.43427	7.36927	2.36121	5.9551e-05	0.000322774	yes	--	--	-	-	-	-	-	-	-
Unigene0002269	2.73687	0.001	-11.4183	2.30582e-07	1.89231e-06	yes	--	--	-	-	-	-	-	-	-
Unigene0002274	6.16473	33.0635	2.42313	1.3795e-29	6.37862e-28	yes	PSD	Armadillo-like helical [Cynara cardunculus var. scolymus] [Cynara cardunculus]	Genetic Information Processing	Translation	ko03013//RNA transport	K14288	-	-	-
Unigene0002280	0.001	4.54187	12.1491	3.10394e-09	3.26231e-08	yes	--	--	-	-	-	-	-	-	-
Unigene0002285	57.2718	7.12333	-3.0072	4.07327e-52	4.88793e-50	yes	TSS	PREDICTED: protein TSS [Vitis vinifera]	-	-	-	-	-	-	-
Unigene0002286	0.742633	0.001	-9.53651	0.0115436	0.0343271	yes	--	--	-	-	-	-	-	-	-
Unigene0002287	0.976967	4.1521	2.08746	0.000387765	0.00175634	yes	--	--	-	-	-	-	-	-	-
Unigene0002292	0.5671	2.22343	1.97111	8.59278e-05	0.000450902	yes	TDR	Leucine-rich repeat-containing protein [Cynara cardunculus var. scolymus] [Cynara cardunculus]	-	-	-	-	GO:0016020//membrane	GO:0016491//oxidoreductase activity;GO:0016772//transferase activity, transferring phosphorus-containing groups	GO:0006796//phosphate-containing compound metabolic process
Unigene0002293	0.0618	1.17327	4.24678	0.0171481	0.0480983	yes	--	--	-	-	-	-	-	-	-
Unigene0002296	2.271	0.507233	-2.16261	0.00521718	0.0173461	yes	--	--	-	-	-	-	-	-	-
Unigene0002297	1.2399	8.1077	2.70907	9.35353e-10	1.04744e-08	yes	AGO1A	Argonaute/Dicer protein, PAZ [Cynara cardunculus var. scolymus] [Cynara cardunculus]	-	-	-	-	-	-	-
Unigene0002298	2.691	7.63467	1.50442	0.000284415	0.00133031	yes	AGO1B	Argonaute/Dicer protein, PAZ [Cynara cardunculus var. scolymus] [Cynara cardunculus]	-	-	-	-	-	-	-
Unigene0002299	0.808467	7.5693	3.2269	3.55394e-09	3.70846e-08	yes	PHN1	Argonaute/Dicer protein, PAZ [Cynara cardunculus var. scolymus] [Cynara cardunculus]	-	-	-	-	-	-	GO:0009987//cellular process;GO:0010467//gene expression
Unigene0002301	91.9044	6.67523	-3.78324	3.92267e-65	7.5077e-63	yes	GPAT3	Phospholipid/glycerol acyltransferase [Cynara cardunculus var. scolymus] [Cynara cardunculus]	Metabolism	Global and overview maps;Lipid metabolism	ko01100//Metabolic pathways;ko01110//Biosynthesis of secondary metabolites;ko00564//Glycerophospholipid metabolism;ko00561//Glycerolipid metabolism	K13508	-	GO:0016740//transferase activity	-
Unigene0002303	3.65393	9.9487	1.44506	6.49573e-07	4.96138e-06	yes	CPK9	PREDICTED: calcium-dependent protein kinase 2-like [Daucus carota subsp. sativus] [Daucus carota]	Organismal Systems	Environmental adaptation	ko04626//Plant-pathogen interaction	K13412	-	-	-
Unigene0002304	0.001	0.881767	9.78425	0.00328498	0.0116273	yes	At3g19360	Zinc finger, CCCH-type [Cynara cardunculus var. scolymus] [Cynara cardunculus]	-	-	-	-	-	-	-
Unigene0002307	0.0953667	1.90767	4.32218	0.000117581	0.000600252	yes	--	--	-	-	-	-	-	-	-
Unigene0002309	1.32767	3.26373	1.29763	0.00786907	0.0246423	yes	CDC20-1	PREDICTED: cell division cycle 20.2, cofactor of APC complex-like [Erythranthe guttata]	Genetic Information Processing	Folding, sorting and degradation	ko04120//Ubiquitin mediated proteolysis	K03363	-	-	-
Unigene0002311	4.6956	1.12073	-2.06687	3.4635e-06	2.35003e-05	yes	LRK10	PREDICTED: rust resistance kinase Lr10-like isoform X3 [Vitis vinifera]	-	-	-	-	-	GO:0004672//protein kinase activity;GO:0005488//binding	GO:0006796//phosphate-containing compound metabolic process
Unigene0002316	0.427333	8.18517	4.25958	2.96442e-15	5.5254e-14	yes	--	PREDICTED: ABC transporter F family member 4-like isoform X2 [Nicotiana attenuata]	-	-	-	-	-	-	-
Unigene0002317	2.3373	0.001	-11.1906	5.9168e-05	0.000320928	yes	Appl	--	-	-	-	-	-	-	-
Unigene0002326	0.117767	0.778533	2.72483	0.000832128	0.00345444	yes	E2FC	PREDICTED: transcription factor E2FC isoform X2 [Vitis vinifera]	-	-	-	-	-	-	-
Unigene0002331	1.2399	0.108067	-3.52023	0.000152551	0.000759588	yes	--	AAA+ ATPase domain-containing protein [Cynara cardunculus var. scolymus] [Cynara cardunculus]	-	-	-	-	-	-	-
Unigene0002333	2.03257	21.7663	3.42072	5.44249e-07	4.20837e-06	yes	--	No apical meristem (NAM) protein [Cynara cardunculus var. scolymus] [Cynara cardunculus]	-	-	-	-	-	-	-
Unigene0002338	2.52773	0.0748333	-5.07802	2.65631e-06	1.83613e-05	yes	--	--	-	-	-	-	-	-	-
Unigene0002340	6.39943	14.5161	1.18164	1.17813e-06	8.65059e-06	yes	ATL9	Zinc finger, RING/FYVE/PHD-type [Cynara cardunculus var. scolymus] [Cynara cardunculus]	-	-	-	-	-	-	-
Unigene0002341	11.6523	62.4092	2.42115	1.10712e-26	4.3913e-25	yes	AGO2	Argonaute/Dicer protein, PAZ [Cynara cardunculus var. scolymus] [Cynara cardunculus]	-	-	-	-	-	-	-
Unigene0002342	24.3429	133.382	2.454	1.44594e-37	9.66518e-36	yes	AGO2	Argonaute/Dicer protein, PAZ [Cynara cardunculus var. scolymus] [Cynara cardunculus]	-	-	-	-	-	-	-
Unigene0002353	2.61227	0.288533	-3.17849	8.19294e-09	8.16917e-08	yes	--	Leucine-rich repeat-containing protein [Cynara cardunculus var. scolymus] [Cynara cardunculus]	-	-	-	-	-	-	-
Unigene0002354	4.045	0.9126	-2.14809	1.12178e-05	6.95821e-05	yes	N	PREDICTED: TMV resistance protein N-like [Ipomoea nil]	-	-	-	-	-	-	-
Unigene0002355	8.65783	3.7464	-1.2085	1.75351e-07	1.46676e-06	yes	NSI	Acetyltransferase NSI [Glycine soja]	Metabolism	Global and overview maps;Amino acid metabolism	ko01100//Metabolic pathways;ko00380//Tryptophan metabolism	K22450	-	-	-
Unigene0002359	4.9219	1.0445	-2.2364	2.59866e-07	2.11428e-06	yes	EIX1	PREDICTED: receptor-like protein kinase [Vitis vinifera]	-	-	-	-	-	-	-
Unigene0002366	4.59107	1.09347	-2.06992	0.000916572	0.00376653	yes	--	--	-	-	-	-	-	-	-
Unigene0002367	1.78803	4.69687	1.39333	0.00046512	0.00205921	yes	--	D111/G-patch domain-containing protein [Zea mays]	-	-	-	-	-	-	-
Unigene0002370	1.94307	0.2304	-3.07612	0.0132436	0.0386333	yes	--	--	-	-	-	-	-	-	-
Unigene0002371	0.105967	3.16733	4.90159	1.57373e-06	1.13169e-05	yes	--	--	-	-	-	-	-	-	-
Unigene0002377	2.51863	10.9052	2.11431	1.19663e-11	1.62883e-10	yes	--	Ankyrin repeat-containing protein [Cynara cardunculus var. scolymus] [Cynara cardunculus]	-	-	-	-	-	-	-
Unigene0002379	0.001	1.65453	10.6922	0.00844339	0.026194	yes	--	--	-	-	-	-	-	-	-
Unigene0002381	11.3386	53.0766	2.22683	1.27873e-30	6.22488e-29	yes	KIN10	sucrose non-fermenting 1 [Camellia sinensis]	-	-	-	-	-	-	-
Unigene0002386	4.9077	43.7811	3.15719	4.47521e-24	1.50568e-22	yes	SRO5	Poly(ADP-ribose) polymerase, catalytic domain-containing protein [Cynara cardunculus var. scolymus] [Cynara cardunculus]	-	-	-	-	-	-	-
Unigene0002388	5.42963	0.843833	-2.68582	4.90869e-20	1.2735e-18	yes	CALS5	PREDICTED: callose synthase 5-like [Ipomoea nil]	-	-	-	-	-	-	-
Unigene0002390	12.8948	28.6558	1.15203	7.47708e-07	5.65833e-06	yes	--	ethylene-responsive nuclear family protein [Populus trichocarpa]	-	-	-	-	-	-	-
Unigene0002391	0.766067	3.69737	2.27096	0.000255157	0.00120811	yes	--	--	-	-	-	-	-	-	-
Unigene0002392	0.001	1.0635	10.0546	0.00924855	0.0283188	yes	--	Homeodomain-like protein [Cynara cardunculus var. scolymus] [Cynara cardunculus]	-	-	-	-	-	-	-
Unigene0002397	2.8433	9.36413	1.71958	7.13635e-10	8.08495e-09	yes	RPP13	Disease resistance protein, partial [Cynara cardunculus var. scolymus] [Cynara cardunculus]	-	-	-	-	-	-	-
Unigene0002399	0.0620333	1.95407	4.97729	0.000124838	0.000633532	yes	--	Zinc finger, C2H2 [Cynara cardunculus var. scolymus] [Cynara cardunculus]	-	-	-	-	-	-	-
Unigene0002408	9.95173	4.40937	-1.17438	2.93271e-05	0.00016881	yes	GAD1	PREDICTED: glutamate decarboxylase 1 [Vitis vinifera]	Metabolism	Metabolism of other amino acids;Carbohydrate metabolism;Amino acid metabolism;Global and overview maps	ko01100//Metabolic pathways;ko01110//Biosynthesis of secondary metabolites;ko00250//Alanine, aspartate and glutamate metabolism;ko00410//beta-Alanine metabolism;ko00650//Butanoate metabolism;ko00430//Taurine and hypotaurine metabolism	K01580	-	GO:0016831//carboxy-lyase activity;GO:0043168//anion binding	GO:0009064//glutamine family amino acid metabolic process
Unigene0002412	0.167433	1.7148	3.35638	0.000206792	0.000999455	yes	--	replication factor-A carboxy-terminal domain protein [Medicago truncatula]	Genetic Information Processing	Replication and repair	ko03420//Nucleotide excision repair;ko03440//Homologous recombination;ko03030//DNA replication;ko03430//Mismatch repair	K07466	-	-	-
Unigene0002414	0.192767	42.6888	7.79086	4.62376e-75	1.16519e-72	yes	POT2	PREDICTED: potassium transporter 2-like isoform X1 [Gossypium hirsutum]	-	-	-	-	-	-	-
Unigene0002419	2.2608	0.401733	-2.49252	0.00584448	0.0191415	yes	--	CTLH, C-terminal LisH motif-containing protein [Cynara cardunculus var. scolymus] [Cynara cardunculus]	-	-	-	-	-	-	-
Unigene0002423	6.48647	3.03137	-1.09746	6.56827e-05	0.000352371	yes	EMB1027	Aminoacyl-tRNA synthetase, class 1a, anticodon-binding [Cynara cardunculus var. scolymus] [Cynara cardunculus]	Genetic Information Processing	Translation	ko00970//Aminoacyl-tRNA biosynthesis	K01887	-	-	-
Unigene0002434	1.5483	0.001	-10.5965	0.000113965	0.000583014	yes	--	--	-	-	-	-	-	-	-
Unigene0002437	0.629367	3.42513	2.44419	6.15031e-07	4.71565e-06	yes	--	Proteasome subunit Rpn10, partial [Cynara cardunculus var. scolymus] [Cynara cardunculus]	Genetic Information Processing	Folding, sorting and degradation	ko03050//Proteasome	K03029	-	-	-
Unigene0002443	1.3224	0.156967	-3.07463	0.0101864	0.0308001	yes	--	--	-	-	-	-	-	-	-
Unigene0002447	0.0268667	1.5064	5.80914	6.80322e-06	4.38393e-05	yes	STP7	BnaA09g00530D [Brassica napus]	-	-	-	-	-	-	-
Unigene0002450	0.0118	0.3861	5.03212	0.00373041	0.0129765	yes	--	G1/S-specific cyclin-E [Gossypium arboreum]	-	-	-	-	-	-	-
Unigene0002453	2.9738	0.0598333	-5.63521	2.99782e-09	3.15691e-08	yes	rpl2502	60S ribosomal protein L25-A, partial [Anthurium amnicola]	Genetic Information Processing	Translation	ko03010//Ribosome	K02893	GO:0030529//intracellular ribonucleoprotein complex	-	-
Unigene0002455	0.001	7.59193	12.8903	2.26122e-16	4.60254e-15	yes	--	PREDICTED: putative invertase inhibitor [Vitis vinifera]	-	-	-	-	-	-	-
Unigene0002458	0.1431	1.64753	3.52521	0.00413615	0.014203	yes	--	--	-	-	-	-	-	-	-
Unigene0002460	5.12223	0.0832	-5.94405	1.14837e-11	1.56515e-10	yes	--	--	-	-	-	-	-	-	-
Unigene0002468	0.421	4.42493	3.39376	5.21824e-13	8.0297e-12	yes	--	LTRGag-pol-polymerase 3 [Arabidopsis lyrata subsp. lyrata] [Arabidopsis lyrata]	-	-	-	-	-	-	-
Unigene0002469	6.61427	0.572367	-3.53057	1.35559e-23	4.44034e-22	yes	--	Uncharacterized protein TCM_002293 [Theobroma cacao]	-	-	-	-	-	-	-
Unigene0002472	3.42033	1.1298	-1.59807	0.000623741	0.0026706	yes	--	--	-	-	-	-	-	-	-
Unigene0002473	4.4929	0.2139	-4.39264	1.25076e-07	1.06905e-06	yes	--	--	-	-	-	-	-	-	-
Unigene0002476	4.7172	0.998667	-2.23986	0.000227641	0.00108901	yes	--	--	-	-	-	-	-	-	-
Unigene0002478	2.4307	5.68057	1.22466	0.00310607	0.0110732	yes	--	--	-	-	-	-	-	-	-
Unigene0002483	0.001	1.68693	10.7202	0.000390265	0.00176461	yes	--	--	-	-	-	-	-	-	-
Unigene0002484	0.001	2.58693	11.337	0.0011963	0.00476401	yes	--	--	-	-	-	-	-	-	-
Unigene0002485	1.22083	0.2756	-2.14722	0.00795908	0.0248984	yes	--	AGL1 [Actinidia deliciosa]	-	-	-	-	-	GO:0005488//binding	GO:0044238//primary metabolic process
Unigene0002492	0.5202	2.6561	2.35217	0.00215359	0.00801553	yes	--	Disease resistance protein [Cynara cardunculus var. scolymus] [Cynara cardunculus]	-	-	-	-	-	-	-
Unigene0002499	2.88563	0.715667	-2.01153	0.0155673	0.0442887	yes	rps1	40S ribosomal protein S1 [Anthurium amnicola]	Genetic Information Processing	Translation	ko03010//Ribosome	K02984	GO:0015935//small ribosomal subunit	-	GO:0010467//gene expression
Unigene0002501	0.31	1.12893	1.86462	0.00372666	0.0129659	yes	--	--	-	-	-	-	-	-	-
Unigene0002502	8.12217	22.4779	1.46857	4.0404e-11	5.21342e-10	yes	SAC7	Synaptojanin, N-terminal [Cynara cardunculus var. scolymus] [Cynara cardunculus]	Metabolism;Environmental Information Processing	Global and overview maps;Signal transduction;Carbohydrate metabolism	ko01100//Metabolic pathways;ko04070//Phosphatidylinositol signaling system;ko00562//Inositol phosphate metabolism	K21797	-	-	-
Unigene0002506	0.001	3.22993	11.6573	2.27405e-12	3.31249e-11	yes	--	--	-	-	-	-	-	-	-
Unigene0002507	1.92517	15.7679	3.03393	8.92195e-15	1.60062e-13	yes	--	--	-	-	-	-	-	-	-
Unigene0002511	2.20753	0.0687333	-5.00528	0.000295033	0.0013747	yes	--	--	-	-	-	-	-	-	-
Unigene0002512	6.08013	1.2222	-2.31462	1.7437e-11	2.33482e-10	yes	At4g24290	PREDICTED: MACPF domain-containing protein At4g24290-like [Daucus carota subsp. sativus] [Daucus carota]	-	-	-	-	-	-	-
Unigene0002517	0.001	2.6212	11.356	8.47953e-06	5.36985e-05	yes	--	--	-	-	-	-	-	-	-
Unigene0002518	2.69763	9.97897	1.8872	0.00108278	0.00435508	yes	--	--	-	-	-	-	-	-	-
Unigene0002520	10.0173	2.83813	-1.81948	5.44632e-11	6.93635e-10	yes	--	Methyltransferase type 11 [Cynara cardunculus var. scolymus] [Cynara cardunculus]	-	-	-	-	GO:0043231//intracellular membrane-bounded organelle;GO:0044444//cytoplasmic part	-	GO:0010033//response to organic substance;GO:0044710//single-organism metabolic process;GO:0044763//single-organism cellular process
Unigene0002521	64.9357	12.9593	-2.32502	3.46456e-24	1.17453e-22	yes	TIR	disease-resistance protein NRSA1 [Tagetes erecta]	-	-	-	-	-	-	-
Unigene0002523	0.160567	0.8996	2.48611	0.000175728	0.000863337	yes	Pola2	PREDICTED: DNA polymerase alpha subunit B-like isoform X1 [Daucus carota subsp. sativus] [Daucus carota]	Metabolism;Genetic Information Processing	Global and overview maps;Replication and repair;Nucleotide metabolism	ko01100//Metabolic pathways;ko00230//Purine metabolism;ko00240//Pyrimidine metabolism;ko03030//DNA replication	K02321	-	-	GO:0006259//DNA metabolic process
Unigene0002526	0.8268	5.59367	2.75818	5.80996e-11	7.38083e-10	yes	IQD1	PREDICTED: protein IQ-DOMAIN 1-like [Nicotiana sylvestris]	-	-	-	-	-	-	-
Unigene0002527	0.365733	19.1813	5.71277	2.98569e-41	2.31982e-39	yes	ABA2	Glucose/ribitol dehydrogenase [Cynara cardunculus var. scolymus] [Cynara cardunculus]	-	-	-	-	-	GO:0003824//catalytic activity	GO:0044710//single-organism metabolic process
Unigene0002531	6.90533	15.6274	1.17829	2.67672e-07	2.17217e-06	yes	DGAT1	type 1 diaclyglycerol acyltransferase [Vernonia galamensis]	Metabolism	Lipid metabolism;Global and overview maps	ko01100//Metabolic pathways;ko00561//Glycerolipid metabolism	K11155	GO:0031090//organelle membrane;GO:0031224//intrinsic component of membrane;GO:0043231//intracellular membrane-bounded organelle	GO:0016747//transferase activity, transferring acyl groups other than amino-acyl groups	GO:0006641//triglyceride metabolic process
Unigene0002532	0.001	1.67173	10.7071	0.00213129	0.00794183	yes	--	--	-	-	-	-	-	-	-
Unigene0002536	3.11283	0.492633	-2.65964	0.00182397	0.00691397	yes	PRS4	WD repeat-containing protein 82-B [Morus notabilis]	Genetic Information Processing	Translation	ko03015//mRNA surveillance pathway	K14962	-	-	-
Unigene0002539	3.69997	0.0856	-5.43376	2.02914e-26	7.91554e-25	yes	At1g67520	Apple-like protein [Cynara cardunculus var. scolymus] [Cynara cardunculus]	-	-	-	-	-	-	-
Unigene0002540	0.105967	0.9206	3.11896	0.00777428	0.0243934	yes	--	CMP/dCMP deaminase, zinc-binding [Cynara cardunculus var. scolymus] [Cynara cardunculus]	-	-	-	-	-	-	-
Unigene0002541	0.001	1.37	10.42	2.36198e-08	2.21904e-07	yes	--	--	-	-	-	-	-	-	-
Unigene0002543	0.001	0.568733	9.15161	0.0110806	0.033147	yes	ERL1	Leucine-rich repeat-containing protein [Cynara cardunculus var. scolymus] [Cynara cardunculus]	Metabolism	Glycan biosynthesis and metabolism	ko00511//Other glycan degradation	K01191	-	-	-
Unigene0002544	4.91813	0.510967	-3.26681	1.34039e-10	1.64156e-09	yes	At5g23360	GRAM-like protein [Cynara cardunculus var. scolymus] [Cynara cardunculus]	-	-	-	-	-	-	-
Unigene0002550	1.86263	19.5723	3.3934	7.71936e-22	2.27962e-20	yes	DBR	PREDICTED: 2-alkenal reductase (NADP(+)-dependent) [Theobroma cacao]	-	-	-	-	-	-	-
Unigene0002553	0.001	4.8871	12.2548	1.49945e-22	4.61933e-21	yes	HSC-I	BnaA03g39320D [Brassica napus]	Cellular Processes;Genetic Information Processing	Folding, sorting and degradation;Transport and catabolism;Transcription	ko04141//Protein processing in endoplasmic reticulum;ko03040//Spliceosome;ko04144//Endocytosis	K03283	-	-	-
Unigene0002555	2.0112	0.171133	-3.55486	0.000645897	0.00275346	yes	--	--	-	-	-	-	-	-	-
Unigene0002562	0.5458	2.8221	2.37032	0.00379137	0.0131571	yes	--	--	-	-	-	-	-	-	-
Unigene0002564	1.9499	0.172167	-3.50152	2.98808e-05	0.000171682	yes	--	PREDICTED: F-box protein At5g07610-like [Citrus sinensis]	-	-	-	-	-	-	-
Unigene0002569	0.504567	4.26343	3.0789	0.000255882	0.00121116	yes	--	--	-	-	-	-	-	-	-
Unigene0002587	7.91633	3.2471	-1.28568	0.00131415	0.0051723	yes	--	--	-	-	-	-	-	-	-
Unigene0002590	6.93713	2.14193	-1.69543	6.89968e-10	7.83207e-09	yes	--	--	-	-	-	-	-	-	-
Unigene0002591	54.4007	17.9523	-1.59946	2.76544e-13	4.35921e-12	yes	AMT2	PREDICTED: ammonium transporter 2-like [Daucus carota subsp. sativus] [Daucus carota]	-	-	-	-	GO:0005911//cell-cell junction;GO:0031224//intrinsic component of membrane	GO:0015077//monovalent inorganic cation transmembrane transporter activity;GO:0015291//secondary active transmembrane transporter activity	GO:0006605//protein targeting;GO:0006865//amino acid transport;GO:0009267//cellular response to starvation;GO:0009617//response to bacterium;GO:0009620//response to fungus;GO:0009696//salicylic acid metabolic process;GO:0009746//response to hexose;GO:0009755//hormone-mediated signaling pathway;GO:0009814//defense response, incompatible interaction;GO:0009863//salicylic acid mediated signaling pat…
Unigene0002595	5.70513	0.738933	-2.94874	9.68057e-12	1.33064e-10	yes	--	--	-	-	-	-	-	-	-
Unigene0002600	0.308367	1.9608	2.66872	0.0111087	0.033226	yes	--	--	-	-	-	-	-	-	-
Unigene0002605	0.0723667	4.8867	6.07739	7.33227e-07	5.55709e-06	yes	--	--	-	-	-	-	-	-	-
Unigene0002608	0.001	0.736033	9.52363	0.0094151	0.0287602	yes	--	--	-	-	-	-	-	-	-
Unigene0002609	11.1387	2.343	-2.24915	6.53366e-10	7.44341e-09	yes	--	--	-	-	-	-	-	-	-
Unigene0002610	0.0417333	1.19317	4.83745	0.00399672	0.0137831	yes	--	BnaC02g35820D [Brassica napus]	-	-	-	-	-	-	-
Unigene0002612	20.774	9.1472	-1.18337	1.06368e-06	7.85834e-06	yes	--	--	-	-	-	-	-	-	-
Unigene0002614	0.979933	68.5631	6.1286	9.4499e-84	3.14905e-81	yes	TOR1L3	Armadillo-like helical [Cynara cardunculus var. scolymus] [Cynara cardunculus]	-	-	-	-	-	-	-
Unigene0002616	0.0797	2.97237	5.22089	9.87826e-09	9.7544e-08	yes	--	F-box domain, cyclin-like protein [Cynara cardunculus var. scolymus] [Cynara cardunculus]	-	-	-	-	-	-	-
Unigene0002618	3.21413	9.3859	1.54607	7.06496e-07	5.36675e-06	yes	STE1	PREDICTED: delta(7)-sterol-C5(6)-desaturase [Capsicum annuum]	Metabolism	Lipid metabolism;Global and overview maps	ko01100//Metabolic pathways;ko01110//Biosynthesis of secondary metabolites;ko00100//Steroid biosynthesis	K00227	-	-	-
Unigene0002619	0.981333	3.72357	1.92387	2.18492e-05	0.000128645	yes	UGT92A1	UDP-glucuronosyl/UDP-glucosyltransferase [Cynara cardunculus var. scolymus] [Cynara cardunculus]	-	-	-	-	-	-	-
Unigene0002622	98.8833	38.5341	-1.35959	1.13505e-13	1.85575e-12	yes	DPE2	disproportionating enzyme 2 [Camellia sinensis]	Metabolism	Carbohydrate metabolism;Global and overview maps	ko01100//Metabolic pathways;ko01110//Biosynthesis of secondary metabolites;ko00500//Starch and sucrose metabolism	K00705	-	-	-
Unigene0002630	3.4401	11.6285	1.75714	6.94709e-05	0.000371061	yes	MYB4	MYB5 [Chrysanthemum x morifolium]	Organismal Systems	Environmental adaptation	ko04626//Plant-pathogen interaction	K09422	-	GO:0005488//binding	-
Unigene0002632	2.02283	0.136867	-3.88553	0.00125498	0.00496736	yes	--	Armadillo [Cynara cardunculus var. scolymus] [Cynara cardunculus]	-	-	-	-	-	GO:0016772//transferase activity, transferring phosphorus-containing groups	-
Unigene0002638	31.2422	3.78373	-3.04561	2.7152e-43	2.29351e-41	yes	CSLG3	Cellulose synthase [Cynara cardunculus var. scolymus] [Cynara cardunculus]	-	-	-	-	-	GO:0016740//transferase activity	-
Unigene0002639	0.535767	0.001	-9.06546	0.00366819	0.0127866	yes	--	carboxyl-terminal peptidase [Medicago truncatula]	-	-	-	-	-	-	-
Unigene0002642	0.121533	1.8358	3.91698	0.00737125	0.0233156	yes	MCP1	PREDICTED: aquaporin TIP1-3 [Nicotiana tomentosiformis]	-	-	-	-	GO:0031224//intrinsic component of membrane	-	GO:0051234//establishment of localization
Unigene0002646	9.30877	3.08143	-1.59499	1.30055e-06	9.485e-06	yes	--	PREDICTED: uncharacterized N-acetyltransferase p20-like [Ziziphus jujuba]	-	-	-	-	-	-	-
Unigene0002648	0.001	2.20973	11.1097	4.73331e-06	3.13811e-05	yes	--	--	-	-	-	-	-	-	-
Unigene0002649	0.001	0.859333	9.74707	0.00652694	0.0210412	yes	--	BnaA09g52070D [Brassica napus]	-	-	-	-	-	-	-
Unigene0002652	6.41997	15.7399	1.29379	0.00339445	0.0119626	yes	--	--	-	-	-	-	-	-	-
Unigene0002659	22.3922	0.990767	-4.49831	4.23857e-19	1.034e-17	yes	--	AAA domain protein [Medicago truncatula]	-	-	-	-	-	-	-
Unigene0002664	0.8558	3.29573	1.94525	0.000217182	0.00104406	yes	--	--	-	-	-	-	-	-	-
Unigene0002666	11.897	2.3831	-2.31969	1.65264e-08	1.58452e-07	yes	--	--	-	-	-	-	-	-	-
Unigene0002667	0.433433	5.82143	3.74749	2.30342e-13	3.65684e-12	yes	SHS1	shionone synthase [Aster tataricus]	-	-	-	-	-	-	-
Unigene0002677	7.89327	3.0815	-1.35699	0.000254127	0.00120361	yes	BH0283	PREDICTED: uncharacterized isomerase BH0283-like isoform X1 [Citrus sinensis]	-	-	-	-	-	-	-
Unigene0002680	1.9443	0.001	-10.925	0.00296441	0.0106245	yes	--	--	-	-	-	-	-	-	-
Unigene0002681	3.23053	0.637267	-2.3418	0.0077125	0.0242419	yes	--	--	-	-	-	-	-	-	-
Unigene0002683	0.2836	4.07673	3.84548	2.69455e-06	1.86052e-05	yes	KIN7F	Kinesin, motor domain-containing protein [Cynara cardunculus var. scolymus] [Cynara cardunculus]	-	-	-	-	-	-	-
Unigene0002686	5.7513	1.62393	-1.8244	0.000334368	0.00153835	yes	--	Heavy metal-associated domain, HMA [Cynara cardunculus var. scolymus] [Cynara cardunculus]	-	-	-	-	-	-	-
Unigene0002687	0.360733	2.32423	2.68775	0.00135859	0.00532699	yes	--	--	-	-	-	-	-	-	-
Unigene0002688	272.612	547.717	1.00658	2.87662e-08	2.67066e-07	yes	PCUBI4-1	polyubiquitin, partial [Euphorbia esula]	-	-	-	-	-	-	-
Unigene0002691	34.4638	75.3518	1.12856	3.44271e-07	2.74372e-06	yes	OPT5	Oligopeptide transporter OPT superfamily [Cynara cardunculus var. scolymus] [Cynara cardunculus]	-	-	-	-	-	-	-
Unigene0002712	0.0819333	7.74047	6.56183	9.98327e-14	1.64109e-12	yes	--	Senescence regulator [Cynara cardunculus var. scolymus] [Cynara cardunculus]	-	-	-	-	-	-	-
Unigene0002713	405.975	131.586	-1.62538	8.89079e-16	1.72344e-14	yes	S4	PREDICTED: extracellular ribonuclease LE [Ricinus communis]	-	-	-	-	-	-	-
Unigene0002714	0.475367	0.001	-8.8929	0.00473123	0.0159522	yes	--	BnaCnng77200D [Brassica napus]	-	-	-	-	-	-	-
Unigene0002715	0.123633	2.08583	4.07648	7.40214e-06	4.73596e-05	yes	--	--	-	-	-	-	-	-	-
Unigene0002717	2.41977	23.9212	3.30535	2.42788e-12	3.52705e-11	yes	--	--	-	-	-	-	-	-	-
Unigene0002718	2.0668	32.6482	3.98153	2.30997e-17	5.01102e-16	yes	--	BnaA07g31240D [Brassica napus]	-	-	-	-	-	-	-
Unigene0002721	7.61663	2.0781	-1.87389	2.46034e-11	3.23651e-10	yes	N	Leucine-rich repeat-containing protein [Cynara cardunculus var. scolymus] [Cynara cardunculus]	-	-	-	-	-	-	-
Unigene0002725	2.07733	0.1908	-3.4446	0.00236915	0.00872081	yes	--	--	-	-	-	-	-	-	-
Unigene0002727	0.001	0.4775	8.89936	0.000259047	0.00122461	yes	--	Ankyrin repeat-containing protein [Cynara cardunculus var. scolymus] [Cynara cardunculus]	-	-	-	-	-	-	-
Unigene0002733	2.872	20.8812	2.86207	6.46651e-09	6.53917e-08	yes	--	hypothetical protein Ccrd_025330 [Cynara cardunculus var. scolymus] [Cynara cardunculus]	-	-	-	-	-	-	-
Unigene0002734	1874.77	353.268	-2.40788	5.64357e-27	2.26823e-25	yes	DK-ACO1	ACC oxidase [Chrysanthemum x morifolium]	Metabolism	Amino acid metabolism;Global and overview maps	ko01100//Metabolic pathways;ko01110//Biosynthesis of secondary metabolites;ko00270//Cysteine and methionine metabolism	K05933	-	GO:0016705//oxidoreductase activity, acting on paired donors, with incorporation or reduction of molecular oxygen;GO:0043169//cation binding	GO:0044710//single-organism metabolic process
Unigene0002741	4.2117	10.0298	1.25182	1.07115e-06	7.90965e-06	yes	--	PREDICTED: F-box/FBD/LRR-repeat protein At1g78750-like [Arachis duranensis]	-	-	-	-	-	-	-
Unigene0002744	0.0727	7.55777	6.69986	4.04643e-09	4.19227e-08	yes	ASNAP2	NSF attachment protein [Cynara cardunculus var. scolymus] [Cynara cardunculus]	-	-	-	-	-	-	-
Unigene0002749	18.4404	1.47963	-3.63956	1.68128e-15	3.19006e-14	yes	RD19D	PREDICTED: cysteine proteinase 15A [Nicotiana sylvestris]	Organismal Systems	Environmental adaptation	ko04626//Plant-pathogen interaction	K01373	-	-	-
Unigene0002750	106.823	9.343	-3.51519	1.1832e-51	1.39548e-49	yes	WAT1	PREDICTED: protein WALLS ARE THIN 1-like [Erythranthe guttata]	-	-	-	-	GO:0031224//intrinsic component of membrane	GO:0005215//transporter activity	GO:0044763//single-organism cellular process
Unigene0002759	0.837233	2.8326	1.75843	0.00161215	0.00620088	yes	--	--	-	-	-	-	-	-	-
Unigene0002761	5.30483	0.336333	-3.97934	3.26844e-18	7.51732e-17	yes	BGAL17	Beta-galactosidase 1-like protein [Cynara cardunculus var. scolymus] [Cynara cardunculus]	Metabolism	Glycan biosynthesis and metabolism;Carbohydrate metabolism;Lipid metabolism;Global and overview maps	ko01100//Metabolic pathways;ko00052//Galactose metabolism;ko00600//Sphingolipid metabolism;ko00511//Other glycan degradation;ko00531//Glycosaminoglycan degradation;ko00604//Glycosphingolipid biosynthesis - ganglio series	K12309	-	-	-
Unigene0002762	0.5965	2.53617	2.08806	0.00219426	0.00814726	yes	--	--	-	-	-	-	-	-	-
Unigene0002763	0.630367	4.34527	2.78518	4.0447e-06	2.71081e-05	yes	--	F-box domain, cyclin-like protein [Cynara cardunculus var. scolymus] [Cynara cardunculus]	-	-	-	-	-	-	-
Unigene0002767	1.23033	3.41853	1.47433	0.000936654	0.00383841	yes	--	--	-	-	-	-	-	-	-
Unigene0002769	4.08093	8.64387	1.08278	3.51068e-05	0.000199165	yes	--	DNA (cytosine-5)-methyltransferase 1B [Ananas comosus]	-	-	-	-	-	-	-
Unigene0002770	0.4066	1.8706	2.20182	0.0110412	0.0330449	yes	--	--	-	-	-	-	-	-	-
Unigene0002773	0.001	15.5615	13.9257	1.72643e-12	2.54024e-11	yes	--	--	-	-	-	-	-	-	-
Unigene0002776	5.42877	0.955667	-2.50605	1.45218e-15	2.77095e-14	yes	--	rve domain-containing protein/RVT_3 domain-containing protein [Cephalotus follicularis]	-	-	-	-	-	-	-
Unigene0002777	3.3957	60.7251	4.16051	5.49183e-09	5.59922e-08	yes	At1g29670	Lipase, GDSL [Cynara cardunculus var. scolymus] [Cynara cardunculus]	-	-	-	-	-	-	-
Unigene0002790	39.0095	89.0446	1.1907	1.40411e-06	1.01902e-05	yes	UGD4	PREDICTED: UDP-glucose 6-dehydrogenase 4-like, partial [Camelina sativa]	Metabolism	Global and overview maps;Carbohydrate metabolism	ko01100//Metabolic pathways;ko00520//Amino sugar and nucleotide sugar metabolism;ko00040//Pentose and glucuronate interconversions;ko00053//Ascorbate and aldarate metabolism	K00012	-	GO:0000166//nucleotide binding;GO:0016614//oxidoreductase activity, acting on CH-OH group of donors	GO:0044710//single-organism metabolic process
Unigene0002792	2.26977	10.4469	2.20245	1.02015e-12	1.53023e-11	yes	UBQ3	PREDICTED: polyubiquitin isoform X1 [Prunus mume]	-	-	-	-	-	-	-
Unigene0002794	0.001	0.416267	8.70136	0.00719279	0.0228375	yes	IRE	AGC-kinase, C-terminal [Cynara cardunculus var. scolymus] [Cynara cardunculus]	-	-	-	-	-	-	-
Unigene0002799	44.7399	4.54927	-3.29786	1.68829e-30	8.16603e-29	yes	RMA3	PREDICTED: E3 ubiquitin-protein ligase RNF5-like [Daucus carota subsp. sativus] [Daucus carota]	Genetic Information Processing	Folding, sorting and degradation	ko04141//Protein processing in endoplasmic reticulum	K10666	-	-	-
Unigene0002803	4.59713	12.1882	1.40668	2.4426e-05	0.000142672	yes	--	--	-	-	-	-	-	-	-
Unigene0002806	0.976333	4.94623	2.34088	1.1082e-07	9.52677e-07	yes	BMT	DUF4283 domain-containing protein [Cephalotus follicularis]	-	-	-	-	-	-	-
Unigene0002815	0.0623	2.8932	5.53729	1.1115e-08	1.09086e-07	yes	--	--	-	-	-	-	-	-	-
Unigene0002818	1.6356	11.2184	2.77798	2.45252e-06	1.70602e-05	yes	--	--	-	-	-	-	-	-	-
Unigene0002820	2.11263	0.0676	-4.96588	0.00084409	0.0035	yes	rps19	40S ribosomal protein S19-B, partial [Anthurium amnicola]	Genetic Information Processing	Translation	ko03010//Ribosome	K02966	-	-	-
Unigene0002821	12.5325	0.4787	-4.71041	5.97379e-29	2.67864e-27	yes	UGT75L6	UDP-glucuronosyl/UDP-glucosyltransferase [Cynara cardunculus var. scolymus] [Cynara cardunculus]	Metabolism	Global and overview maps	ko01110//Biosynthesis of secondary metabolites	K21371	-	-	-
Unigene0002824	0.001	1.19393	10.2215	0.00159605	0.00614709	yes	--	--	-	-	-	-	-	-	-
Unigene0002826	2.7401	0.1179	-4.53859	4.88412e-05	0.000269243	yes	--	--	-	-	-	-	-	-	-
Unigene0002828	0.001	0.6927	9.43609	0.00349305	0.0122693	yes	--	hypothetical protein PRUPE_ppa019152mg [Prunus persica]	-	-	-	-	-	-	-
Unigene0002830	0.3001	3.3477	3.47966	0.000710416	0.00299723	yes	--	Zinc finger, SWIM-type [Cynara cardunculus var. scolymus] [Cynara cardunculus]	-	-	-	-	-	-	-
Unigene0002843	7.871	0.3912	-4.33057	1.23996e-21	3.60265e-20	yes	--	PREDICTED: oligopeptide transporter 4-like [Erythranthe guttata]	-	-	-	-	-	-	-
Unigene0002851	2.84157	6.0363	1.08698	6.47328e-07	4.94723e-06	yes	--	PREDICTED: ubiquitin-like-specific protease ESD4 isoform X2 [Vitis vinifera]	-	-	-	-	-	-	-
Unigene0002853	5.38247	1.7248	-1.64184	2.3121e-06	1.61503e-05	yes	CRK8	Concanavalin A-like lectin/glucanase, subgroup, partial [Cynara cardunculus var. scolymus] [Cynara cardunculus]	-	-	-	-	-	-	-
Unigene0002854	2.79023	0.8574	-1.70235	0.00468935	0.0158273	yes	CRK10	Concanavalin A-like lectin/glucanase, subgroup [Cynara cardunculus var. scolymus] [Cynara cardunculus]	-	-	-	-	-	-	-
Unigene0002856	4.0807	12.5125	1.61649	7.14866e-07	5.42773e-06	yes	--	Signal recognition particle SEC65 subunit [Anthurium amnicola]	-	-	-	-	-	-	-
Unigene0002858	0.0820333	0.850433	3.37392	7.10489e-05	0.000378767	yes	--	G1/S-specific cyclin-E [Gossypium arboreum]	-	-	-	-	-	-	-
Unigene0002861	3.15943	0.001	-11.6255	5.1509e-11	6.5734e-10	yes	ATL66	Zinc finger, RING/FYVE/PHD-type [Cynara cardunculus var. scolymus] [Cynara cardunculus]	-	-	-	-	-	-	-
Unigene0002862	0.001	14.8848	13.8615	1.41461e-24	4.90121e-23	yes	HS1	PREDICTED: stress-response A/B barrel domain-containing protein HS1 [Ipomoea nil]	-	-	-	-	-	-	GO:0006090//pyruvate metabolic process;GO:0006725//cellular aromatic compound metabolic process;GO:0006970//response to osmotic stress;GO:0034641//cellular nitrogen compound metabolic process;GO:0044249//cellular biosynthetic process;GO:0046483//heterocycle metabolic process;GO:0051186//cofactor metabolic process;GO:0051707//response to other organism;GO:1901360//organic cyclic compound metabolic…
Unigene0002863	0.0475667	0.993133	4.38396	0.00929562	0.0284433	yes	--	late embryogenesis abundant protein [Medicago truncatula]	-	-	-	-	-	-	-
Unigene0002866	8.51727	3.93217	-1.11507	2.83491e-05	0.00016354	yes	--	AMP-binding, conserved site-containing protein [Cynara cardunculus var. scolymus] [Cynara cardunculus]	-	-	-	-	-	-	-
Unigene0002869	0.2072	3.21353	3.95506	7.9939e-11	1.00106e-09	yes	--	--	-	-	-	-	-	-	-
Unigene0002873	1.92373	0.0498333	-5.27065	4.26036e-05	0.0002377	yes	--	--	-	-	-	-	-	-	-
Unigene0002876	0.001	1.03933	10.0214	0.00302497	0.0108193	yes	MIF2	PREDICTED: mini zinc finger protein 3-like [Daucus carota subsp. sativus] [Daucus carota]	-	-	-	-	-	-	-
Unigene0002878	4.5498	11.5472	1.34367	9.51321e-07	7.07664e-06	yes	SPP2	HAD-like domain-containing protein [Cynara cardunculus var. scolymus] [Cynara cardunculus]	Metabolism	Carbohydrate metabolism	ko00500//Starch and sucrose metabolism	K07024	-	GO:0050308//sugar-phosphatase activity	GO:0005985//sucrose metabolic process;GO:0006796//phosphate-containing compound metabolic process
Unigene0002880	0.5036	1.685	1.7424	0.00547514	0.0180815	yes	--	O-methyltransferase, family 3 [Cynara cardunculus var. scolymus] [Cynara cardunculus]	-	-	-	-	-	-	-
Unigene0002883	0.112967	1.27783	3.49973	0.000395071	0.00178366	yes	NLP7	NIN-like protein, partial [Chrysanthemum x morifolium]	-	-	-	-	-	-	-
Unigene0002885	149.273	22.4405	-2.73378	4.45253e-33	2.4234e-31	yes	APM1	PREDICTED: LOW QUALITY PROTEIN: aminopeptidase M1-like [Eucalyptus grandis]	-	-	-	-	-	-	-
Unigene0002888	150.076	68.0989	-1.13999	3.7315e-08	3.42605e-07	yes	UXS5	NAD-dependent epimerase/dehydratase [Cynara cardunculus var. scolymus] [Cynara cardunculus]	Metabolism	Global and overview maps;Carbohydrate metabolism	ko01100//Metabolic pathways;ko00520//Amino sugar and nucleotide sugar metabolism	K08678	-	GO:0016831//carboxy-lyase activity;GO:0048037//cofactor binding	-
Unigene0002890	1.50177	0.279033	-2.42815	0.0113386	0.0338157	yes	--	--	-	-	-	-	-	-	-
Unigene0002896	2.0727	6.88297	1.73152	4.47992e-10	5.20249e-09	yes	TPR4	CTLH, C-terminal LisH motif-containing protein [Cynara cardunculus var. scolymus] [Cynara cardunculus]	-	-	-	-	-	-	-
Unigene0002901	0.001	53.4363	15.7055	1.36638e-45	1.2582e-43	yes	--	--	-	-	-	-	-	-	-
Unigene0002902	0.001	135.713	17.0502	1.57264e-118	1.52425e-115	yes	--	PREDICTED: uncharacterized protein LOC109351648 isoform X1 [Lupinus angustifolius]	-	-	-	-	-	-	-
Unigene0002905	0.296067	6.4979	4.45598	1.36401e-11	1.84536e-10	yes	--	--	-	-	-	-	-	-	-
Unigene0002906	0.001	1.2222	10.2553	0.000913565	0.0037554	yes	--	--	-	-	-	-	-	-	-
Unigene0002921	1.36453	7.25307	2.41018	8.86297e-12	1.22248e-10	yes	--	PREDICTED: F-box/kelch-repeat protein At1g57790 [Theobroma cacao]	-	-	-	-	-	-	-
Unigene0002926	2.38027	0.416367	-2.5152	0.0111971	0.0334467	yes	--	senescence-associated protein-like, partial [Pfiesteria piscicida]	-	-	-	-	-	-	-
Unigene0002930	0.6007	5.62247	3.22649	1.14662e-17	2.54729e-16	yes	--	Carbohydrate-binding-like fold [Cynara cardunculus var. scolymus] [Cynara cardunculus]	-	-	-	-	-	-	-
Unigene0002939	0.2905	1.86557	2.683	0.00310482	0.0110693	yes	--	--	-	-	-	-	-	-	-
Unigene0002943	22.033	7.8109	-1.49611	1.78833e-09	1.93887e-08	yes	At2g39360	Protein kinase, ATP binding site-containing protein, partial [Cynara cardunculus var. scolymus] [Cynara cardunculus]	-	-	-	-	-	GO:0016740//transferase activity	-
Unigene0002948	2.18337	4.48417	1.03829	0.000656715	0.00279422	yes	ATJ1	DnaJ domain-containing protein [Cynara cardunculus var. scolymus] [Cynara cardunculus]	-	-	-	-	-	-	-
Unigene0002956	2.0766	0.001	-11.02	0.00150214	0.00582576	yes	ELOC	--	-	-	-	-	-	-	-
Unigene0002963	1.96303	30.7826	3.97096	9.16323e-12	1.26251e-10	yes	CYP71B37	cytochrome P450 [Cynara cardunculus var. scolymus] [Cynara cardunculus]	-	-	-	-	-	GO:0005488//binding;GO:0016705//oxidoreductase activity, acting on paired donors, with incorporation or reduction of molecular oxygen	-
Unigene0002964	0.0608333	1.8271	4.90855	1.42251e-09	1.56016e-08	yes	At1g04570	Biopterin transport-related protein BT1 [Cynara cardunculus var. scolymus] [Cynara cardunculus]	-	-	-	-	-	-	-
Unigene0002968	2.98443	0.901033	-1.7278	1.84824e-05	0.000110238	yes	N	TIR_3 [Helianthus annuus]	-	-	-	-	-	-	-
Unigene0002969	6.83073	2.02757	-1.75229	2.5362e-08	2.37268e-07	yes	N	TIR_2 [Helianthus annuus]	-	-	-	-	-	-	-
Unigene0002970	3.07793	6.25117	1.02216	0.00462426	0.0156397	yes	--	Transmembrane protein 194 [Cynara cardunculus var. scolymus] [Cynara cardunculus]	-	-	-	-	-	-	-
Unigene0002972	3.90037	13.116	1.74965	4.3752e-13	6.78492e-12	yes	--	serine esterase family protein [Medicago truncatula]	-	-	-	-	-	-	-
Unigene0002977	0.0656	1.16333	4.14842	0.000217964	0.00104729	yes	--	zf-RVT domain-containing protein [Cephalotus follicularis]	-	-	-	-	-	-	-
Unigene0002978	0.001	0.8121	9.66551	9.97253e-05	0.00051681	yes	DRP1A	Dynamin, partial [Cynara cardunculus var. scolymus] [Cynara cardunculus]	-	-	-	-	-	-	-
Unigene0002980	44.3739	21.7517	-1.02858	5.63258e-07	4.34913e-06	yes	RTE1	PREDICTED: protein REVERSION-TO-ETHYLENE SENSITIVITY1-like [Sesamum indicum]	Environmental Information Processing	Signal transduction	ko04016//MAPK signaling pathway - plant	K20726	GO:0031090//organelle membrane;GO:0031224//intrinsic component of membrane;GO:0043231//intracellular membrane-bounded organelle	-	GO:0010104//regulation of ethylene-activated signaling pathway
Unigene0002993	0.0562667	0.893567	3.98922	0.0137048	0.039779	yes	--	--	-	-	-	-	-	-	-
Unigene0002994	0.001	2.21723	11.1145	2.93268e-05	0.00016881	yes	--	--	-	-	-	-	-	-	-
Unigene0002996	1.1187	4.65423	2.05672	2.91574e-06	2.00264e-05	yes	Ergic3	PREDICTED: endoplasmic reticulum-Golgi intermediate compartment protein 3 [Ricinus communis]	-	-	-	-	-	-	-
Unigene0003002	0.001	8.3711	13.0312	2.67866e-11	3.51147e-10	yes	--	Bifunctional inhibitor/plant lipid transfer protein/seed storage helical domain-containing protein [Cynara cardunculus var. scolymus] [Cynara cardunculus]	-	-	-	-	-	-	-
Unigene0003006	0.001	0.491633	8.94144	0.00697678	0.0222622	yes	--	PREDICTED: S-antigen protein-like [Elaeis guineensis]	-	-	-	-	-	-	-
Unigene0003011	4.32563	1.7717	-1.28778	0.0113269	0.0337903	yes	At4g27290	Bulb-type lectin domain-containing protein, partial [Cynara cardunculus var. scolymus] [Cynara cardunculus]	-	-	-	-	-	-	-
Unigene0003012	6.59783	1.1063	-2.57625	5.64159e-09	5.74107e-08	yes	SD18	Apple-like protein [Cynara cardunculus var. scolymus] [Cynara cardunculus]	-	-	-	-	-	GO:0016301//kinase activity	GO:0009987//cellular process
Unigene0003013	17.0794	1.67273	-3.35198	6.19475e-13	9.46108e-12	yes	At1g11303	PREDICTED: G-type lectin S-receptor-like serine/threonine-protein kinase At4g27290 isoform X3 [Erythranthe guttata]	-	-	-	-	-	-	-
Unigene0003016	12.9908	2.82563	-2.20085	5.61034e-15	1.02129e-13	yes	SD11	S-locus protein kinase [Populus trichocarpa]	-	-	-	-	-	GO:0004672//protein kinase activity;GO:0005488//binding	GO:0006796//phosphate-containing compound metabolic process
Unigene0003017	26.7879	3.17143	-3.07837	5.72142e-19	1.38368e-17	yes	SD11	PREDICTED: G-type lectin S-receptor-like serine/threonine-protein kinase At4g27290 isoform X1 [Nicotiana tabacum]	-	-	-	-	-	-	-
Unigene0003018	13.3096	1.01217	-3.71695	1.54308e-18	3.62965e-17	yes	SD11	PREDICTED: G-type lectin S-receptor-like serine/threonine-protein kinase At4g27290 isoform X2 [Nicotiana tomentosiformis]	-	-	-	-	-	-	-
Unigene0003020	11.9592	1.99613	-2.58284	1.9158e-17	4.18839e-16	yes	At4g27290	Apple-like protein [Cynara cardunculus var. scolymus] [Cynara cardunculus]	-	-	-	-	-	-	-
Unigene0003021	18.4312	0.8146	-4.49991	3.91331e-37	2.56144e-35	yes	At4g27290	Apple-like protein [Cynara cardunculus var. scolymus] [Cynara cardunculus]	-	-	-	-	-	-	-
Unigene0003022	10.1103	0.927867	-3.44576	9.238e-23	2.88116e-21	yes	At4g27290	Apple-like protein [Cynara cardunculus var. scolymus] [Cynara cardunculus]	-	-	-	-	-	GO:0016772//transferase activity, transferring phosphorus-containing groups	-
Unigene0003023	7.2436	3.39183	-1.09464	0.00734168	0.0232357	yes	LECRK15	Protein kinase, ATP binding site-containing protein, partial [Cynara cardunculus var. scolymus] [Cynara cardunculus]	-	-	-	-	-	-	-
Unigene0003027	6.0046	1.59203	-1.9152	0.000769843	0.00322117	yes	--	Protein kinase, ATP binding site-containing protein, partial [Cynara cardunculus var. scolymus] [Cynara cardunculus]	-	-	-	-	-	-	-
Unigene0003028	4.4033	1.47647	-1.57644	0.00884777	0.0272772	yes	LECRK16	Protein kinase, ATP binding site-containing protein, partial [Cynara cardunculus var. scolymus] [Cynara cardunculus]	-	-	-	-	-	-	-
Unigene0003030	4.22803	22.1396	2.38857	1.8139e-09	1.96406e-08	yes	--	Protein kinase, ATP binding site-containing protein, partial [Cynara cardunculus var. scolymus] [Cynara cardunculus]	-	-	-	-	-	-	-
Unigene0003036	3.48397	1.5871	-1.13434	0.00385277	0.0133426	yes	--	--	-	-	-	-	-	-	-
Unigene0003039	40.7075	9.07847	-2.16477	1.01441e-23	3.35327e-22	yes	PP2B10	Phloem protein 2-like protein [Cynara cardunculus var. scolymus] [Cynara cardunculus]	-	-	-	-	-	-	-
Unigene0003041	0.0319	0.671	4.39468	0.012796	0.0375405	yes	LECRK15	Protein kinase, ATP binding site-containing protein, partial [Cynara cardunculus var. scolymus] [Cynara cardunculus]	-	-	-	-	-	-	-
Unigene0003043	13.0233	5.45187	-1.25627	3.93766e-06	2.64564e-05	yes	At2g39360	Protein kinase, ATP binding site-containing protein, partial [Cynara cardunculus var. scolymus] [Cynara cardunculus]	-	-	-	-	-	-	-
Unigene0003044	1.90507	0.374033	-2.3486	0.00709276	0.0225805	yes	At2g23200	Protein kinase, ATP binding site-containing protein, partial [Cynara cardunculus var. scolymus] [Cynara cardunculus]	-	-	-	-	-	-	-
Unigene0003045	24.1534	2.5213	-3.25999	1.51857e-38	1.04939e-36	yes	At2g39360	Protein kinase, ATP binding site-containing protein, partial [Cynara cardunculus var. scolymus] [Cynara cardunculus]	-	-	-	-	-	GO:0016740//transferase activity	-
Unigene0003050	9.57253	0.712367	-3.74821	4.79797e-17	1.02033e-15	yes	PBL19	Protein kinase, ATP binding site-containing protein, partial [Cynara cardunculus var. scolymus] [Cynara cardunculus]	-	-	-	-	-	-	-
Unigene0003052	7.25793	0.483133	-3.90907	1.85577e-12	2.72155e-11	yes	At2g23200	Protein kinase, ATP binding site-containing protein, partial [Cynara cardunculus var. scolymus] [Cynara cardunculus]	-	-	-	-	-	-	-
Unigene0003053	13.3954	0.698433	-4.26148	5.92086e-32	3.09341e-30	yes	At4g29180	Protein kinase, ATP binding site-containing protein, partial [Cynara cardunculus var. scolymus] [Cynara cardunculus]	-	-	-	-	-	-	-
Unigene0003057	5.74277	1.85697	-1.6288	6.83783e-06	4.40436e-05	yes	LIP1	Protein kinase, ATP binding site-containing protein, partial [Cynara cardunculus var. scolymus] [Cynara cardunculus]	-	-	-	-	-	-	-
Unigene0003059	38.1929	9.44507	-2.01567	3.23342e-19	7.97283e-18	yes	PP2B10	Phloem protein 2-like protein [Cynara cardunculus var. scolymus] [Cynara cardunculus]	-	-	-	-	-	-	-
Unigene0003061	10.2473	3.54493	-1.53141	0.000154553	0.000768797	yes	WAK5	Protein kinase, ATP binding site-containing protein, partial [Cynara cardunculus var. scolymus] [Cynara cardunculus]	-	-	-	-	-	-	-
Unigene0003066	8.1006	0.3697	-4.4536	5.57979e-12	7.82474e-11	yes	--	Protein kinase, ATP binding site-containing protein, partial [Cynara cardunculus var. scolymus] [Cynara cardunculus]	-	-	-	-	-	-	-
Unigene0003067	4.51967	0.8027	-2.49328	4.13853e-05	0.000231485	yes	PBL1	Protein kinase, ATP binding site-containing protein, partial [Cynara cardunculus var. scolymus] [Cynara cardunculus]	-	-	-	-	-	-	-
Unigene0003069	2.9601	0.366633	-3.01324	0.00204516	0.00766138	yes	At2g39360	Protein kinase, ATP binding site-containing protein, partial [Cynara cardunculus var. scolymus] [Cynara cardunculus]	-	-	-	-	-	-	-
Unigene0003070	26.4293	4.35673	-2.60082	4.22802e-14	7.17805e-13	yes	THE1	Protein kinase, ATP binding site-containing protein, partial [Cynara cardunculus var. scolymus] [Cynara cardunculus]	-	-	-	-	-	GO:0003824//catalytic activity	-
Unigene0003071	6.60853	1.84053	-1.84421	1.86785e-05	0.00011132	yes	BRL3	Protein kinase, ATP binding site-containing protein, partial [Cynara cardunculus var. scolymus] [Cynara cardunculus]	-	-	-	-	-	GO:0016740//transferase activity	-
Unigene0003074	30.6403	12.6669	-1.27437	1.77791e-06	1.26695e-05	yes	--	Phloem protein 2-like protein [Cynara cardunculus var. scolymus] [Cynara cardunculus]	-	-	-	-	-	-	-
Unigene0003082	4.03497	0.315333	-3.67761	0.000241633	0.00114947	yes	--	--	-	-	-	-	-	-	-
Unigene0003083	0.319533	1.56367	2.29089	0.0166819	0.0469545	yes	LYK3	Protein kinase, ATP binding site-containing protein, partial [Cynara cardunculus var. scolymus] [Cynara cardunculus]	-	-	-	-	-	-	-
Unigene0003088	5.0291	12.2257	1.28154	0.000524812	0.00228877	yes	HERK1	Protein kinase, ATP binding site-containing protein, partial [Cynara cardunculus var. scolymus] [Cynara cardunculus]	-	-	-	-	-	-	-
Unigene0003089	2.00823	4.63707	1.20729	0.00090972	0.00374183	yes	HERK1	Protein kinase, ATP binding site-containing protein, partial [Cynara cardunculus var. scolymus] [Cynara cardunculus]	-	-	-	-	-	GO:0016740//transferase activity	-
Unigene0003090	15.3286	5.03703	-1.60558	2.64776e-08	2.46903e-07	yes	PBL17	Protein kinase, ATP binding site-containing protein, partial [Cynara cardunculus var. scolymus] [Cynara cardunculus]	-	-	-	-	-	GO:0016740//transferase activity	-
Unigene0003093	11.9371	4.87553	-1.29182	3.40553e-06	2.3134e-05	yes	At2g23200	Protein kinase, ATP binding site-containing protein, partial [Cynara cardunculus var. scolymus] [Cynara cardunculus]	-	-	-	-	-	GO:0016740//transferase activity	-
Unigene0003095	12.9601	4.26337	-1.60401	0.000118279	0.000603325	yes	--	Protein kinase, ATP binding site-containing protein, partial [Cynara cardunculus var. scolymus] [Cynara cardunculus]	-	-	-	-	-	-	-
Unigene0003096	4.83923	0.791067	-2.61291	9.0378e-06	5.69619e-05	yes	FER	Protein kinase, ATP binding site-containing protein, partial [Cynara cardunculus var. scolymus] [Cynara cardunculus]	-	-	-	-	-	-	-
Unigene0003098	1.05997	0.0723	-3.87388	0.00339135	0.0119538	yes	--	Protein kinase, ATP binding site-containing protein, partial [Cynara cardunculus var. scolymus] [Cynara cardunculus]	-	-	-	-	-	-	-
Unigene0003101	7.37447	2.42623	-1.60382	2.59511e-05	0.000150799	yes	PBL26	Protein kinase, ATP binding site-containing protein, partial [Cynara cardunculus var. scolymus] [Cynara cardunculus]	-	-	-	-	-	-	-
Unigene0003103	13.0409	4.03707	-1.69166	0.000272439	0.00128039	yes	--	Protein kinase, ATP binding site-containing protein, partial [Cynara cardunculus var. scolymus] [Cynara cardunculus]	-	-	-	-	-	-	-
Unigene0003104	3.3465	8.6363	1.36776	5.89026e-05	0.000319673	yes	CRK38	Protein kinase, ATP binding site-containing protein, partial [Cynara cardunculus var. scolymus] [Cynara cardunculus]	-	-	-	-	-	-	-
Unigene0003105	8.2435	26.0728	1.66122	8.93136e-07	6.67666e-06	yes	WAKL21	Protein kinase, ATP binding site-containing protein, partial [Cynara cardunculus var. scolymus] [Cynara cardunculus]	-	-	-	-	-	-	-
Unigene0003107	11.9321	2.7138	-2.13647	9.82875e-10	1.09854e-08	yes	HERK1	Protein kinase, ATP binding site-containing protein, partial [Cynara cardunculus var. scolymus] [Cynara cardunculus]	-	-	-	-	-	-	-
Unigene0003108	26.3844	9.60853	-1.4573	2.21185e-07	1.82073e-06	yes	At2g39360	Protein kinase, ATP binding site-containing protein, partial [Cynara cardunculus var. scolymus] [Cynara cardunculus]	-	-	-	-	-	-	-
Unigene0003109	26.3958	7.052	-1.9042	2.9365e-11	3.83485e-10	yes	HERK1	Mannose-binding lectin [Cynara cardunculus var. scolymus] [Cynara cardunculus]	-	-	-	-	-	-	-
Unigene0003110	6.37053	2.10767	-1.59577	0.000709974	0.00299564	yes	PBL26	Protein kinase, ATP binding site-containing protein, partial [Cynara cardunculus var. scolymus] [Cynara cardunculus]	-	-	-	-	-	-	-
Unigene0003111	9.1879	3.3067	-1.47434	0.000212033	0.00102172	yes	At1g78530	Protein kinase, ATP binding site-containing protein, partial [Cynara cardunculus var. scolymus] [Cynara cardunculus]	-	-	-	-	-	-	-
Unigene0003112	13.787	6.6217	-1.05804	0.0131924	0.0385159	yes	ANX2	LOW QUALITY PROTEIN: receptor-like protein kinase ANXUR1 [Asparagus officinalis]	-	-	-	-	-	-	-
Unigene0003113	22.7335	4.99643	-2.18585	6.31848e-16	1.23911e-14	yes	FER	Protein kinase, ATP binding site-containing protein, partial [Cynara cardunculus var. scolymus] [Cynara cardunculus]	-	-	-	-	-	-	-
Unigene0003114	2.25243	0.139433	-4.01384	0.0023687	0.00871956	yes	--	Protein kinase, ATP binding site-containing protein, partial [Cynara cardunculus var. scolymus] [Cynara cardunculus]	-	-	-	-	-	-	-
Unigene0003115	12.5406	2.7593	-2.18423	8.28298e-10	9.31835e-09	yes	FER	Protein kinase, ATP binding site-containing protein, partial [Cynara cardunculus var. scolymus] [Cynara cardunculus]	-	-	-	-	-	-	-
Unigene0003116	21.7274	2.66293	-3.02843	9.05808e-19	2.16637e-17	yes	At1g30570	Protein kinase, ATP binding site-containing protein, partial [Cynara cardunculus var. scolymus] [Cynara cardunculus]	-	-	-	-	-	-	-
Unigene0003121	8.40173	3.42447	-1.29481	0.000474285	0.00209317	yes	At1g67720	Protein kinase, ATP binding site-containing protein, partial [Cynara cardunculus var. scolymus] [Cynara cardunculus]	-	-	-	-	-	GO:0016740//transferase activity	-
Unigene0003125	0.98	0.001	-9.93664	0.00793965	0.0248463	yes	--	Phloem protein 2-like protein [Cynara cardunculus var. scolymus] [Cynara cardunculus]	-	-	-	-	-	-	-
Unigene0003131	16.3639	5.61893	-1.54215	1.33391e-05	8.15492e-05	yes	--	Protein kinase, ATP binding site-containing protein, partial [Cynara cardunculus var. scolymus] [Cynara cardunculus]	-	-	-	-	-	-	-
Unigene0003133	9.257	0.726033	-3.67244	2.79503e-08	2.59715e-07	yes	PBL1	Protein kinase, ATP binding site-containing protein, partial [Cynara cardunculus var. scolymus] [Cynara cardunculus]	-	-	-	-	-	-	-
Unigene0003134	0.159267	1.82787	3.52064	6.78191e-05	0.000362905	yes	--	--	-	-	-	-	-	-	-
Unigene0003135	1.0212	7.02023	2.78125	6.45279e-06	4.17485e-05	yes	--	--	-	-	-	-	-	-	-
Unigene0003141	24.8777	7.7864	-1.67582	4.25064e-08	3.8768e-07	yes	PP2B10	Phloem protein 2-like protein [Cynara cardunculus var. scolymus] [Cynara cardunculus]	-	-	-	-	-	-	-
Unigene0003145	6.4275	14.4373	1.16747	0.000318918	0.00147436	yes	PBL1	Protein kinase, ATP binding site-containing protein, partial [Cynara cardunculus var. scolymus] [Cynara cardunculus]	-	-	-	-	-	-	-
Unigene0003146	7.41117	1.61657	-2.19677	9.82662e-09	9.70721e-08	yes	FER	Protein kinase, ATP binding site-containing protein, partial [Cynara cardunculus var. scolymus] [Cynara cardunculus]	-	-	-	-	-	-	-
Unigene0003149	11.4083	3.71967	-1.61684	1.43423e-05	8.71678e-05	yes	At1g80640	Protein kinase, ATP binding site-containing protein, partial [Cynara cardunculus var. scolymus] [Cynara cardunculus]	-	-	-	-	-	-	-
Unigene0003150	8.80203	3.52427	-1.32051	0.00056975	0.00246104	yes	At1g30570	Mannose-binding lectin [Cynara cardunculus var. scolymus] [Cynara cardunculus]	-	-	-	-	-	-	-
Unigene0003153	14.8652	0.198733	-6.22496	3.45484e-20	9.07525e-19	yes	--	Mannose-binding lectin [Cynara cardunculus var. scolymus] [Cynara cardunculus]	-	-	-	-	GO:0005886//plasma membrane;GO:0035838//growing cell tip	GO:0016772//transferase activity, transferring phosphorus-containing groups	GO:0000904//cell morphogenesis involved in differentiation;GO:0016049//cell growth;GO:0050794//regulation of cellular process
Unigene0003156	15.273	5.09817	-1.58293	3.71905e-11	4.81357e-10	yes	--	Protein kinase, ATP binding site-containing protein, partial [Cynara cardunculus var. scolymus] [Cynara cardunculus]	-	-	-	-	-	-	-
Unigene0003157	3.8566	1.2173	-1.66364	0.00776382	0.0243667	yes	At2g47060	Protein kinase, ATP binding site-containing protein, partial [Cynara cardunculus var. scolymus] [Cynara cardunculus]	-	-	-	-	-	-	-
Unigene0003159	25.2377	2.5809	-3.28964	1.64942e-31	8.40836e-30	yes	HERK1	Protein kinase, ATP binding site-containing protein, partial [Cynara cardunculus var. scolymus] [Cynara cardunculus]	-	-	-	-	-	GO:0016740//transferase activity	-
Unigene0003160	16.3186	6.6136	-1.30301	5.57353e-06	3.64718e-05	yes	At1g67720	Protein kinase, ATP binding site-containing protein, partial [Cynara cardunculus var. scolymus] [Cynara cardunculus]	-	-	-	-	-	-	-
Unigene0003161	10.5315	4.64377	-1.18134	0.000564367	0.00244086	yes	LYK3	Protein kinase, ATP binding site-containing protein, partial [Cynara cardunculus var. scolymus] [Cynara cardunculus]	-	-	-	-	-	GO:0016772//transferase activity, transferring phosphorus-containing groups	-
Unigene0003163	4.7412	1.6824	-1.49473	0.00200097	0.00751407	yes	--	Protein kinase, ATP binding site-containing protein, partial [Cynara cardunculus var. scolymus] [Cynara cardunculus]	-	-	-	-	-	-	-
Unigene0003164	6.9303	1.9077	-1.86108	0.00028231	0.00132177	yes	PBL13	Protein kinase, ATP binding site-containing protein, partial [Cynara cardunculus var. scolymus] [Cynara cardunculus]	-	-	-	-	-	GO:0016740//transferase activity	-
Unigene0003166	6.71753	15.792	1.23319	0.000996385	0.00405135	yes	At5g38990	Protein kinase, ATP binding site-containing protein, partial [Cynara cardunculus var. scolymus] [Cynara cardunculus]	-	-	-	-	-	-	-
Unigene0003168	24.2077	7.3532	-1.71902	7.81636e-12	1.08226e-10	yes	CRK22	Protein kinase, ATP binding site-containing protein, partial [Cynara cardunculus var. scolymus] [Cynara cardunculus]	-	-	-	-	-	-	-
Unigene0003169	11.5444	2.05357	-2.49099	3.45183e-09	3.60938e-08	yes	MSP1	Mannose-binding lectin [Cynara cardunculus var. scolymus] [Cynara cardunculus]	-	-	-	-	-	-	-
Unigene0003173	11.5165	5.01267	-1.20005	2.29389e-06	1.60276e-05	yes	--	Phloem protein 2-like protein [Cynara cardunculus var. scolymus] [Cynara cardunculus]	-	-	-	-	-	-	-
Unigene0003174	2.25617	0.6566	-1.78079	0.0157366	0.0446982	yes	PERK7	Protein kinase, ATP binding site-containing protein, partial [Cynara cardunculus var. scolymus] [Cynara cardunculus]	-	-	-	-	-	-	-
Unigene0003175	3.36463	1.13417	-1.56882	0.0138407	0.0401089	yes	--	Protein kinase, ATP binding site-containing protein, partial [Cynara cardunculus var. scolymus] [Cynara cardunculus]	-	-	-	-	-	-	-
Unigene0003177	18.08	8.2937	-1.12431	2.24892e-05	0.000132156	yes	At2g23200	Protein kinase, ATP binding site-containing protein, partial [Cynara cardunculus var. scolymus] [Cynara cardunculus]	-	-	-	-	-	GO:0016740//transferase activity	-
Unigene0003178	18.5525	5.5751	-1.73455	1.40902e-10	1.72226e-09	yes	At5g59700	Protein kinase, ATP binding site-containing protein, partial [Cynara cardunculus var. scolymus] [Cynara cardunculus]	-	-	-	-	-	-	-
Unigene0003181	28.6636	0.0374333	-9.58068	6.97452e-70	1.53277e-67	yes	At5g18500	Protein kinase, ATP binding site-containing protein, partial [Cynara cardunculus var. scolymus] [Cynara cardunculus]	-	-	-	-	-	-	-
Unigene0003182	6.4009	2.64323	-1.27597	0.00125007	0.00494948	yes	TMK1	Protein kinase, ATP binding site-containing protein, partial [Cynara cardunculus var. scolymus] [Cynara cardunculus]	-	-	-	-	-	-	-
Unigene0003185	39.6037	13.2586	-1.5787	8.03264e-12	1.1118e-10	yes	PTI12	Protein kinase, ATP binding site-containing protein, partial [Cynara cardunculus var. scolymus] [Cynara cardunculus]	-	-	-	-	-	-	-
Unigene0003186	31.5205	9.01627	-1.80569	3.85553e-12	5.49959e-11	yes	At4g29180	Protein kinase, ATP binding site-containing protein, partial [Cynara cardunculus var. scolymus] [Cynara cardunculus]	-	-	-	-	-	-	-
Unigene0003187	11.1761	4.8135	-1.21526	0.0010012	0.00406788	yes	At4g29180	Protein kinase, ATP binding site-containing protein, partial [Cynara cardunculus var. scolymus] [Cynara cardunculus]	-	-	-	-	-	-	-
Unigene0003189	23.1329	8.227	-1.49151	1.39364e-10	1.70457e-09	yes	HERK1	Protein kinase, ATP binding site-containing protein, partial [Cynara cardunculus var. scolymus] [Cynara cardunculus]	-	-	-	-	-	-	-
Unigene0003190	16.3131	2.3777	-2.77839	4.20737e-13	6.53136e-12	yes	At5g38990	Protein kinase, ATP binding site-containing protein, partial [Cynara cardunculus var. scolymus] [Cynara cardunculus]	-	-	-	-	-	-	-
Unigene0003191	1.34887	0.161367	-3.06333	0.00236831	0.00871855	yes	At5g38990	Protein kinase, ATP binding site-containing protein, partial [Cynara cardunculus var. scolymus] [Cynara cardunculus]	-	-	-	-	-	-	-
Unigene0003192	3.7085	1.0103	-1.87605	0.000682712	0.00289375	yes	--	Protein kinase, ATP binding site-containing protein, partial [Cynara cardunculus var. scolymus] [Cynara cardunculus]	-	-	-	-	-	-	-
Unigene0003194	1.90307	0.295567	-2.68677	0.0140994	0.0407406	yes	--	Protein kinase, ATP binding site-containing protein, partial [Cynara cardunculus var. scolymus] [Cynara cardunculus]	Metabolism;Cellular Processes	Lipid metabolism;Global and overview maps;Transport and catabolism	ko01100//Metabolic pathways;ko01110//Biosynthesis of secondary metabolites;ko04144//Endocytosis;ko00564//Glycerophospholipid metabolism;ko00565//Ether lipid metabolism	K01115	-	-	-
Unigene0003195	11.1507	3.30007	-1.75657	2.17009e-05	0.000127881	yes	--	hypothetical protein Ccrd_006343 [Cynara cardunculus var. scolymus] [Cynara cardunculus]	-	-	-	-	-	-	-
Unigene0003196	1.92403	5.36803	1.48026	0.0133045	0.0387854	yes	--	CTLH, C-terminal LisH motif-containing protein [Cynara cardunculus var. scolymus] [Cynara cardunculus]	-	-	-	-	-	-	-
Unigene0003198	13.064	3.0396	-2.10364	7.75041e-11	9.72338e-10	yes	HERK1	Protein kinase, ATP binding site-containing protein, partial [Cynara cardunculus var. scolymus] [Cynara cardunculus]	-	-	-	-	-	-	-
Unigene0003200	6.82587	2.1748	-1.65013	4.63943e-05	0.000256821	yes	ACR4	Protein kinase, ATP binding site-containing protein, partial [Cynara cardunculus var. scolymus] [Cynara cardunculus]	-	-	-	-	-	-	-
Unigene0003202	14.34	3.21597	-2.15672	3.82895e-07	3.0295e-06	yes	--	Protein kinase, ATP binding site-containing protein, partial [Cynara cardunculus var. scolymus] [Cynara cardunculus]	-	-	-	-	-	-	-
Unigene0003205	37.7503	8.31547	-2.18262	1.89512e-18	4.43427e-17	yes	At2g39360	Protein kinase, ATP binding site-containing protein, partial [Cynara cardunculus var. scolymus] [Cynara cardunculus]	-	-	-	-	-	-	-
Unigene0003206	73.3705	15.8041	-2.2149	6.07391e-21	1.67709e-19	yes	CRCK3	Phloem protein 2-like protein [Cynara cardunculus var. scolymus] [Cynara cardunculus]	-	-	-	-	-	-	-
Unigene0003207	24.6993	2.72633	-3.17943	4.80027e-20	1.24708e-18	yes	ACR4	Protein kinase, ATP binding site-containing protein, partial [Cynara cardunculus var. scolymus] [Cynara cardunculus]	-	-	-	-	-	-	-
Unigene0003209	10.2688	2.40837	-2.09215	6.94073e-08	6.13778e-07	yes	HERK1	Protein kinase, ATP binding site-containing protein, partial [Cynara cardunculus var. scolymus] [Cynara cardunculus]	-	-	-	-	-	-	-
Unigene0003210	10.8473	5.25813	-1.04472	0.00330548	0.0116932	yes	HERK1	Protein kinase, ATP binding site-containing protein, partial [Cynara cardunculus var. scolymus] [Cynara cardunculus]	-	-	-	-	-	-	-
Unigene0003211	24.1704	3.70203	-2.70685	2.28944e-20	6.0773e-19	yes	At2g23200	Protein kinase, ATP binding site-containing protein, partial [Cynara cardunculus var. scolymus] [Cynara cardunculus]	-	-	-	-	-	-	-
Unigene0003215	5.36397	0.979333	-2.45343	0.00033034	0.00152214	yes	--	Protein kinase, ATP binding site-containing protein, partial [Cynara cardunculus var. scolymus] [Cynara cardunculus]	-	-	-	-	-	-	-
Unigene0003217	30.1486	13.5168	-1.15733	3.58928e-06	2.42731e-05	yes	At5g05160	Protein kinase, ATP binding site-containing protein, partial [Cynara cardunculus var. scolymus] [Cynara cardunculus]	-	-	-	-	-	-	-
Unigene0003221	3.12957	17.6469	2.49538	2.72985e-11	3.57486e-10	yes	--	--	-	-	-	-	-	-	-
Unigene0003222	16.4869	3.08313	-2.41885	6.33195e-16	1.24143e-14	yes	At5g24010	Protein kinase, ATP binding site-containing protein, partial [Cynara cardunculus var. scolymus] [Cynara cardunculus]	-	-	-	-	-	GO:0016740//transferase activity	-
Unigene0003223	28.5623	8.59087	-1.73323	1.36982e-09	1.50499e-08	yes	At2g39360	Protein kinase, ATP binding site-containing protein, partial [Cynara cardunculus var. scolymus] [Cynara cardunculus]	-	-	-	-	-	-	-
Unigene0003224	11.7332	4.65027	-1.33522	0.000682178	0.00289198	yes	LRK10L-1.3	Protein kinase, ATP binding site-containing protein, partial [Cynara cardunculus var. scolymus] [Cynara cardunculus]	-	-	-	-	-	-	-
Unigene0003225	12.611	2.07267	-2.60513	1.49774e-09	1.63815e-08	yes	HERK1	Protein kinase, ATP binding site-containing protein, partial [Cynara cardunculus var. scolymus] [Cynara cardunculus]	-	-	-	-	-	-	-
Unigene0003226	18.7359	2.7855	-2.74979	2.36454e-13	3.74993e-12	yes	At2g28960	Protein kinase, ATP binding site-containing protein, partial [Cynara cardunculus var. scolymus] [Cynara cardunculus]	-	-	-	-	-	GO:0016740//transferase activity	-
Unigene0003227	6.9995	2.86543	-1.2885	0.00040334	0.00181698	yes	CES101	Concanavalin A-like lectin/glucanase, subgroup [Cynara cardunculus var. scolymus] [Cynara cardunculus]	-	-	-	-	-	GO:0016772//transferase activity, transferring phosphorus-containing groups	GO:0000904//cell morphogenesis involved in differentiation;GO:0009617//response to bacterium;GO:0009664//plant-type cell wall organization;GO:0009886//post-embryonic morphogenesis;GO:0009887//organ morphogenesis;GO:0009888//tissue development;GO:0048229//gametophyte development;GO:0048437//floral organ development;GO:0048580//regulation of post-embryonic development;GO:0050794//regulation of cell…
Unigene0003228	11.9514	2.15963	-2.46832	2.69662e-08	2.51126e-07	yes	PP2B10	Phloem protein 2-like protein [Cynara cardunculus var. scolymus] [Cynara cardunculus]	-	-	-	-	-	-	GO:0003006//developmental process involved in reproduction
Unigene0003229	14.5708	3.5261	-2.04694	3.33194e-14	5.70285e-13	yes	PP2B10	Phloem protein 2-like protein [Cynara cardunculus var. scolymus] [Cynara cardunculus]	-	-	-	-	-	-	-
Unigene0003231	17.4224	3.83517	-2.18358	2.70879e-11	3.54851e-10	yes	FER	Protein kinase, ATP binding site-containing protein, partial [Cynara cardunculus var. scolymus] [Cynara cardunculus]	-	-	-	-	-	GO:0016740//transferase activity	-
Unigene0003235	21.964	9.17063	-1.26005	1.49607e-05	9.06345e-05	yes	At2g28960	Protein kinase, ATP binding site-containing protein, partial [Cynara cardunculus var. scolymus] [Cynara cardunculus]	-	-	-	-	-	-	-
Unigene0003236	7.97677	2.62047	-1.60598	0.00631581	0.0204574	yes	--	Protein kinase, ATP binding site-containing protein, partial [Cynara cardunculus var. scolymus] [Cynara cardunculus]	-	-	-	-	-	-	-
Unigene0003239	7.00847	1.79913	-1.9618	1.03496e-05	6.46103e-05	yes	PBL19	Protein kinase, ATP binding site-containing protein, partial [Cynara cardunculus var. scolymus] [Cynara cardunculus]	-	-	-	-	-	-	-
Unigene0003243	9.425	1.5149	-2.63727	1.73952e-07	1.45619e-06	yes	--	Protein kinase, ATP binding site-containing protein, partial [Cynara cardunculus var. scolymus] [Cynara cardunculus]	-	-	-	-	-	GO:0016740//transferase activity	-
Unigene0003245	5.74643	1.01093	-2.50698	3.53008e-05	0.000200131	yes	PRK5	Protein kinase, ATP binding site-containing protein, partial [Cynara cardunculus var. scolymus] [Cynara cardunculus]	-	-	-	-	-	-	-
Unigene0003252	16.2093	3.0806	-2.39554	1.43397e-10	1.75078e-09	yes	PTI11	Protein kinase, ATP binding site-containing protein, partial [Cynara cardunculus var. scolymus] [Cynara cardunculus]	-	-	-	-	-	-	-
Unigene0003253	17.6373	1.10303	-3.99908	5.36394e-25	1.91642e-23	yes	PP2B10	Phloem protein 2-like protein [Cynara cardunculus var. scolymus] [Cynara cardunculus]	-	-	-	-	-	-	-
Unigene0003254	66.9648	13.6141	-2.2983	1.9688e-27	8.12454e-26	yes	At2g02240	Phloem protein 2-like protein [Cynara cardunculus var. scolymus] [Cynara cardunculus]	-	-	-	-	-	-	-
Unigene0003255	1.61597	0.304233	-2.40915	0.00702836	0.0224092	yes	--	Phloem protein 2-like protein [Cynara cardunculus var. scolymus] [Cynara cardunculus]	-	-	-	-	-	-	-
Unigene0003258	13.079	3.07493	-2.08863	3.27634e-10	3.86897e-09	yes	--	Phloem protein 2-like protein [Cynara cardunculus var. scolymus] [Cynara cardunculus]	-	-	-	-	-	-	-
Unigene0003260	2.25637	0.1316	-4.09977	6.7247e-05	0.000360022	yes	--	Mannose-binding lectin [Cynara cardunculus var. scolymus] [Cynara cardunculus]	-	-	-	-	-	-	-
Unigene0003261	15.3921	1.20313	-3.67732	8.6243e-16	1.67436e-14	yes	--	--	-	-	-	-	-	-	-
Unigene0003262	4.08433	14.7989	1.85732	0.000314825	0.00145732	yes	CRK7	Protein kinase, ATP binding site-containing protein, partial [Cynara cardunculus var. scolymus] [Cynara cardunculus]	-	-	-	-	-	-	-
Unigene0003263	27.2451	2.27087	-3.58468	1.22744e-29	5.69289e-28	yes	PBL23	Protein kinase, ATP binding site-containing protein, partial [Cynara cardunculus var. scolymus] [Cynara cardunculus]	-	-	-	-	-	-	-
Unigene0003264	4.08867	10.4814	1.35813	0.000343803	0.00157773	yes	WAKL3	Protein kinase, ATP binding site-containing protein, partial [Cynara cardunculus var. scolymus] [Cynara cardunculus]	-	-	-	-	-	-	-
Unigene0003266	59.3204	26.2956	-1.17371	1.51448e-08	1.45853e-07	yes	At5g59700	Protein kinase, ATP binding site-containing protein, partial [Cynara cardunculus var. scolymus] [Cynara cardunculus]	-	-	-	-	-	-	-
Unigene0003267	16.1959	2.45123	-2.72405	1.99588e-19	4.98147e-18	yes	ANX2	Protein kinase, ATP binding site-containing protein, partial [Cynara cardunculus var. scolymus] [Cynara cardunculus]	-	-	-	-	-	GO:0016740//transferase activity	-
Unigene0003268	11.4007	4.3195	-1.40019	0.000394428	0.00178129	yes	HERK1	Mannose-binding lectin [Cynara cardunculus var. scolymus] [Cynara cardunculus]	-	-	-	-	-	-	-
Unigene0003270	4.60697	1.26967	-1.85937	6.49554e-05	0.000348915	yes	TMK3	Protein kinase, ATP binding site-containing protein, partial [Cynara cardunculus var. scolymus] [Cynara cardunculus]	-	-	-	-	-	-	-
Unigene0003273	180.259	23.4284	-2.94374	4.72528e-11	6.05374e-10	yes	tlp	Thaumatin [Cynara cardunculus var. scolymus] [Cynara cardunculus]	-	-	-	-	-	-	-
Unigene0003281	2.40597	0.001	-11.2324	0.00239879	0.00881574	yes	eIF3-S8	eukaryotic translation initiation factor 3 subunit 8 [Thalassiosira pseudonana CCMP1335]	Genetic Information Processing	Translation	ko03013//RNA transport	K03252	GO:0032991//macromolecular complex;GO:0044444//cytoplasmic part	GO:0003723//RNA binding	GO:0006412//translation
Unigene0003282	3.0177	0.001	-11.5592	1.34913e-06	9.8166e-06	yes	--	--	-	-	-	-	-	-	-
Unigene0003284	0.0861	1.1039	3.68045	0.00856932	0.0265378	yes	CHL1	ATP-dependent helicase, C-terminal [Cynara cardunculus var. scolymus] [Cynara cardunculus]	-	-	-	-	GO:0043231//intracellular membrane-bounded organelle	GO:0003676//nucleic acid binding;GO:0003678//DNA helicase activity;GO:0032550//purine ribonucleoside binding;GO:0042623//ATPase activity, coupled	GO:0006725//cellular aromatic compound metabolic process;GO:0032392//DNA geometric change
Unigene0003286	15.4875	37.4435	1.27361	1.50537e-06	1.08635e-05	yes	--	Rubredoxin domain-containing protein [Cynara cardunculus var. scolymus] [Cynara cardunculus]	-	-	-	-	-	-	-
Unigene0003288	4.16813	1.12537	-1.88901	0.0040636	0.0139793	yes	--	--	-	-	-	-	-	-	-
Unigene0003294	5.82263	2.63327	-1.14482	2.0377e-05	0.00012071	yes	BRXL2	PREDICTED: protein Brevis radix-like 2 [Eucalyptus grandis]	-	-	-	-	-	-	-
Unigene0003299	2.46707	0.001	-11.2686	0.00225205	0.00833727	yes	SmB	PREDICTED: LOW QUALITY PROTEIN: small nuclear ribonucleoprotein-associated protein B'-like, partial [Elaeis guineensis]	Genetic Information Processing	Transcription	ko03040//Spliceosome	K11086	-	-	-
Unigene0003302	0.001	1.5952	10.6395	0.000220132	0.00105664	yes	--	F1L3.20 [Arabidopsis thaliana]	-	-	-	-	-	-	-
Unigene0003317	0.117167	1.20987	3.36821	0.0151878	0.0433839	yes	--	OSJNBa0017B10.12 [Oryza sativa Japonica Group]	-	-	-	-	-	-	-
Unigene0003318	2.81127	9.04703	1.68622	8.53669e-09	8.49735e-08	yes	--	OSJNBa0017B10.12 [Oryza sativa Japonica Group]	-	-	-	-	-	-	-
Unigene0003321	16.0921	0.001	-13.9741	2.54076e-08	2.37578e-07	yes	ATP5MC1	ATP synthase lipid-binding protein, mitochondrial, partial [Anthurium amnicola]	Metabolism	Global and overview maps;Energy metabolism	ko01100//Metabolic pathways;ko00190//Oxidative phosphorylation	K02128	GO:0031090//organelle membrane;GO:0031224//intrinsic component of membrane;GO:0033177//proton-transporting two-sector ATPase complex, proton-transporting domain;GO:0043231//intracellular membrane-bounded organelle	GO:0003824//catalytic activity;GO:0015077//monovalent inorganic cation transmembrane transporter activity;GO:0032550//purine ribonucleoside binding	GO:0006754//ATP biosynthetic process;GO:0015988//energy coupled proton transmembrane transport, against electrochemical gradient
Unigene0003322	2.19827	0.0652	-5.07535	0.000870281	0.00359605	yes	--	--	-	-	-	-	-	-	-
Unigene0003324	8.0726	31.6803	1.97248	1.49358e-18	3.51978e-17	yes	SRPP	Rubber elongation factor [Cynara cardunculus var. scolymus] [Cynara cardunculus]	-	-	-	-	-	-	-
Unigene0003328	0.001	0.633533	9.30728	0.000260545	0.00123038	yes	--	Os12g0117800, partial [Oryza sativa Japonica Group]	-	-	-	-	-	-	-
Unigene0003330	1.7075	0.001	-10.7377	0.00119585	0.00476273	yes	GLA	glycoside hydrolase 27 [Blastocystis sp. ATCC 50177/Nand II]	Metabolism	Global and overview maps;Lipid metabolism;Glycan biosynthesis and metabolism;Carbohydrate metabolism	ko01100//Metabolic pathways;ko00561//Glycerolipid metabolism;ko00052//Galactose metabolism;ko00600//Sphingolipid metabolism;ko00603//Glycosphingolipid biosynthesis - globo and isoglobo series	K07407	-	GO:0004553//hydrolase activity, hydrolyzing O-glycosyl compounds	-
Unigene0003332	0.001	20.5228	14.3249	1.18362e-26	4.68738e-25	yes	--	--	-	-	-	-	-	-	-
Unigene0003336	0.105433	1.7197	4.02775	1.87357e-07	1.55873e-06	yes	NPF6.4	PREDICTED: protein NRT1/ PTR FAMILY 6.4 [Ipomoea nil]	-	-	-	-	-	-	-
Unigene0003339	0.6441	2.24943	1.80421	1.73556e-05	0.000103944	yes	--	WD40 repeat-containing protein [Cynara cardunculus var. scolymus] [Cynara cardunculus]	-	-	-	-	-	-	-
Unigene0003342	0.234967	1.92777	3.0364	0.00868865	0.0268666	yes	At2g32000	DNA topoisomerase, type IA [Cynara cardunculus var. scolymus] [Cynara cardunculus]	Genetic Information Processing	Replication and repair	ko03440//Homologous recombination	K03165	-	-	-
Unigene0003346	0.2	5.45093	4.76843	2.38458e-12	3.46681e-11	yes	SBP1	Squamosa promoter-binding protein [Cynara cardunculus var. scolymus] [Cynara cardunculus]	-	-	-	-	-	-	-
Unigene0003347	3.86963	1.1484	-1.75257	0.00421877	0.0144493	yes	--	arogenate dehydrogenase, putative [Medicago truncatula]	-	-	-	-	-	-	-
Unigene0003348	28.5621	7.37893	-1.95262	2.01147e-14	3.49579e-13	yes	TLP1	thaumatin-like protein 2 [Mikania micrantha]	-	-	-	-	-	-	-
Unigene0003352	0.4906	1.6189	1.72239	0.0168946	0.0474612	yes	RIC2	PREDICTED: ras-related protein RABA1d-like [Sesamum indicum]	Cellular Processes	Transport and catabolism	ko04144//Endocytosis	K07904	-	-	-
Unigene0003357	0.0777	4.49183	5.85325	2.74961e-20	7.25297e-19	yes	--	--	-	-	-	-	-	-	-
Unigene0003359	0.1492	2.35827	3.98241	8.5406e-10	9.5996e-09	yes	--	UvrD-like Helicase, ATP-binding domain-containing protein [Cynara cardunculus var. scolymus] [Cynara cardunculus]	-	-	-	-	-	-	-
Unigene0003366	11.2803	4.92987	-1.19418	0.00344484	0.012116	yes	At1g67325	Zinc finger, RanBP2-type [Cynara cardunculus var. scolymus] [Cynara cardunculus]	-	-	-	-	-	-	-
Unigene0003370	5.1016	1.63367	-1.64284	0.000491407	0.00215878	yes	At1g67325	PREDICTED: ranBP2-type zinc finger protein At1g67325 isoform X3 [Vitis vinifera]	-	-	-	-	-	-	-
Unigene0003372	8.3326	3.0357	-1.45674	0.00107825	0.00433982	yes	At1g67325	Zinc finger, RanBP2-type [Cynara cardunculus var. scolymus] [Cynara cardunculus]	-	-	-	-	-	-	-
Unigene0003383	1.30297	0.124267	-3.39029	0.0159243	0.0451583	yes	--	Ankyrin repeat-containing protein [Cynara cardunculus var. scolymus] [Cynara cardunculus]	-	-	-	-	-	-	-
Unigene0003385	2.71583	6.90573	1.3464	5.98424e-06	3.8957e-05	yes	EPS1	Chloramphenicol acetyltransferase-like domain-containing protein [Cynara cardunculus var. scolymus] [Cynara cardunculus]	-	-	-	-	-	-	-
Unigene0003387	0.227367	1.17517	2.36977	0.0017053	0.00651575	yes	--	Transcription factor PIF1 [Glycine soja]	-	-	-	-	-	-	-
Unigene0003397	0.001	1.15703	10.1762	0.00144131	0.0056155	yes	--	--	-	-	-	-	-	-	-
Unigene0003407	0.0364667	0.721967	4.30728	0.000433411	0.00193629	yes	--	--	-	-	-	-	-	-	-
Unigene0003409	0.001	0.816367	9.67307	0.00893226	0.0274984	yes	--	--	-	-	-	-	-	-	-
Unigene0003411	3.8891	0.927933	-2.06734	0.00305558	0.0109107	yes	--	--	-	-	-	-	-	-	-
Unigene0003413	0.938133	2.4295	1.37279	0.0156663	0.0445251	yes	--	probable protein phosphatase 2C 23 [Asparagus officinalis]	-	-	-	-	-	-	-
Unigene0003414	0.122833	3.18767	4.69773	2.47082e-10	2.95187e-09	yes	--	protein ALTERED XYLOGLUCAN 4-like [Asparagus officinalis]	-	-	-	-	-	-	-
Unigene0003415	1.26553	4.72693	1.90116	2.91508e-12	4.20975e-11	yes	--	132 kDa protein [Symbiodinium microadriaticum]	-	-	-	-	-	-	-
Unigene0003418	15.9396	7.16187	-1.1542	6.57594e-07	5.01808e-06	yes	At3g47200	PREDICTED: UPF0481 protein At3g47200 [Sesamum indicum]	-	-	-	-	-	-	-
Unigene0003419	32.0651	0.1925	-7.38	2.26892e-37	1.50333e-35	yes	--	--	-	-	-	-	-	-	-
Unigene0003420	0.0213	1.50793	6.14558	2.82821e-05	0.000163203	yes	MYB73	BnaA08g15610D [Brassica napus]	Organismal Systems	Environmental adaptation	ko04626//Plant-pathogen interaction	K09422	-	-	-
Unigene0003421	0.0298333	1.06323	5.15539	0.000261124	0.00123288	yes	FZR2	WD40 repeat-containing protein, partial [Cynara cardunculus var. scolymus] [Cynara cardunculus]	Genetic Information Processing	Folding, sorting and degradation	ko04120//Ubiquitin mediated proteolysis	K03364	-	-	-
Unigene0003422	0.001	7.0199	12.7772	4.1467e-12	5.89711e-11	yes	--	PREDICTED: non-specific lipid-transfer protein 2-like [Camelina sativa]	-	-	-	-	-	-	-
Unigene0003427	4.20073	0.425067	-3.30488	6.74667e-06	4.35158e-05	yes	VHA-A	PREDICTED: V-type proton ATPase catalytic subunit A-like, partial [Nicotiana tabacum]	Metabolism;Cellular Processes	Transport and catabolism;Energy metabolism;Global and overview maps	ko01100//Metabolic pathways;ko00190//Oxidative phosphorylation;ko04145//Phagosome	K02145	GO:0033176//proton-transporting V-type ATPase complex	GO:0015078//hydrogen ion transmembrane transporter activity	GO:0009150//purine ribonucleotide metabolic process;GO:0015988//energy coupled proton transmembrane transport, against electrochemical gradient
Unigene0003429	0.001	0.7926	9.63045	0.00361901	0.0126419	yes	TBL2	PC-Esterase [Cynara cardunculus var. scolymus] [Cynara cardunculus]	-	-	-	-	-	-	-
Unigene0003430	2.13277	0.223	-3.25761	0.000109792	0.000564032	yes	--	Peptidyl-prolyl cis-trans isomerase, FKBP-type [Cynara cardunculus var. scolymus] [Cynara cardunculus]	-	-	-	-	-	-	-
Unigene0003431	0.0337667	2.4712	6.19347	3.65218e-12	5.22233e-11	yes	DTX54	Multi antimicrobial extrusion protein [Cynara cardunculus var. scolymus] [Cynara cardunculus]	-	-	-	-	GO:0031224//intrinsic component of membrane	GO:0015291//secondary active transmembrane transporter activity	GO:0006631//fatty acid metabolic process
Unigene0003435	14.6441	0.430933	-5.08671	2.52142e-16	5.1118e-15	yes	--	--	-	-	-	-	-	-	-
Unigene0003436	10.8239	4.89677	-1.14431	0.000259229	0.00122532	yes	ZHD11	ZF-HD homeobox protein [Flaveria trinervia]	-	-	-	-	-	-	-
Unigene0003443	6.3161	1.77317	-1.83271	0.0069491	0.0221864	yes	--	--	-	-	-	-	-	-	-
Unigene0003450	2.35097	8.2058	1.80339	0.000935955	0.00383596	yes	AGP16	Arabinogalactan peptide, AGP [Cynara cardunculus var. scolymus] [Cynara cardunculus]	-	-	-	-	-	-	-
Unigene0003451	24.5756	1.364	-4.17131	3.96132e-45	3.58654e-43	yes	ABCG22	AAA+ ATPase domain-containing protein [Cynara cardunculus var. scolymus] [Cynara cardunculus]	-	-	-	-	-	-	-
Unigene0003452	1.12367	7.1358	2.66686	1.22967e-09	1.35712e-08	yes	HIPP41	PREDICTED: heavy metal-associated isoprenylated plant protein 41 [Vitis vinifera]	-	-	-	-	-	-	-
Unigene0003457	52.2513	140.219	1.42414	4.99247e-15	9.13213e-14	yes	ENO1	enolase 2 [Ambrosia artemisiifolia]	Genetic Information Processing;Metabolism	Carbohydrate metabolism;Folding, sorting and degradation;Global and overview maps	ko01100//Metabolic pathways;ko01110//Biosynthesis of secondary metabolites;ko01200//Carbon metabolism;ko01230//Biosynthesis of amino acids;ko00010//Glycolysis / Gluconeogenesis;ko03018//RNA degradation	K01689	-	-	-
Unigene0003466	21.8896	5.4026	-2.01852	2.03757e-14	3.53709e-13	yes	--	DNA mismatch repair protein MutS, core [Cynara cardunculus var. scolymus] [Cynara cardunculus]	-	-	-	-	-	-	-
Unigene0003472	0.172567	6.8796	5.3171	5.92496e-20	1.52824e-18	yes	At1g28590	Lipase, GDSL [Cynara cardunculus var. scolymus] [Cynara cardunculus]	Metabolism	Biosynthesis of other secondary metabolites;Global and overview maps	ko01110//Biosynthesis of secondary metabolites;ko00901//Indole alkaloid biosynthesis	K21026	-	-	-
Unigene0003473	2.17613	8.5515	1.97441	7.18057e-06	4.60482e-05	yes	--	--	-	-	-	-	-	-	-
Unigene0003475	0.001	0.8589	9.74635	0.0120316	0.0355613	yes	--	--	-	-	-	-	-	-	-
Unigene0003479	12.6967	4.5403	-1.4836	1.2017e-07	1.02945e-06	yes	--	--	-	-	-	-	-	-	-
Unigene0003482	0.001	2.23813	11.1281	9.78108e-07	7.26385e-06	yes	--	--	-	-	-	-	-	-	-
Unigene0003483	0.0531333	1.3892	4.70849	0.00156112	0.00603287	yes	--	--	-	-	-	-	-	-	-
Unigene0003484	2.10423	0.423	-2.31457	0.0130394	0.0381409	yes	--	Myc-type, basic helix-loop-helix (bHLH) domain-containing protein [Cynara cardunculus var. scolymus] [Cynara cardunculus]	-	-	-	-	-	-	-
Unigene0003485	1.3443	0.001	-10.3926	0.00779886	0.0244533	yes	--	Chitooligosaccharide deacetylase [Anthurium amnicola]	-	-	-	-	-	-	-
Unigene0003495	0.2983	17.1994	5.84945	3.0445e-30	1.44758e-28	yes	--	--	-	-	-	-	-	-	-
Unigene0003497	0.284267	2.48407	3.12739	2.13745e-07	1.76275e-06	yes	--	--	-	-	-	-	-	-	-
Unigene0003498	6.59793	26.9512	2.03026	1.95813e-07	1.62319e-06	yes	--	--	-	-	-	-	-	-	-
Unigene0003499	0.646533	2.58057	1.99689	0.00893614	0.0275048	yes	--	--	-	-	-	-	-	-	-
Unigene0003500	7.47397	26.2907	1.8146	9.52966e-08	8.26384e-07	yes	--	--	-	-	-	-	-	-	-
Unigene0003506	0.0714667	1.8229	4.67282	5.0713e-08	4.57561e-07	yes	HIPP37	PREDICTED: probable serine/threonine-protein kinase DDB_G0288147 [Ricinus communis]	-	-	-	-	-	-	-
Unigene0003507	0.001	2.2896	11.1609	9.31629e-06	5.85803e-05	yes	--	--	-	-	-	-	-	-	-
Unigene0003509	3.5524	0.999933	-1.82889	0.00368516	0.0128357	yes	--	--	-	-	-	-	-	-	-
Unigene0003511	0.394333	8.75067	4.47191	3.54894e-56	4.95018e-54	yes	CALS1	GSL04 [Arabidopsis thaliana]	-	-	-	-	-	-	-
Unigene0003513	2.1691	5.18427	1.25704	4.20933e-05	0.00023513	yes	KIN12D	PREDICTED: kinesin-like protein KIN-12F isoform X1 [Nelumbo nucifera]	-	-	-	-	-	-	-
Unigene0003517	17.4023	39.9822	1.20008	7.10375e-10	8.05162e-09	yes	MAN2	Glycoside hydrolase, catalytic domain-containing protein [Cynara cardunculus var. scolymus] [Cynara cardunculus]	Metabolism	Carbohydrate metabolism	ko00051//Fructose and mannose metabolism	K19355	-	-	-
Unigene0003518	1.15147	4.5959	1.99687	5.0219e-10	5.79538e-09	yes	XLG3	Extra-large GTP-binding protein 3 [Theobroma cacao]	-	-	-	-	-	GO:0005488//binding	-
Unigene0003524	3.8768	1.43223	-1.4366	0.00105075	0.00424523	yes	--	--	-	-	-	-	-	-	-
Unigene0003535	2.69347	0.001	-11.3952	9.94869e-06	6.22617e-05	yes	AAEL003512	aquaporin [Klebsormidium flaccidum]	-	-	-	-	-	-	-
Unigene0003546	0.001	3.42633	11.7424	4.31849e-06	2.88128e-05	yes	GALT29A	Glycosyl transferase, family 29 [Cynara cardunculus var. scolymus] [Cynara cardunculus]	-	-	-	-	-	-	-
Unigene0003547	0.001	1.2247	10.2582	0.00101441	0.00411495	yes	--	--	-	-	-	-	-	-	-
Unigene0003550	9.0913	3.1998	-1.5065	8.32237e-05	0.000437837	yes	--	Leucine-rich repeat-containing protein [Cynara cardunculus var. scolymus] [Cynara cardunculus]	-	-	-	-	-	-	-
Unigene0003551	8.94497	3.00683	-1.57283	1.063e-09	1.18163e-08	yes	N	PREDICTED: TMV resistance protein N-like [Vitis vinifera]	-	-	-	-	-	-	-
Unigene0003554	5.78727	0.127833	-5.50055	3.72406e-14	6.34812e-13	yes	cfmB	--	-	-	-	-	-	-	-
Unigene0003555	0.001	1.35477	10.4038	0.000137701	0.000692536	yes	--	--	-	-	-	-	-	-	-
Unigene0003564	11.0754	35.3254	1.67335	5.16687e-19	1.25237e-17	yes	CESA2	cellulose synthase Z632 [Zinnia violacea]	-	-	-	-	GO:0031224//intrinsic component of membrane	GO:0016759//cellulose synthase activity;GO:0046914//transition metal ion binding	GO:0030243//cellulose metabolic process;GO:0045229//external encapsulating structure organization
Unigene0003575	1.71713	0.2548	-2.75256	0.00896511	0.0275779	yes	--	--	-	-	-	-	-	-	-
Unigene0003576	0.0548667	1.5456	4.81609	9.5189e-08	8.25641e-07	yes	PPC4	Phosphoenolpyruvate carboxylase [Cynara cardunculus var. scolymus] [Cynara cardunculus]	Metabolism	Carbohydrate metabolism;Energy metabolism;Global and overview maps	ko01100//Metabolic pathways;ko01200//Carbon metabolism;ko00620//Pyruvate metabolism;ko00710//Carbon fixation in photosynthetic organisms	K01595	-	-	-
Unigene0003581	0.666067	2.4017	1.85032	0.000340963	0.00156641	yes	--	AAA+ ATPase domain-containing protein [Cynara cardunculus var. scolymus] [Cynara cardunculus]	-	-	-	-	GO:0009536//plastid	GO:0003824//catalytic activity	-
Unigene0003582	7.69197	38.6632	2.32954	2.77004e-10	3.29476e-09	yes	MED37E	Heat shock protein 18, partial [Anthurium amnicola]	Cellular Processes;Genetic Information Processing	Transport and catabolism;Folding, sorting and degradation;Transcription	ko04141//Protein processing in endoplasmic reticulum;ko03040//Spliceosome;ko04144//Endocytosis	K03283	-	-	-
Unigene0003587	0.0389667	2.05887	5.72347	7.77576e-15	1.39997e-13	yes	ABCG8	AAA+ ATPase domain-containing protein [Cynara cardunculus var. scolymus] [Cynara cardunculus]	-	-	-	-	-	-	-
Unigene0003588	9.8246	2.0125	-2.28741	2.99622e-05	0.00017211	yes	--	--	-	-	-	-	-	-	-
Unigene0003595	14.757	7.07457	-1.06068	2.27998e-06	1.59378e-05	yes	--	--	-	-	-	-	-	-	-
Unigene0003596	0.574	1.61797	1.49506	0.00322042	0.0114286	yes	CPSF30	PREDICTED: 30-kDa cleavage and polyadenylation specificity factor 30 [Vitis vinifera]	Genetic Information Processing	Translation	ko03015//mRNA surveillance pathway	K14404	GO:0005849//mRNA cleavage factor complex	GO:0003676//nucleic acid binding;GO:0004519//endonuclease activity;GO:0005515//protein binding;GO:0043169//cation binding	GO:0006950//response to stress;GO:0031440//regulation of mRNA 3'-end processing;GO:0090501//RNA phosphodiester bond hydrolysis
Unigene0003598	54.0132	1211.2	4.48698	8.97126e-90	3.60759e-87	yes	MALD3	non-specific lipid-transfer protein [Helianthus annuus]	-	-	-	-	-	-	-
Unigene0003604	1.8009	8.86933	2.30011	3.34792e-12	4.81e-11	yes	--	eukaryotic translation initiation factor 5A-5 [Solanum tuberosum]	-	-	-	-	-	-	-
Unigene0003606	6.75453	2.77647	-1.28261	0.00208307	0.00778488	yes	--	--	-	-	-	-	-	-	-
Unigene0003607	1.08947	0.0929333	-3.55128	3.60162e-05	0.000203942	yes	--	--	-	-	-	-	-	-	-
Unigene0003608	2.9565	0.8704	-1.76414	3.01329e-06	2.064e-05	yes	--	--	-	-	-	-	-	-	-
Unigene0003611	3.9227	1.0447	-1.90876	7.73788e-06	4.93282e-05	yes	pol	PREDICTED: protein NYNRIN-like [Daucus carota subsp. sativus] [Daucus carota]	-	-	-	-	-	-	-
Unigene0003618	0.327833	5.23473	3.99708	1.58018e-11	2.12338e-10	yes	--	--	-	-	-	-	-	-	-
Unigene0003619	4.52997	1.33387	-1.76389	1.41908e-05	8.63512e-05	yes	--	--	-	-	-	-	-	-	-
Unigene0003620	0.0266333	0.8951	5.07074	4.01574e-06	2.69367e-05	yes	--	PREDICTED: RNA exonuclease 4-like [Capsicum annuum]	-	-	-	-	GO:0043231//intracellular membrane-bounded organelle	GO:0004518//nuclease activity	-
Unigene0003626	2.04187	0.0601333	-5.08558	7.88239e-08	6.91631e-07	yes	--	--	-	-	-	-	-	-	-
Unigene0003631	13.4583	58.07	2.10929	3.95696e-20	1.03511e-18	yes	--	--	-	-	-	-	-	-	-
Unigene0003632	1.72907	0.001	-10.7558	8.42123e-06	5.33561e-05	yes	--	--	-	-	-	-	-	-	-
Unigene0003636	0.001	1.41093	10.4624	6.15459e-07	4.71845e-06	yes	--	--	-	-	-	-	-	-	-
Unigene0003638	68.7822	175.028	1.34748	6.45071e-11	8.16626e-10	yes	ERF3	AP2/ERF domain-containing protein [Cynara cardunculus var. scolymus] [Cynara cardunculus]	-	-	-	-	-	-	-
Unigene0003640	76.877	9.75457	-2.9784	1.43668e-35	8.73092e-34	yes	CYP76B6	cytochrome P450 [Cynara cardunculus var. scolymus] [Cynara cardunculus]	-	-	-	-	-	-	-
Unigene0003642	0.001	1.66107	10.6979	0.00020841	0.00100638	yes	--	--	-	-	-	-	-	-	-
Unigene0003646	1.43957	0.2963	-2.2805	0.00734345	0.0232384	yes	--	--	-	-	-	-	-	-	-
Unigene0003650	0.596433	2.4543	2.04088	1.47513e-05	8.94446e-05	yes	--	PREDICTED: calcium-transporting ATPase 9, plasma membrane-type isoform X2 [Citrus sinensis]	-	-	-	-	-	-	-
Unigene0003652	6.8655	0.282633	-4.60236	7.78896e-11	9.7685e-10	yes	--	Protein kinase, catalytic domain-containing protein [Cynara cardunculus var. scolymus] [Cynara cardunculus]	-	-	-	-	-	-	-
Unigene0003656	0.001	0.438567	8.77665	0.0154009	0.0438815	yes	--	F-box family protein, putative [Theobroma cacao]	-	-	-	-	-	-	-
Unigene0003657	8.87713	2.29463	-1.95183	5.53106e-09	5.6377e-08	yes	LRK10L-1.1	PREDICTED: LEAF RUST 10 DISEASE-RESISTANCE LOCUS RECEPTOR-LIKE PROTEIN KINASE-like 1.1 [Nicotiana attenuata]	-	-	-	-	-	-	-
Unigene0003658	9.84703	1.34723	-2.86969	1.77602e-17	3.89067e-16	yes	--	Concanavalin A-like lectin/glucanase, subgroup [Cynara cardunculus var. scolymus] [Cynara cardunculus]	-	-	-	-	-	-	-
Unigene0003660	1.88147	0.001	-10.8776	0.00105421	0.00425785	yes	Rhoa	GTP-binding protein rhoA [Anthurium amnicola]	Cellular Processes	Transport and catabolism	ko04145//Phagosome	K04392	GO:0044464//cell part	GO:0032550//purine ribonucleoside binding	GO:0035556//intracellular signal transduction
Unigene0003665	1.86137	0.0637	-4.86893	0.000892461	0.00367844	yes	--	Galactose-binding domain-like protein [Cynara cardunculus var. scolymus] [Cynara cardunculus]	-	-	-	-	GO:0009526//plastid envelope;GO:0009532//plastid stroma	GO:0016836//hydro-lyase activity;GO:0043169//cation binding	GO:0006412//translation;GO:0006468//protein phosphorylation;GO:0018130//heterocycle biosynthetic process;GO:0043269//regulation of ion transport
Unigene0003666	0.2165	3.9682	4.19605	8.1286e-08	7.11747e-07	yes	MLO5	Mlo-related protein [Cynara cardunculus var. scolymus] [Cynara cardunculus]	-	-	-	-	-	-	-
Unigene0003670	1.00917	2.81903	1.48204	0.000130007	0.00065734	yes	--	Glycosyl transferase, family 17 [Cynara cardunculus var. scolymus] [Cynara cardunculus]	Metabolism	Global and overview maps;Glycan biosynthesis and metabolism	ko01100//Metabolic pathways;ko00510//N-Glycan biosynthesis	K00737	-	GO:0016740//transferase activity	GO:0006486//protein glycosylation
Unigene0003672	4.9538	1.2615	-1.9734	3.58449e-10	4.21181e-09	yes	N	TIR_3 [Helianthus annuus]	-	-	-	-	-	-	-
Unigene0003675	0.001	6.96473	12.7659	9.7432e-15	1.7401e-13	yes	--	Gamma thionin [Cynara cardunculus var. scolymus] [Cynara cardunculus]	-	-	-	-	-	-	-
Unigene0003682	0.803933	5.02453	2.64384	8.73514e-15	1.56785e-13	yes	FUC95A	PREDICTED: alpha-L-fucosidase 2-like isoform X1 [Juglans regia]	Metabolism	Glycan biosynthesis and metabolism	ko00511//Other glycan degradation	K15923	-	-	-
Unigene0003688	0.9623	6.62167	2.78264	3.09126e-10	3.65727e-09	yes	--	K-stimulated pyrophosphate-energized sodium pump protein [Arabidopsis thaliana]	-	-	-	-	-	-	-
Unigene0003689	0.881967	6.7285	2.93149	7.25966e-13	1.10207e-11	yes	--	K-stimulated pyrophosphate-energized sodium pump protein [Arabidopsis thaliana]	-	-	-	-	GO:0043231//intracellular membrane-bounded organelle	-	-
Unigene0003691	1.61747	0.280433	-2.52801	0.00109654	0.00440385	yes	WSD1	O-acyltransferase (WSD1-like) family protein [Medicago truncatula]	-	-	-	-	-	-	-
Unigene0003696	3.80563	9.14273	1.26449	0.00156208	0.00603533	yes	--	--	-	-	-	-	-	-	-
Unigene0003699	5.41237	0.256433	-4.3996	1.61655e-08	1.55169e-07	yes	RHD3	Root hair defective 3 GTP-binding, partial [Cynara cardunculus var. scolymus] [Cynara cardunculus]	-	-	-	-	GO:0016020//membrane	-	-
Unigene0003700	29.0834	12.0662	-1.26922	2.73935e-08	2.54917e-07	yes	At3g59040	Pentatricopeptide repeat-containing protein, partial [Cynara cardunculus var. scolymus] [Cynara cardunculus]	-	-	-	-	-	-	-
Unigene0003704	0.001	1.24957	10.2872	6.20761e-05	0.000335173	yes	--	--	-	-	-	-	-	-	-
Unigene0003705	1.75493	5.19047	1.56445	5.13587e-06	3.3854e-05	yes	--	Ankyrin repeat-containing protein [Cynara cardunculus var. scolymus] [Cynara cardunculus]	-	-	-	-	-	-	-
Unigene0003710	0.001	0.523633	9.03241	0.00456612	0.0154687	yes	--	LINE-1 retrotransposable element ORF2 protein [Ananas comosus]	-	-	-	-	-	-	-
Unigene0003712	0.001	2.21807	11.1151	2.80978e-06	1.93478e-05	yes	--	Integrase core domain containing protein [Solanum demissum]	-	-	-	-	-	-	-
Unigene0003714	8.29777	25.6665	1.62909	5.10102e-09	5.21625e-08	yes	--	At1g32920/F9L11_25 [Arabidopsis thaliana]	-	-	-	-	-	-	GO:0009719//response to endogenous stimulus;GO:0010033//response to organic substance
Unigene0003715	13.795	2.5669	-2.42604	7.44865e-09	7.47932e-08	yes	EIX2	Leucine-rich repeat-containing protein [Cynara cardunculus var. scolymus] [Cynara cardunculus]	-	-	-	-	-	-	-
Unigene0003716	15.1508	2.37907	-2.67093	2.92316e-09	3.08302e-08	yes	RLP9A	PREDICTED: receptor kinase-like protein Xa21 [Elaeis guineensis]	-	-	-	-	-	-	-
Unigene0003717	7.87753	1.33917	-2.55641	2.03301e-07	1.68231e-06	yes	--	Leucine-rich repeat-containing protein [Cynara cardunculus var. scolymus] [Cynara cardunculus]	-	-	-	-	-	-	-
Unigene0003719	0.3469	2.30247	2.73059	0.000110912	0.000568974	yes	--	PREDICTED: receptor-like protein 12, partial [Elaeis guineensis]	-	-	-	-	-	-	-
Unigene0003721	8.2598	1.17433	-2.81426	1.95681e-14	3.40237e-13	yes	--	PREDICTED: receptor-like protein 12 [Juglans regia]	-	-	-	-	-	-	-
Unigene0003722	8.61767	2.75343	-1.64607	2.50838e-07	2.04501e-06	yes	--	PREDICTED: probable LRR receptor-like serine/threonine-protein kinase At4g36180 [Juglans regia]	-	-	-	-	-	-	-
Unigene0003723	20.7559	5.83337	-1.83112	1.07426e-14	1.91182e-13	yes	--	PREDICTED: LRR receptor-like serine/threonine-protein kinase GSO2 [Gossypium hirsutum]	-	-	-	-	-	-	-
Unigene0003728	3.839	0.4369	-3.13536	2.41733e-07	1.97632e-06	yes	SKP1	PREDICTED: SKP1-like protein 1B [Arachis duranensis]	Genetic Information Processing	Folding, sorting and degradation	ko04141//Protein processing in endoplasmic reticulum;ko04120//Ubiquitin mediated proteolysis	K03094	-	-	-
Unigene0003733	0.411567	3.2555	2.98368	2.01238e-13	3.21301e-12	yes	--	Plastid lipid-associated protein/fibrillin conserved domain-containing protein [Cynara cardunculus var. scolymus] [Cynara cardunculus]	-	-	-	-	-	-	-
Unigene0003734	5.0655	12.3419	1.28479	1.6118e-07	1.35738e-06	yes	VPS2.2	PREDICTED: vacuolar protein sorting-associated protein 2 homolog 2 [Lupinus angustifolius]	Cellular Processes	Transport and catabolism	ko04144//Endocytosis	K12191	-	-	-
Unigene0003735	0.001	0.799567	9.64307	0.0014855	0.00576864	yes	--	PREDICTED: UDP-glucuronic acid decarboxylase 6-like [Lupinus angustifolius]	-	-	-	-	-	-	-
Unigene0003738	0.416833	1.63033	1.96762	0.000283734	0.00132753	yes	--	Uncharacterized protein TCM_030893 [Theobroma cacao]	-	-	-	-	-	-	-
Unigene0003739	10.0156	0.629967	-3.99083	6.9674e-19	1.67483e-17	yes	AT5	PREDICTED: probable long-chain-alcohol O-fatty-acyltransferase 5 [Theobroma cacao]	-	-	-	-	-	-	-
Unigene0003741	70.1635	13.153	-2.41533	9.20249e-39	6.44771e-37	yes	ABCG36	AAA+ ATPase domain-containing protein [Cynara cardunculus var. scolymus] [Cynara cardunculus]	-	-	-	-	-	-	-
Unigene0003742	0.001	5.62483	12.4576	7.718e-11	9.68754e-10	yes	--	--	-	-	-	-	-	-	-
Unigene0003743	2.17313	0.650067	-1.74112	0.000828577	0.00344103	yes	--	--	-	-	-	-	-	-	-
Unigene0003746	1.77253	5.912	1.73783	1.7487e-06	1.24813e-05	yes	--	--	-	-	-	-	-	-	-
Unigene0003748	0.001	2.25557	11.1393	1.0467e-05	6.52948e-05	yes	--	S locus-related glycoprotein 1 binding pollen coat [Cynara cardunculus var. scolymus] [Cynara cardunculus]	-	-	-	-	-	-	-
Unigene0003750	0.893767	3.45933	1.95252	4.84972e-05	0.000267424	yes	PUB23	Armadillo-like helical [Cynara cardunculus var. scolymus] [Cynara cardunculus]	-	-	-	-	-	-	-
Unigene0003751	7.53337	29.2722	1.95817	1.2131e-13	1.97736e-12	yes	PUB23	Armadillo-like helical [Cynara cardunculus var. scolymus] [Cynara cardunculus]	-	-	-	-	-	-	-
Unigene0003759	0.656467	2.85127	2.11881	0.000138802	0.000697609	yes	CDC48C	AAA+ ATPase domain-containing protein [Cynara cardunculus var. scolymus] [Cynara cardunculus]	Genetic Information Processing	Translation	ko03008//Ribosome biogenesis in eukaryotes	K14571	-	-	-
Unigene0003760	9.23043	28.7365	1.63841	1.6869e-12	2.48402e-11	yes	BETVIII	Calcium-binding EF-hand [Cynara cardunculus var. scolymus] [Cynara cardunculus]	Organismal Systems	Environmental adaptation	ko04626//Plant-pathogen interaction	K13448	-	-	-
Unigene0003762	3.99107	0.001	-11.9626	1.61905e-06	1.16206e-05	yes	--	--	-	-	-	-	-	-	-
Unigene0003766	2.2578	0.7292	-1.63053	0.00553931	0.018271	yes	--	--	-	-	-	-	-	-	-
Unigene0003769	0.001	0.8087	9.65946	0.00222021	0.00823469	yes	--	--	-	-	-	-	-	-	-
Unigene0003772	1.79193	0.001	-10.8073	0.000237804	0.00113276	yes	--	--	-	-	-	-	-	-	-
Unigene0003775	10.5356	26.0456	1.30577	7.08487e-11	8.9314e-10	yes	HMA2	Cation-transporting P-type ATPase, partial [Cynara cardunculus var. scolymus] [Cynara cardunculus]	-	-	-	-	-	-	-
Unigene0003777	0.001	2.45897	11.2638	1.88405e-09	2.03454e-08	yes	CPK17	PREDICTED: calcium-dependent protein kinase 34 [Cucumis melo]	Organismal Systems	Environmental adaptation	ko04626//Plant-pathogen interaction	K13412	-	GO:0004672//protein kinase activity;GO:0032550//purine ribonucleoside binding;GO:0046872//metal ion binding	GO:0006464//cellular protein modification process;GO:0006796//phosphate-containing compound metabolic process
Unigene0003780	0.001	0.406167	8.66593	0.00637433	0.0206222	yes	--	PREDICTED: tRNA-dihydrouridine(16/17) synthase [NAD(P)(+)]-like [Daucus carota subsp. sativus] [Daucus carota]	-	-	-	-	-	-	-
Unigene0003781	2.6862	0.246933	-3.44337	0.000118571	0.000604695	yes	--	--	-	-	-	-	-	-	-
Unigene0003783	0.001	0.6203	9.27682	0.000233174	0.00111316	yes	--	PREDICTED: probable WRKY transcription factor 19 [Tarenaya hassleriana]	-	-	-	-	-	-	-
Unigene0003785	0.928167	3.1772	1.7753	0.00111748	0.00448295	yes	--	--	-	-	-	-	-	-	-
Unigene0003786	0.169067	1.15353	2.7704	0.0131927	0.0385159	yes	XI-E	Myosin, N-terminal, SH3-like protein [Cynara cardunculus var. scolymus] [Cynara cardunculus]	-	-	-	-	-	-	-
Unigene0003789	0.001	0.790767	9.62711	0.0119403	0.0353344	yes	--	--	-	-	-	-	-	-	-
Unigene0003795	2.39667	0.055	-5.44545	8.35762e-08	7.30362e-07	yes	--	--	-	-	-	-	-	-	-
Unigene0003797	6.19763	13.5123	1.12449	2.18242e-08	2.05904e-07	yes	At4g31480	Armadillo-like helical [Cynara cardunculus var. scolymus] [Cynara cardunculus]	-	-	-	-	GO:0030120//vesicle coat;GO:0030660//Golgi-associated vesicle membrane	-	GO:0015031//protein transport
Unigene0003801	0.101	1.17297	3.53773	0.00584037	0.0191313	yes	--	--	-	-	-	-	-	-	-
Unigene0003804	0.0911667	1.3236	3.85982	0.00199189	0.0074837	yes	At1g12300	Helicase, C-terminal [Cynara cardunculus var. scolymus] [Cynara cardunculus]	-	-	-	-	-	-	-
Unigene0003808	26.8455	2.63583	-3.34835	7.08893e-18	1.59596e-16	yes	--	--	-	-	-	-	-	-	-
Unigene0003809	0.0327667	2.14603	6.0333	2.02833e-10	2.44252e-09	yes	INV1	Concanavalin A-like lectin/glucanase superfamily [Cynara cardunculus var. scolymus] [Cynara cardunculus]	Metabolism	Global and overview maps;Carbohydrate metabolism	ko01100//Metabolic pathways;ko00500//Starch and sucrose metabolism;ko00052//Galactose metabolism	K01193	-	GO:0004564//beta-fructofuranosidase activity	GO:0044238//primary metabolic process
Unigene0003814	0.601533	2.78267	2.20975	0.00404575	0.0139254	yes	--	--	-	-	-	-	-	-	-
Unigene0003815	4.11833	14.3149	1.79739	3.15469e-16	6.34293e-15	yes	GIP	Retrovirus-related Pol polyprotein from transposon TNT 1-94 [Cajanus cajan]	-	-	-	-	-	-	-
Unigene0003816	2.41533	4.98797	1.04623	0.00579067	0.0189907	yes	--	Retrovirus-related Pol polyprotein from transposon TNT 1-94 [Cajanus cajan]	-	-	-	-	-	GO:0046872//metal ion binding	-
Unigene0003817	1.2908	4.29497	1.73438	0.000266011	0.00125338	yes	--	Retrovirus-related Pol polyprotein from transposon TNT 1-94 [Cajanus cajan]	-	-	-	-	-	-	-
Unigene0003818	11.2036	37.3329	1.73648	9.44149e-08	8.19209e-07	yes	--	Retrovirus-related Pol polyprotein from transposon TNT 1-94, partial [Cajanus cajan]	-	-	-	-	-	-	-
Unigene0003819	4.96743	11.1934	1.17208	0.000599107	0.00257432	yes	--	--	-	-	-	-	-	-	-
Unigene0003822	1.43943	6.67913	2.21416	7.75754e-06	4.94286e-05	yes	--	Retrovirus-related Pol polyprotein from transposon TNT 1-94 [Cajanus cajan]	-	-	-	-	-	-	-
Unigene0003824	2.56797	8.64973	1.75203	2.22359e-05	0.000130779	yes	--	--	-	-	-	-	-	-	-
Unigene0003825	1.6601	19.2338	3.5343	2.23509e-42	1.82476e-40	yes	GIP	Retrovirus-related Pol polyprotein from transposon TNT 1-94 [Noccaea caerulescens]	Genetic Information Processing;Metabolism	Nucleotide metabolism;Transcription;Global and overview maps	ko01100//Metabolic pathways;ko00230//Purine metabolism;ko00240//Pyrimidine metabolism;ko03020//RNA polymerase	K03006	-	-	-
Unigene0003827	0.356133	2.15413	2.59662	0.00048001	0.00211547	yes	WRI1	transcription factor WRI1 [Helianthus annuus]	-	-	-	-	-	-	-
Unigene0003829	8.07553	2.45963	-1.71511	0.000145719	0.000728964	yes	--	--	-	-	-	-	-	-	-
Unigene0003830	3.9781	1.54753	-1.36211	5.49773e-06	3.60373e-05	yes	--	hydroxyproline-rich glycoprotein-like [Oryza sativa Japonica Group]	-	-	-	-	-	-	-
Unigene0003831	0.800867	3.0627	1.93517	0.000556435	0.00241013	yes	MRG1	Chromo domain-like protein [Cynara cardunculus var. scolymus] [Cynara cardunculus]	-	-	-	-	-	-	-
Unigene0003835	9.5997	3.1081	-1.62696	8.1119e-05	0.000427538	yes	ABCB26	AAA+ ATPase domain-containing protein [Cynara cardunculus var. scolymus] [Cynara cardunculus]	Environmental Information Processing	Membrane transport	ko02010//ABC transporters	K05656	-	-	-
Unigene0003837	0.1466	3.9156	4.73928	1.10375e-07	9.49088e-07	yes	--	--	-	-	-	-	-	-	-
Unigene0003842	6.9826	29.9113	2.09885	6.38872e-18	1.44348e-16	yes	AAT1	Thiolase [Cynara cardunculus var. scolymus] [Cynara cardunculus]	Metabolism	Metabolism of terpenoids and polyketides;Amino acid metabolism;Carbohydrate metabolism;Global and overview maps;Lipid metabolism	ko01100//Metabolic pathways;ko01110//Biosynthesis of secondary metabolites;ko01200//Carbon metabolism;ko00620//Pyruvate metabolism;ko00630//Glyoxylate and dicarboxylate metabolism;ko01212//Fatty acid metabolism;ko00071//Fatty acid degradation;ko00900//Terpenoid backbone biosynthesis;ko00280//Valine, leucine and isoleucine degradation;ko00310//Lysine degradation;ko00380//Tryptophan metabolism;ko00…	K00626	-	-	-
Unigene0003843	11.1114	4.24917	-1.38679	8.37538e-08	7.31745e-07	yes	N	PREDICTED: TMV resistance protein N-like [Capsicum annuum]	-	-	-	-	-	-	-
Unigene0003849	0.355467	2.1703	2.61011	0.00571817	0.0187815	yes	--	--	-	-	-	-	-	-	-
Unigene0003851	1.48103	5.92883	2.00114	3.81673e-06	2.57101e-05	yes	--	--	-	-	-	-	-	-	-
Unigene0003852	1.1361	7.69047	2.75898	2.28871e-11	3.0223e-10	yes	--	--	-	-	-	-	-	-	-
Unigene0003853	24.6389	10.297	-1.25872	1.08091e-08	1.06236e-07	yes	FEI1	PREDICTED: eukaryotic translation initiation factor 2D isoform X1 [Eucalyptus grandis]	-	-	-	-	-	-	-
Unigene0003857	3.80393	32.8026	3.10824	1.0878e-12	1.62686e-11	yes	--	--	-	-	-	-	-	-	-
Unigene0003858	9.8309	0.001	-13.2631	0.000447739	0.00199218	yes	SEND33	PREDICTED: ferredoxin, leaf L-A-like [Vigna angularis]	Metabolism	Energy metabolism	ko00195//Photosynthesis	K02639	-	GO:0043169//cation binding;GO:0051536//iron-sulfur cluster binding	GO:0006091//generation of precursor metabolites and energy
Unigene0003863	0.001	0.316767	8.30728	0.000933694	0.00382877	yes	PURKE	PREDICTED: protein FAM114A2-like isoform X2 [Nicotiana attenuata]	-	-	-	-	-	-	-
Unigene0003865	39.3299	5.56077	-2.82227	6.09532e-40	4.51771e-38	yes	RER6	PREDICTED: protein RETICULATA-RELATED 5, chloroplastic [Vitis vinifera]	-	-	-	-	-	-	-
Unigene0003867	0.001	1.05363	10.0412	0.00995165	0.0301759	yes	--	--	-	-	-	-	-	-	-
Unigene0003871	3.06853	7.9595	1.37513	0.000210839	0.00101668	yes	ATG10	ubiquitin-like-conjugating enzyme ATG10 [Malus domestica]	Cellular Processes	Transport and catabolism	ko04136//Autophagy - other eukaryotes	K17888	-	-	-
Unigene0003872	3.30963	12.6085	1.92965	3.90411e-15	7.20055e-14	yes	--	BnaC07g26550D [Brassica napus]	-	-	-	-	-	-	-
Unigene0003876	2.2422	0.996767	-1.16959	0.00829819	0.0258113	yes	--	--	-	-	-	-	-	-	-
Unigene0003879	0.5279	26.4386	5.64624	3.89334e-32	2.0497e-30	yes	--	--	-	-	-	-	-	-	-
Unigene0003880	0.6394	36.8532	5.84893	2.52061e-41	1.96857e-39	yes	--	--	-	-	-	-	-	-	-
Unigene0003881	1.7648	0.0803333	-4.45736	0.00202088	0.00757958	yes	--	--	-	-	-	-	-	-	-
Unigene0003890	0.001	0.558867	9.12636	0.0095797	0.0291832	yes	--	PREDICTED: phospholipase D zeta 1 isoform X1 [Elaeis guineensis]	-	-	-	-	-	-	-
Unigene0003891	0.254233	2.336	3.19982	0.0094101	0.0287564	yes	--	--	-	-	-	-	-	-	-
Unigene0003893	4.21737	9.74313	1.20804	4.58216e-07	3.58344e-06	yes	PSD3	C2 calcium-dependent membrane targeting [Cynara cardunculus var. scolymus] [Cynara cardunculus]	Metabolism	Lipid metabolism;Global and overview maps	ko01100//Metabolic pathways;ko01110//Biosynthesis of secondary metabolites;ko00564//Glycerophospholipid metabolism	K01613	-	GO:0046872//metal ion binding	GO:0006644//phospholipid metabolic process
Unigene0003896	1.38637	5.8098	2.06718	1.5951e-06	1.14618e-05	yes	--	--	-	-	-	-	-	-	-
Unigene0003897	4.94213	1.72663	-1.51717	0.0105067	0.0316494	yes	PRXIIE-1	Redoxin [Cynara cardunculus var. scolymus] [Cynara cardunculus]	-	-	-	-	-	-	-
Unigene0003900	17.1107	53.4858	1.64426	2.9281e-07	2.36072e-06	yes	MED37C	heat shock protein 70.58 [Ageratina adenophora]	Cellular Processes;Genetic Information Processing	Transport and catabolism;Folding, sorting and degradation;Transcription	ko04141//Protein processing in endoplasmic reticulum;ko03040//Spliceosome;ko04144//Endocytosis	K03283	-	GO:0032550//purine ribonucleoside binding	-
Unigene0003901	3.1649	0.1588	-4.31688	1.80324e-08	1.72149e-07	yes	--	--	-	-	-	-	-	-	-
Unigene0003903	0.4224	1.88677	2.15923	0.00149209	0.00579179	yes	--	--	-	-	-	-	-	-	-
Unigene0003904	1.6777	0.1723	-3.28349	0.00318666	0.0113248	yes	--	--	-	-	-	-	-	-	-
Unigene0003906	3.39397	1.5699	-1.1123	0.00573782	0.0188387	yes	--	--	-	-	-	-	-	-	-
Unigene0003907	0.001	0.813633	9.66823	0.00164867	0.00632431	yes	--	--	-	-	-	-	-	-	-
Unigene0003908	1.29797	128.975	6.63469	3.17603e-111	2.42533e-108	yes	--	--	-	-	-	-	-	-	-
Unigene0003909	0.527633	18.1007	5.10037	1.35261e-31	6.95155e-30	yes	--	--	-	-	-	-	-	-	-
Unigene0003911	18.2391	4.77087	-1.93471	5.03539e-07	3.91239e-06	yes	--	Retrovirus-related Pol polyprotein from transposon TNT 1-94 [Noccaea caerulescens]	-	-	-	-	-	-	-
Unigene0003912	2.89863	1.08727	-1.41467	0.0125763	0.0369762	yes	--	--	-	-	-	-	-	-	-
Unigene0003913	16.4037	5.52147	-1.5709	5.40243e-12	7.58968e-11	yes	GIP	Copia-like retrotransposon [Helianthus annuus]	Metabolism;Genetic Information Processing	Global and overview maps;Transcription;Nucleotide metabolism	ko01100//Metabolic pathways;ko00230//Purine metabolism;ko00240//Pyrimidine metabolism;ko03020//RNA polymerase	K03006	-	-	-
Unigene0003914	4.27843	0.2227	-4.26391	6.58117e-17	1.38783e-15	yes	--	--	-	-	-	-	-	-	-
Unigene0003915	5.0925	0.428	-3.57269	1.72313e-11	2.3085e-10	yes	--	--	-	-	-	-	-	-	-
Unigene0003916	13.1589	1.62593	-3.0167	4.64882e-13	7.1886e-12	yes	--	--	-	-	-	-	-	-	-
Unigene0003917	2.0763	0.338467	-2.61693	0.0015931	0.00613637	yes	--	--	-	-	-	-	-	-	-
Unigene0003919	8.14023	3.06913	-1.40724	0.0014558	0.00566582	yes	--	--	-	-	-	-	-	-	-
Unigene0003924	0.167	6.26197	5.2287	8.24436e-27	3.29252e-25	yes	--	PREDICTED: pollen-specific leucine-rich repeat extensin-like protein 1 [Nicotiana attenuata]	-	-	-	-	-	-	-
Unigene0003934	42.3478	307.225	2.85894	1.41304e-47	1.42055e-45	yes	PGM1	PREDICTED: phosphoglucomutase, cytoplasmic [Daucus carota subsp. sativus] [Daucus carota]	Metabolism	Nucleotide metabolism;Global and overview maps;Carbohydrate metabolism	ko01100//Metabolic pathways;ko01110//Biosynthesis of secondary metabolites;ko00230//Purine metabolism;ko00010//Glycolysis / Gluconeogenesis;ko00500//Starch and sucrose metabolism;ko00520//Amino sugar and nucleotide sugar metabolism;ko00030//Pentose phosphate pathway;ko00052//Galactose metabolism	K01835	-	GO:0016868//intramolecular transferase activity, phosphotransferases;GO:0043169//cation binding	GO:0044238//primary metabolic process
Unigene0003936	24.8428	9.5287	-1.38248	6.83423e-13	1.0397e-11	yes	MEBL	PREDICTED: membrane protein of ER body-like protein isoform X1 [Daucus carota subsp. sativus] [Daucus carota]	-	-	-	-	-	-	-
Unigene0003946	0.303567	2.94967	3.28047	0.000383412	0.00173839	yes	--	--	-	-	-	-	-	-	-
Unigene0003948	17.3797	1.82273	-3.25322	2.27594e-15	4.27715e-14	yes	RDUF1	Zinc finger, RING/FYVE/PHD-type [Cynara cardunculus var. scolymus] [Cynara cardunculus]	-	-	-	-	-	-	-
Unigene0003958	2.9574	0.291867	-3.34095	0.000325538	0.00150212	yes	--	--	-	-	-	-	-	-	-
Unigene0003960	3.6646	1.72443	-1.08753	0.00112651	0.00451512	yes	TIC56	PREDICTED: F-box/FBD/LRR-repeat protein At1g13570-like [Nicotiana tabacum]	-	-	-	-	-	-	-
Unigene0003961	0.933967	10.0722	3.43086	6.30166e-26	2.37727e-24	yes	--	Ankyrin repeat-containing protein [Cynara cardunculus var. scolymus] [Cynara cardunculus]	-	-	-	-	-	-	-
Unigene0003968	2.03713	5.42793	1.41386	0.0084107	0.0261032	yes	--	--	-	-	-	-	-	-	-
Unigene0003973	0.364233	1.58163	2.11848	0.0010783	0.00433982	yes	GLCAT14A	Glycosyl transferase, family 14 [Cynara cardunculus var. scolymus] [Cynara cardunculus]	Metabolism	Global and overview maps	ko01100//Metabolic pathways	K00771	-	GO:0016740//transferase activity	-
Unigene0003975	0.0857333	65.8828	9.58583	9.43182e-144	2.30015e-140	yes	UGT85A24	UDP-glucuronosyl/UDP-glucosyltransferase [Cynara cardunculus var. scolymus] [Cynara cardunculus]	Metabolism	Global and overview maps	ko01100//Metabolic pathways;ko01110//Biosynthesis of secondary metabolites	K21374	-	-	-
Unigene0003978	8.70293	25.4585	1.54857	2.88534e-13	4.53685e-12	yes	At3g23880	PREDICTED: F-box/kelch-repeat protein At3g23880-like [Fragaria vesca subsp. vesca] [Fragaria vesca]	-	-	-	-	-	-	-
Unigene0003984	0.2389	1.6546	2.792	0.00801123	0.0250413	yes	--	F-box domain, cyclin-like protein [Cynara cardunculus var. scolymus] [Cynara cardunculus]	-	-	-	-	-	-	-
Unigene0003998	0.3042	1.52423	2.32499	1.56143e-05	9.41639e-05	yes	--	Ankyrin repeat-containing protein [Cynara cardunculus var. scolymus] [Cynara cardunculus]	-	-	-	-	-	-	-
Unigene0003999	0.0404	3.21773	6.31555	7.04638e-08	6.22418e-07	yes	--	Ankyrin repeat-containing protein [Cynara cardunculus var. scolymus] [Cynara cardunculus]	-	-	-	-	-	-	-
Unigene0004001	4.99043	1.81153	-1.46195	2.15635e-05	0.000127111	yes	--	Ankyrin repeat-containing protein [Cynara cardunculus var. scolymus] [Cynara cardunculus]	-	-	-	-	-	-	-
Unigene0004003	15.4229	2.8003	-2.46142	9.21119e-16	1.78327e-14	yes	--	Ankyrin repeat-containing protein [Cynara cardunculus var. scolymus] [Cynara cardunculus]	-	-	-	-	-	-	-
Unigene0004005	0.2267	5.57903	4.62116	8.08533e-17	1.69509e-15	yes	--	Ankyrin repeat-containing protein [Cynara cardunculus var. scolymus] [Cynara cardunculus]	-	-	-	-	-	-	-
Unigene0004007	0.0619667	0.877033	3.82307	0.00232827	0.00858956	yes	--	--	-	-	-	-	-	-	-
Unigene0004009	0.642967	2.1144	1.71743	0.000963228	0.00393388	yes	--	PREDICTED: uncharacterized protein LOC105163738 [Sesamum indicum]	-	-	-	-	-	-	-
Unigene0004012	7.24533	25.3428	1.80645	1.46854e-08	1.41772e-07	yes	--	--	-	-	-	-	-	-	-
Unigene0004016	0.745867	0.001	-9.54277	0.0179371	0.0499464	yes	--	--	-	-	-	-	-	-	-
Unigene0004019	1.89777	5.12717	1.43386	0.00844163	0.0261896	yes	--	--	-	-	-	-	-	-	-
Unigene0004023	3.7759	1.73817	-1.11925	0.000651062	0.00277376	yes	--	PREDICTED: protein FAR1-RELATED SEQUENCE 5-like [Ipomoea nil]	Genetic Information Processing	Replication and repair	ko03440//Homologous recombination	K10875	-	-	-
Unigene0004034	16.0696	4.83887	-1.7316	6.98292e-10	7.9218e-09	yes	At5g02860	Pentatricopeptide repeat-containing protein [Cynara cardunculus var. scolymus] [Cynara cardunculus]	-	-	-	-	-	-	-
Unigene0004043	0.0211333	1.18897	5.81404	1.84625e-08	1.76033e-07	yes	--	--	-	-	-	-	-	-	-
Unigene0004044	0.0729667	1.1286	3.95115	0.000555539	0.00240722	yes	--	--	-	-	-	-	-	-	-
Unigene0004045	0.870567	4.20273	2.2713	0.0024087	0.00884655	yes	--	--	-	-	-	-	-	-	-
Unigene0004047	0.238867	2.13067	3.15703	0.00179666	0.00682379	yes	--	--	-	-	-	-	-	-	-
Unigene0004053	9.62177	3.6942	-1.38104	2.45813e-05	0.000143468	yes	--	PREDICTED: TPR-containing protein DDB_G0280363-like [Daucus carota subsp. sativus] [Daucus carota]	-	-	-	-	-	-	-
Unigene0004056	2.6667	0.001	-11.3808	2.60067e-05	0.000151088	yes	--	--	-	-	-	-	-	-	-
Unigene0004062	1.26957	0.114367	-3.4726	0.00439003	0.0149559	yes	--	--	-	-	-	-	-	-	-
Unigene0004063	0.001	1.433	10.4848	1.03325e-05	6.45091e-05	yes	--	Trehalose-phosphate phosphatase [Morus notabilis]	-	-	-	-	-	GO:0019203//carbohydrate phosphatase activity	GO:0005991//trehalose metabolic process;GO:0006796//phosphate-containing compound metabolic process
Unigene0004064	10.584	1.76633	-2.58305	1.04583e-12	1.56657e-11	yes	--	Pentatricopeptide repeat-containing protein [Cynara cardunculus var. scolymus] [Cynara cardunculus]	-	-	-	-	-	-	-
Unigene0004065	24.4384	6.0194	-2.02146	9.87322e-16	1.90461e-14	yes	--	Pentatricopeptide repeat-containing protein [Cynara cardunculus var. scolymus] [Cynara cardunculus]	-	-	-	-	-	-	-
Unigene0004066	0.2362	2.176	3.2036	0.00132334	0.00520469	yes	--	--	-	-	-	-	-	-	-
Unigene0004067	0.435767	2.4674	2.50136	6.47399e-09	6.54586e-08	yes	N	TIR-NBS-LRR resistance-like protein RGC151 [Helianthus annuus]	-	-	-	-	-	-	-
Unigene0004070	0.001	0.665533	9.37837	0.0155825	0.0443255	yes	--	--	-	-	-	-	-	-	-
Unigene0004072	0.168667	6.5761	5.28499	1.36305e-20	3.67367e-19	yes	FDS-2	farnesyl diphosphate synthase [Chrysanthemum lavandulifolium]	Metabolism	Metabolism of terpenoids and polyketides;Global and overview maps	ko01100//Metabolic pathways;ko01110//Biosynthesis of secondary metabolites;ko00900//Terpenoid backbone biosynthesis	K00787	-	-	-
Unigene0004074	0.609233	2.12443	1.80201	0.00198157	0.00744938	yes	--	--	-	-	-	-	-	-	-
Unigene0004077	0.001	0.6907	9.43192	0.00859393	0.0266092	yes	--	--	-	-	-	-	-	-	-
Unigene0004086	2.1112	4.33833	1.03908	0.00189464	0.00715673	yes	GOR	FAD-dependent pyridine nucleotide-disulfide oxidoreductase [Cynara cardunculus var. scolymus] [Cynara cardunculus]	Metabolism	Metabolism of other amino acids	ko00480//Glutathione metabolism	K00383	GO:0009536//plastid	GO:0000166//nucleotide binding;GO:0016491//oxidoreductase activity;GO:0043167//ion binding	GO:0006996//organelle organization;GO:0044237//cellular metabolic process;GO:0044710//single-organism metabolic process;GO:0044763//single-organism cellular process
Unigene0004090	0.001	1.50717	10.5576	0.00075286	0.00315681	yes	--	--	-	-	-	-	-	-	-
Unigene0004091	226.16	86.1478	-1.39246	1.19896e-14	2.12374e-13	yes	LARP6A	Lupus La protein [Cynara cardunculus var. scolymus] [Cynara cardunculus]	-	-	-	-	GO:0044424//intracellular part	GO:0003723//RNA binding	GO:0010467//gene expression;GO:0044238//primary metabolic process;GO:0044260//cellular macromolecule metabolic process
Unigene0004096	2.47593	0.160933	-3.94344	0.000218454	0.00104945	yes	CRK19	PREDICTED: G-type lectin S-receptor-like serine/threonine-protein kinase At4g03230 isoform X1 [Gossypium arboreum]	-	-	-	-	-	-	-
Unigene0004097	2.39423	0.0490667	-5.60868	3.5555e-09	3.70957e-08	yes	At4g27290	Bulb-type lectin domain-containing protein, partial [Cynara cardunculus var. scolymus] [Cynara cardunculus]	-	-	-	-	-	-	-
Unigene0004099	8.61503	0.749	-3.52382	2.23949e-14	3.87578e-13	yes	SD11	Bulb-type lectin domain-containing protein, partial [Cynara cardunculus var. scolymus] [Cynara cardunculus]	-	-	-	-	-	GO:0004702//receptor signaling protein serine/threonine kinase activity;GO:0004713//protein tyrosine kinase activity;GO:0032550//purine ribonucleoside binding	GO:0008037//cell recognition;GO:0032147//activation of protein kinase activity
Unigene0004101	2.06837	0.294933	-2.81003	1.09007e-05	6.77817e-05	yes	At4g27290	Bulb-type lectin domain-containing protein, partial [Cynara cardunculus var. scolymus] [Cynara cardunculus]	-	-	-	-	-	-	-
Unigene0004103	19.3348	2.2287	-3.11693	5.45811e-32	2.86153e-30	yes	At4g27290	Bulb-type lectin domain-containing protein, partial [Cynara cardunculus var. scolymus] [Cynara cardunculus]	-	-	-	-	-	-	-
Unigene0004107	22.9624	8.71063	-1.39843	4.6544e-11	5.969e-10	yes	At4g15545	PH-response transcription factor pacC/RIM101 isoform 4 [Theobroma cacao]	-	-	-	-	-	-	-
Unigene0004111	9.7911	1.09713	-3.15773	1.80901e-10	2.18818e-09	yes	--	--	-	-	-	-	-	-	-
Unigene0004112	7.1674	3.16307	-1.18013	1.34636e-05	8.22501e-05	yes	At4g27290	PREDICTED: G-type lectin S-receptor-like serine/threonine-protein kinase At4g27290 [Vitis vinifera]	-	-	-	-	-	-	-
Unigene0004113	23.4764	8.6941	-1.4331	5.69282e-06	3.71913e-05	yes	--	--	-	-	-	-	-	-	-
Unigene0004114	22.6989	10.7323	-1.08066	0.00823172	0.0256193	yes	--	--	-	-	-	-	-	-	-
Unigene0004120	2.8475	0.605567	-2.23334	0.00328272	0.0116213	yes	--	PREDICTED: 40S ribosomal protein S8-like [Arachis duranensis]	-	-	-	-	GO:0030529//intracellular ribonucleoprotein complex	-	-
Unigene0004122	3.3881	0.4828	-2.81098	1.64581e-08	1.57837e-07	yes	WAKL8	Wall-associated receptor kinase galacturonan-binding domain-containing protein, partial [Cynara cardunculus var. scolymus] [Cynara cardunculus]	-	-	-	-	-	-	-
Unigene0004130	0.545567	2.60513	2.25553	7.88336e-07	5.94199e-06	yes	XYL1	Galactose mutarotase-like domain-containing protein [Cynara cardunculus var. scolymus] [Cynara cardunculus]	-	-	-	-	-	GO:0005488//binding;GO:0090599//alpha-glucosidase activity	GO:0044238//primary metabolic process
Unigene0004131	3.59857	0.145433	-4.62899	3.03708e-09	3.19559e-08	yes	--	--	-	-	-	-	-	-	-
Unigene0004133	47.4431	120.471	1.34442	1.85011e-12	2.71431e-11	yes	CALS2	PREDICTED: callose synthase 2-like [Nicotiana sylvestris]	-	-	-	-	-	-	-
Unigene0004143	0.410533	1.8985	2.20929	0.00273123	0.00987757	yes	--	--	-	-	-	-	-	-	-
Unigene0004144	0.374667	3.08153	3.03997	0.00165016	0.00632778	yes	--	--	-	-	-	-	-	-	-
Unigene0004148	1.60123	7.65383	2.257	4.19962e-05	0.000234657	yes	--	--	-	-	-	-	-	-	-
Unigene0004152	18.5705	7.11547	-1.38398	1.79405e-07	1.49785e-06	yes	SABP2	PREDICTED: salicylic acid-binding protein 2 [Nicotiana tomentosiformis]	-	-	-	-	-	-	-
Unigene0004154	0.166467	1.33773	3.00649	0.00945313	0.0288633	yes	--	--	-	-	-	-	-	-	-
Unigene0004158	47.0356	23.213	-1.01882	5.85754e-08	5.23626e-07	yes	ABCG29	ABC_tran domain-containing protein/ABC2_membrane domain-containing protein/PDR_assoc domain-containing protein [Cephalotus follicularis]	-	-	-	-	-	-	-
Unigene0004159	0.331467	5.60207	4.07902	1.57918e-17	3.47191e-16	yes	--	PREDICTED: replication protein A 70 kDa DNA-binding subunit C-like [Arachis ipaensis]	Genetic Information Processing	Replication and repair	ko03420//Nucleotide excision repair;ko03440//Homologous recombination;ko03030//DNA replication;ko03430//Mismatch repair	K07466	-	-	-
Unigene0004160	0.0326667	5.30997	7.34474	4.20273e-05	0.000234809	yes	--	PREDICTED: pectate lyase-like [Erythranthe guttata]	-	-	-	-	-	-	-
Unigene0004161	99.6334	49.4048	-1.01198	1.99459e-06	1.41031e-05	yes	ycf23	thiamine monophosphate synthase [Medicago truncatula]	-	-	-	-	-	-	-
Unigene0004162	22.6086	80.6848	1.83542	0.000267434	0.00125953	yes	DESI1	PREDICTED: desumoylating isopeptidase 1 [Vitis vinifera]	-	-	-	-	-	-	-
Unigene0004170	20.0253	61.2812	1.61362	2.01967e-14	3.50763e-13	yes	sec14	CRAL-TRIO domain-containing protein [Cynara cardunculus var. scolymus] [Cynara cardunculus]	-	-	-	-	-	-	-
Unigene0004176	1.72177	4.20013	1.28655	0.00164435	0.00631126	yes	--	Gelsolin domain-containing protein [Cynara cardunculus var. scolymus] [Cynara cardunculus]	-	-	-	-	-	-	GO:0006996//organelle organization
Unigene0004177	0.0291333	53.9519	10.8548	2.26379e-88	8.8218e-86	yes	GUX1	Glycosyl transferase, family 8 [Cynara cardunculus var. scolymus] [Cynara cardunculus]	-	-	-	-	-	-	-
Unigene0004180	6.33603	0.7702	-3.04027	1.69794e-05	0.000101893	yes	--	ribulose-1,5-bisphosphate carboxylase small subunit [Chrysanthemum x morifolium]	-	-	-	-	GO:0009536//plastid	GO:0016831//carboxy-lyase activity	GO:0043094//cellular metabolic compound salvage;GO:0044710//single-organism metabolic process
Unigene0004181	8.3775	56.9784	2.76582	2.57666e-07	2.09705e-06	yes	--	extensin [Brassica napus]	-	-	-	-	-	-	-
Unigene0004185	0.2358	2.9086	3.62469	0.000133673	0.000674297	yes	--	RNA polymerase II, heptapeptide repeat,eukaryotic [Ostreococcus tauri]	-	-	-	-	-	GO:0016740//transferase activity	-
Unigene0004188	0.325733	1.26837	1.96121	0.00293988	0.0105439	yes	--	--	-	-	-	-	-	-	-
Unigene0004203	9.309	29.6978	1.67366	1.0495e-09	1.168e-08	yes	MED37C	PREDICTED: probable mediator of RNA polymerase II transcription subunit 37c, partial [Eucalyptus grandis]	Genetic Information Processing;Cellular Processes	Transport and catabolism;Folding, sorting and degradation;Transcription	ko04141//Protein processing in endoplasmic reticulum;ko03040//Spliceosome;ko04144//Endocytosis	K03283	-	-	-
Unigene0004205	0.001	4.9112	12.2619	7.01108e-09	7.06434e-08	yes	--	--	-	-	-	-	-	-	-
Unigene0004210	1.68507	6.16727	1.87183	0.00158131	0.00609931	yes	--	PREDICTED: F-box protein CPR30-like isoform X2 [Populus euphratica]	-	-	-	-	-	-	-
Unigene0004212	1.63933	0.001	-10.6789	0.000591079	0.00254242	yes	--	--	-	-	-	-	-	-	-
Unigene0004216	7.57777	0.464633	-4.02761	1.56785e-19	3.93523e-18	yes	--	OSJNBa0017B10.12 [Oryza sativa Japonica Group]	-	-	-	-	-	-	-
Unigene0004219	14.0626	2.7697	-2.34407	1.92777e-24	6.6185e-23	yes	PPDK	pyruvate,orthophosphate dikinase [Flaveria pringlei]	Metabolism	Global and overview maps;Energy metabolism;Carbohydrate metabolism	ko01100//Metabolic pathways;ko01200//Carbon metabolism;ko00620//Pyruvate metabolism;ko00710//Carbon fixation in photosynthetic organisms	K01006	GO:0009536//plastid	GO:0016781//phosphotransferase activity, paired acceptors;GO:0032550//purine ribonucleoside binding;GO:0043169//cation binding	GO:0006796//phosphate-containing compound metabolic process;GO:0032787//monocarboxylic acid metabolic process
Unigene0004220	20.7845	6.7891	-1.61422	1.61672e-11	2.17172e-10	yes	RPP1	PREDICTED: TMV resistance protein N-like isoform X1 [Capsicum annuum]	-	-	-	-	-	-	-
Unigene0004221	3.2921	8.43597	1.35755	1.16701e-07	1.00121e-06	yes	--	F5O11.10 isoform 3 [Theobroma cacao]	-	-	-	-	-	-	-
Unigene0004225	8.08747	22.0574	1.44751	1.48632e-05	9.00728e-05	yes	--	PREDICTED: ubiquinol-cytochrome c reductase complex 6.7 kDa protein [Nelumbo nucifera]	-	-	-	-	-	-	-
Unigene0004226	30.9703	1.39283	-4.47479	2.44306e-56	3.433e-54	yes	PP2A13	F-box domain, cyclin-like protein [Cynara cardunculus var. scolymus] [Cynara cardunculus]	-	-	-	-	-	-	-
Unigene0004231	0.122767	1.7638	3.8447	8.92311e-08	7.76727e-07	yes	--	Ankyrin repeat-containing protein [Cynara cardunculus var. scolymus] [Cynara cardunculus]	-	-	-	-	-	-	-
Unigene0004235	3.0002	0.273667	-3.45457	7.11141e-05	0.000379061	yes	--	--	-	-	-	-	-	-	-
Unigene0004237	14.7117	5.8152	-1.33906	1.23399e-07	1.05579e-06	yes	ADR2	Leucine-rich repeat-containing protein, partial [Cynara cardunculus var. scolymus] [Cynara cardunculus]	-	-	-	-	-	-	-
Unigene0004240	5.46247	18.2425	1.73968	1.87551e-15	3.5453e-14	yes	dnaJ	DnaJ domain-containing protein [Cynara cardunculus var. scolymus] [Cynara cardunculus]	-	-	-	-	-	-	-
Unigene0004242	0.1101	1.62787	3.8861	5.46595e-08	4.90651e-07	yes	WAKL1	PREDICTED: wall-associated receptor kinase 2-like [Sesamum indicum]	-	-	-	-	-	-	-
Unigene0004244	19.6301	6.358	-1.62642	2.46884e-06	1.71655e-05	yes	At1g06620	Non-heme dioxygenase N-terminal domain-containing protein [Cynara cardunculus var. scolymus] [Cynara cardunculus]	-	-	-	-	-	-	-
Unigene0004248	0.2358	2.84207	3.5913	3.36973e-06	2.29011e-05	yes	--	--	-	-	-	-	-	-	-
Unigene0004256	6.9236	2.22527	-1.63754	0.000398854	0.00179881	yes	WAK2	Wall-associated receptor kinase galacturonan-binding domain-containing protein [Cynara cardunculus var. scolymus] [Cynara cardunculus]	-	-	-	-	-	-	-
Unigene0004259	2.3829	0.2559	-3.21907	0.000108464	0.000557701	yes	--	--	-	-	-	-	-	-	-
Unigene0004260	2.29497	18.612	3.01969	4.04775e-10	4.71728e-09	yes	--	--	-	-	-	-	-	-	-
Unigene0004262	5.18317	25.2181	2.28256	9.07953e-20	2.31349e-18	yes	NUDT9	PREDICTED: nudix hydrolase 9 isoform X3 [Jatropha curcas]	-	-	-	-	-	-	-
Unigene0004268	2.88017	0.611333	-2.23612	0.00665987	0.021404	yes	--	--	-	-	-	-	-	-	-
Unigene0004269	6.53997	1.35847	-2.2673	0.000272319	0.00127999	yes	--	rRNA intron-encoded homing endonuclease, partial [Cenchrus americanus]	-	-	-	-	-	-	-
Unigene0004271	0.829633	3.53767	2.09225	1.76537e-06	1.2586e-05	yes	--	--	-	-	-	-	-	-	-
Unigene0004272	31.2839	216.169	2.78867	4.85592e-39	3.46328e-37	yes	TUBB3	tubulin beta-2 chain [Carthamus tinctorius]	Cellular Processes	Transport and catabolism	ko04145//Phagosome	K07375	GO:0015630//microtubule cytoskeleton;GO:0032991//macromolecular complex	GO:0005198//structural molecule activity;GO:0017111//nucleoside-triphosphatase activity;GO:0032550//purine ribonucleoside binding	GO:0043623//cellular protein complex assembly;GO:0044763//single-organism cellular process
Unigene0004273	6.6662	0.993133	-2.74681	3.10403e-06	2.12212e-05	yes	--	--	-	-	-	-	-	-	-
Unigene0004277	0.7939	2.7715	1.80364	5.07343e-05	0.000278784	yes	HSP70	PREDICTED: heat shock cognate 70 kDa protein-like [Ipomoea nil]	Cellular Processes;Genetic Information Processing	Transport and catabolism;Folding, sorting and degradation;Transcription	ko04141//Protein processing in endoplasmic reticulum;ko03040//Spliceosome;ko04144//Endocytosis	K03283	-	-	-
Unigene0004278	2.7332	7.49833	1.45598	5.86973e-05	0.000318741	yes	HSC-I	PREDICTED: probable mediator of RNA polymerase II transcription subunit 37e, partial [Brassica oleracea var. oleracea] [Brassica oleracea]	Cellular Processes;Genetic Information Processing	Transport and catabolism;Folding, sorting and degradation;Transcription	ko04141//Protein processing in endoplasmic reticulum;ko03040//Spliceosome;ko04144//Endocytosis	K03283	GO:0005576//extracellular region;GO:0005840//ribosome;GO:0005911//cell-cell junction;GO:0009536//plastid;GO:0030312//external encapsulating structure;GO:0031090//organelle membrane	GO:0019899//enzyme binding	GO:0006006//glucose metabolic process;GO:0006090//pyruvate metabolic process;GO:0006970//response to osmotic stress;GO:0009617//response to bacterium;GO:0009620//response to fungus;GO:0010029//regulation of seed germination;GO:0010038//response to metal ion;GO:0010118//stomatal movement;GO:0010468//regulation of gene expression;GO:0034645//cellular macromolecule biosynthetic process;GO:0044267//c…
Unigene0004284	3.5643	0.001	-11.7994	1.05869e-06	7.82699e-06	yes	--	cytoskeletal protein [Euglena gracilis]	-	-	-	-	-	-	-
Unigene0004286	1.2313	8.37933	2.76665	1.72216e-11	2.30802e-10	yes	--	PREDICTED: protein FAR1-RELATED SEQUENCE 5-like [Prunus mume]	-	-	-	-	-	-	-
Unigene0004287	2.2958	0.7742	-1.56822	0.00715322	0.022743	yes	LRK10L-2.7	PREDICTED: G-type lectin S-receptor-like serine/threonine-protein kinase At1g34300 [Glycine max]	-	-	-	-	-	GO:0004672//protein kinase activity	GO:0006796//phosphate-containing compound metabolic process
Unigene0004291	1.31767	0.001	-10.3638	0.000498722	0.00218756	yes	At5g24080	Concanavalin A-like lectin/glucanase, subgroup, partial [Cynara cardunculus var. scolymus] [Cynara cardunculus]	-	-	-	-	-	GO:0004672//protein kinase activity	GO:0006796//phosphate-containing compound metabolic process
Unigene0004292	7.3237	1.10317	-2.73092	6.92613e-14	1.1541e-12	yes	At1g34300	Concanavalin A-like lectin/glucanase, subgroup, partial [Cynara cardunculus var. scolymus] [Cynara cardunculus]	-	-	-	-	-	GO:0016301//kinase activity	GO:0006796//phosphate-containing compound metabolic process
Unigene0004294	74.0233	21.8293	-1.76171	4.86811e-16	9.64437e-15	yes	At5g24080	Concanavalin A-like lectin/glucanase, subgroup, partial [Cynara cardunculus var. scolymus] [Cynara cardunculus]	-	-	-	-	-	GO:0004672//protein kinase activity;GO:0032550//purine ribonucleoside binding	GO:0006464//cellular protein modification process;GO:0006796//phosphate-containing compound metabolic process
Unigene0004297	0.001	1.31727	10.3633	0.000173778	0.000854937	yes	--	--	-	-	-	-	-	-	-
Unigene0004298	0.0813	3.20573	5.30126	1.43071e-11	1.93145e-10	yes	--	--	-	-	-	-	-	-	-
Unigene0004302	0.5341	13.7318	4.68427	3.38091e-28	1.45226e-26	yes	--	--	-	-	-	-	-	-	-
Unigene0004304	0.0501667	3.0105	5.90713	0.000108418	0.000557504	yes	--	--	-	-	-	-	-	-	-
Unigene0004308	2.3031	9.73737	2.07995	2.81407e-13	4.43032e-12	yes	--	--	-	-	-	-	-	-	-
Unigene0004311	4.48127	16.8489	1.91067	4.46836e-11	5.7421e-10	yes	--	--	-	-	-	-	-	-	-
Unigene0004320	0.001	1.6688	10.7046	0.000793783	0.00331163	yes	--	--	-	-	-	-	-	-	-
Unigene0004322	1.4261	5.15657	1.85434	4.22028e-09	4.36461e-08	yes	--	--	-	-	-	-	-	-	-
Unigene0004323	28.9878	13.5131	-1.10109	3.26824e-05	0.00018641	yes	--	--	-	-	-	-	-	-	-
Unigene0004324	1.41163	4.7506	1.75074	3.52006e-11	4.5646e-10	yes	--	--	-	-	-	-	-	-	-
Unigene0004325	3.16683	10.3048	1.7022	9.41788e-08	8.17348e-07	yes	--	--	-	-	-	-	-	-	-
Unigene0004327	0.688667	10.0049	3.86076	6.38592e-13	9.7432e-12	yes	--	--	-	-	-	-	-	-	-
Unigene0004330	0.411367	7.77427	4.24021	1.32937e-10	1.62912e-09	yes	--	--	-	-	-	-	-	-	-
Unigene0004333	0.9428	7.08107	2.90894	1.95744e-06	1.38522e-05	yes	--	--	-	-	-	-	-	-	-
Unigene0004335	0.7773	8.82153	3.50449	1.02073e-08	1.00609e-07	yes	--	--	-	-	-	-	-	-	-
Unigene0004336	3.54703	21.5838	2.60526	2.48726e-12	3.60985e-11	yes	--	--	-	-	-	-	-	-	-
Unigene0004337	0.363233	6.97793	4.26383	2.46444e-12	3.57741e-11	yes	--	--	-	-	-	-	-	-	-
Unigene0004342	5.04537	1.2998	-1.95667	7.55016e-05	0.000400359	yes	--	--	-	-	-	-	-	-	-
Unigene0004353	2.9019	1.2775	-1.18367	0.00134093	0.00526782	yes	--	--	-	-	-	-	-	-	-
Unigene0004354	2.56037	5.89593	1.20337	0.00343675	0.0120919	yes	--	--	-	-	-	-	-	-	-
Unigene0004356	0.0716	1.91013	4.73757	5.03789e-05	0.000276932	yes	--	--	-	-	-	-	-	-	-
Unigene0004357	16.5391	34.1293	1.04513	0.000200588	0.000972327	yes	--	--	-	-	-	-	-	-	-
Unigene0004363	0.001	3.48987	11.769	7.18574e-05	0.000382565	yes	--	--	-	-	-	-	-	-	-
Unigene0004364	2.4683	0.489567	-2.33394	0.00889833	0.0274051	yes	--	probable protein phosphatase 2C 23 [Asparagus officinalis]	-	-	-	-	-	-	-
Unigene0004373	0.0740333	2.15003	4.86004	1.65037e-09	1.79574e-08	yes	--	--	-	-	-	-	-	-	-
Unigene0004387	0.313867	5.35523	4.09273	7.98346e-08	7.00011e-07	yes	--	--	-	-	-	-	-	-	-
Unigene0004391	0.0920333	1.07183	3.54178	0.00102679	0.00415752	yes	--	--	-	-	-	-	-	-	-
Unigene0004393	0.147833	1.86377	3.65618	0.000337949	0.00155416	yes	--	--	-	-	-	-	-	-	-
Unigene0004394	0.962067	7.74337	3.00875	1.19923e-05	7.39736e-05	yes	--	--	-	-	-	-	-	-	-
Unigene0004401	0.158433	1.44523	3.18935	0.000453798	0.00201569	yes	--	--	-	-	-	-	-	-	-
Unigene0004406	0.0292	0.938667	5.00657	0.00174517	0.00665297	yes	--	--	-	-	-	-	-	-	-
Unigene0004409	0.001	1.5754	10.6215	0.00156152	0.00603378	yes	--	--	-	-	-	-	-	-	-
Unigene0004417	0.001	1.6343	10.6745	2.04066e-05	0.000120866	yes	--	--	-	-	-	-	-	-	-
Unigene0004421	0.0609667	1.84513	4.91956	0.00796423	0.0249078	yes	--	--	-	-	-	-	-	-	-
Unigene0004432	0.101533	2.8125	4.79183	5.52485e-06	3.6194e-05	yes	--	--	-	-	-	-	-	-	-
Unigene0004438	0.0332667	0.3517	3.4022	0.00782646	0.0245276	yes	--	--	-	-	-	-	-	-	-
Unigene0004443	0.109667	3.74657	5.09437	4.56721e-07	3.57249e-06	yes	--	--	-	-	-	-	-	-	-
Unigene0004444	0.145367	1.74033	3.5816	0.0151795	0.043365	yes	--	--	-	-	-	-	-	-	-
Unigene0004447	2.08787	9.18323	2.13697	1.10636e-09	1.22623e-08	yes	--	--	-	-	-	-	-	-	-
Unigene0004448	0.1553	1.87053	3.59032	0.000376353	0.0017093	yes	--	--	-	-	-	-	-	-	-
Unigene0004450	0.1177	1.80777	3.94102	7.43474e-07	5.62854e-06	yes	SCPL31	Peptidase S10, serine carboxypeptidase [Cynara cardunculus var. scolymus] [Cynara cardunculus]	-	-	-	-	-	GO:0004180//carboxypeptidase activity	GO:0019538//protein metabolic process
Unigene0004452	6.62593	0.430233	-3.94493	1.81528e-09	1.96527e-08	yes	--	reverse transcriptase [Corchorus capsularis]	-	-	-	-	-	-	-
Unigene0004462	6.82813	0.348467	-4.2924	9.16731e-38	6.1495e-36	yes	--	DUF4283 domain-containing protein/zf-CCHC_4 domain-containing protein [Cephalotus follicularis]	-	-	-	-	-	-	-
Unigene0004465	18.8556	1.88643	-3.32126	5.99304e-18	1.35489e-16	yes	SD16	Apple-like protein [Cynara cardunculus var. scolymus] [Cynara cardunculus]	-	-	-	-	-	GO:0004672//protein kinase activity	GO:0006796//phosphate-containing compound metabolic process
Unigene0004467	0.708467	2.61743	1.88538	0.00132124	0.00519722	yes	HSP110	PREDICTED: heat shock 70 kDa protein 16 [Solanum lycopersicum]	-	-	-	-	-	-	-
Unigene0004470	12.5799	1.83147	-2.78005	7.56323e-21	2.07213e-19	yes	RCA	PREDICTED: ribulose bisphosphate carboxylase/oxygenase activase, chloroplastic [Vigna angularis]	-	-	-	-	-	-	-
Unigene0004471	0.001	0.3237	8.33851	0.000933624	0.00382869	yes	DTX53	Multi antimicrobial extrusion protein [Cynara cardunculus var. scolymus] [Cynara cardunculus]	-	-	-	-	-	-	-
Unigene0004473	0.1731	2.99923	4.11492	7.93028e-16	1.54359e-14	yes	DTX42	PREDICTED: protein DETOXIFICATION 43 [Ricinus communis]	-	-	-	-	-	-	-
Unigene0004480	0.00413333	2.4695	9.2227	3.90442e-27	1.5844e-25	yes	RE1	Cysteine-rich RLK (receptor-like protein kinase) 8 [Dorcoceras hygrometricum]	-	-	-	-	-	-	-
Unigene0004481	6.59853	1.5839	-2.05866	1.08862e-09	1.20833e-08	yes	SR1IP1	PREDICTED: BTB/POZ domain-containing protein At5g67385 [Vitis vinifera]	-	-	-	-	-	-	-
Unigene0004483	6.94757	21.1858	1.60852	2.57438e-07	2.09587e-06	yes	--	--	-	-	-	-	-	-	-
Unigene0004490	9.32827	20.4554	1.1328	2.67062e-09	2.83168e-08	yes	ATG4	PREDICTED: cysteine protease ATG4-like isoform X1 [Cucumis melo]	Cellular Processes	Transport and catabolism	ko04136//Autophagy - other eukaryotes	K08342	-	-	-
Unigene0004494	0.66	10.8406	4.03784	8.1282e-23	2.54554e-21	yes	NLP3	NIN-like protein, partial [Chrysanthemum x morifolium]	-	-	-	-	-	-	-
Unigene0004504	6.35927	2.07857	-1.61327	4.12982e-08	3.77435e-07	yes	--	--	-	-	-	-	-	-	-
Unigene0004509	2.48167	5.1217	1.04531	4.66901e-05	0.000258364	yes	NLP6	NIN-like protein, partial [Chrysanthemum x morifolium]	-	-	-	-	-	-	-
Unigene0004515	0.6998	2.05307	1.55277	0.0124581	0.0366742	yes	--	--	-	-	-	-	-	-	-
Unigene0004516	3.82467	0.499133	-2.93784	9.70601e-07	7.21154e-06	yes	BHLH25	Myc-type, basic helix-loop-helix (bHLH) domain-containing protein [Cynara cardunculus var. scolymus] [Cynara cardunculus]	-	-	-	-	-	-	-
Unigene0004519	7.1043	0.5415	-3.71366	4.45631e-32	2.34119e-30	yes	FER	Concanavalin A-like lectin/glucanase, subgroup [Cynara cardunculus var. scolymus] [Cynara cardunculus]	-	-	-	-	-	-	-
Unigene0004524	12.8269	0.8938	-3.84307	4.43758e-19	1.0815e-17	yes	--	Protein kinase, ATP binding site-containing protein, partial [Cynara cardunculus var. scolymus] [Cynara cardunculus]	-	-	-	-	-	-	-
Unigene0004528	11.3703	23.0323	1.01839	7.56985e-07	5.72302e-06	yes	TPS6	trehalose-6-phosphate synthase-9 [Hevea brasiliensis]	Metabolism	Global and overview maps;Carbohydrate metabolism	ko01100//Metabolic pathways;ko00500//Starch and sucrose metabolism	K16055	-	-	-
Unigene0004529	2.62507	0.201867	-3.70088	6.9376e-09	6.99496e-08	yes	GGT3	Gamma-glutamyltranspeptidase [Cynara cardunculus var. scolymus] [Cynara cardunculus]	Metabolism	Global and overview maps;Lipid metabolism;Metabolism of other amino acids	ko01100//Metabolic pathways;ko00480//Glutathione metabolism;ko00460//Cyanoamino acid metabolism;ko00590//Arachidonic acid metabolism;ko00430//Taurine and hypotaurine metabolism	K18592	-	-	-
Unigene0004530	1.6028	9.2037	2.52162	6.97971e-05	0.0003726	yes	H3-7	Histone H3.2, partial [Noccaea caerulescens]	-	-	-	-	GO:0043231//intracellular membrane-bounded organelle;GO:0043232//intracellular non-membrane-bounded organelle	GO:0003676//nucleic acid binding;GO:0046983//protein dimerization activity	-
Unigene0004535	1.33073	0.1146	-3.53754	0.00478274	0.016095	yes	AAP8	Amino acid transporter, transmembrane [Cynara cardunculus var. scolymus] [Cynara cardunculus]	-	-	-	-	-	-	-
Unigene0004537	0.595	1.68183	1.49907	0.000211232	0.00101818	yes	--	--	-	-	-	-	-	-	-
Unigene0004539	0.001	0.601167	9.23162	0.0178491	0.0497363	yes	--	--	-	-	-	-	-	-	-
Unigene0004540	2.32253	0.717633	-1.69438	0.000912111	0.00374983	yes	--	--	-	-	-	-	-	-	-
Unigene0004546	5.8365	15.4308	1.40263	0.000124306	0.000631207	yes	HIS2B	PREDICTED: histone H2B-like [Daucus carota subsp. sativus] [Daucus carota]	-	-	-	-	-	-	-
Unigene0004547	6.6185	2.64387	-1.32385	5.94256e-07	4.56888e-06	yes	N	PREDICTED: TMV resistance protein N-like isoform X1 [Prunus mume]	-	-	-	-	-	-	-
Unigene0004549	0.399633	1.46297	1.87215	0.000545361	0.00236827	yes	--	--	-	-	-	-	-	-	-
Unigene0004550	12.6126	1.90163	-2.72955	7.60556e-11	9.55435e-10	yes	--	Toll/interleukin-1 receptor homology (TIR) domain-containing protein [Cynara cardunculus var. scolymus] [Cynara cardunculus]	-	-	-	-	-	-	-
Unigene0004555	9.98743	0.702933	-3.82865	1.61129e-40	1.22549e-38	yes	N	PREDICTED: TMV resistance protein N-like [Prunus mume]	-	-	-	-	-	-	-
Unigene0004556	16.6797	6.1284	-1.44451	2.66266e-12	3.85553e-11	yes	N	Disease resistance protein [Cynara cardunculus var. scolymus] [Cynara cardunculus]	-	-	-	-	-	-	-
Unigene0004566	0.261333	3.2053	3.6165	6.30953e-11	7.99397e-10	yes	DNAJC7	DnaJ domain-containing protein, partial [Cynara cardunculus var. scolymus] [Cynara cardunculus]	-	-	-	-	-	-	-
Unigene0004568	1.8412	20.7411	3.49377	7.43493e-12	1.03115e-10	yes	GATL4	Glycosyl transferase, family 8 [Cynara cardunculus var. scolymus] [Cynara cardunculus]	-	-	-	-	-	-	-
Unigene0004569	3.94683	1.79543	-1.13636	0.000882894	0.00364319	yes	N	PREDICTED: TMV resistance protein N-like [Prunus mume]	-	-	-	-	-	-	-
Unigene0004571	3.1387	30.97	3.30263	1.01774e-39	7.47727e-38	yes	N	serine/threonine-protein phosphatase, partial [Genlisea aurea]	-	-	-	-	-	-	-
Unigene0004578	192.408	89.9731	-1.0966	3.19522e-07	2.55997e-06	yes	--	Aspartic peptidase [Cynara cardunculus var. scolymus] [Cynara cardunculus]	-	-	-	-	-	-	-
Unigene0004581	0.0323333	0.661367	4.35436	8.51431e-05	0.000447001	yes	RE1	gag-pol polyprotein [Eustoma exaltatum subsp. russellianum] [Eustoma exaltatum]	-	-	-	-	-	-	-
Unigene0004582	0.244167	7.4648	4.93417	1.53825e-51	1.80858e-49	yes	AUL1	Auxilin-related protein 1 [Glycine soja]	-	-	-	-	-	-	-
Unigene0004583	3.4044	0.6943	-2.29377	1.92235e-05	0.000114324	yes	KIN7D	PREDICTED: kinesin-related protein 11-like isoform X3 [Solanum tuberosum]	-	-	-	-	-	-	-
Unigene0004584	42.6593	114.273	1.42155	2.97995e-07	2.3997e-06	yes	HSC-2	heat shock protein 70.58 [Ageratina adenophora]	Cellular Processes;Genetic Information Processing	Transport and catabolism;Folding, sorting and degradation;Transcription	ko04141//Protein processing in endoplasmic reticulum;ko03040//Spliceosome;ko04144//Endocytosis	K03283	-	-	-
Unigene0004593	0.7342	0.0930667	-2.97984	0.0147546	0.0423352	yes	--	PREDICTED: transcription factor bHLH113 isoform X1 [Beta vulgaris subsp. vulgaris] [Beta vulgaris]	-	-	-	-	-	-	-
Unigene0004600	1.146	0.001	-10.1624	3.91945e-06	2.63434e-05	yes	--	AAA+ ATPase domain-containing protein [Cynara cardunculus var. scolymus] [Cynara cardunculus]	-	-	-	-	-	-	-
Unigene0004605	2.1243	0.487933	-2.12223	0.00606359	0.0197453	yes	--	--	-	-	-	-	-	-	-
Unigene0004609	3.66023	0.317333	-3.52786	3.2474e-09	3.40457e-08	yes	ISE2	PREDICTED: DExH-box ATP-dependent RNA helicase DExH15 chloroplastic [Lupinus angustifolius]	-	-	-	-	GO:0009532//plastid stroma;GO:0036464//cytoplasmic ribonucleoprotein granule	GO:0004386//helicase activity;GO:0042623//ATPase activity, coupled	GO:0003006//developmental process involved in reproduction;GO:0009451//RNA modification;GO:0010496//intercellular transport;GO:0010608//posttranscriptional regulation of gene expression;GO:0016458//gene silencing
Unigene0004613	0.431933	1.8752	2.11816	0.00905981	0.027822	yes	--	UvrD-like Helicase, ATP-binding domain-containing protein [Cynara cardunculus var. scolymus] [Cynara cardunculus]	-	-	-	-	-	-	-
Unigene0004617	3.88653	8.167	1.07132	0.000142088	0.000712371	yes	--	--	-	-	-	-	-	-	-
Unigene0004621	7.98343	1.34397	-2.57051	4.24528e-16	8.44588e-15	yes	At5g02910	F-box/FBD/LRR-repeat protein-like, partial [Dorcoceras hygrometricum]	-	-	-	-	-	-	-
Unigene0004625	2.15463	0.439767	-2.29263	0.00163607	0.00628363	yes	--	--	-	-	-	-	-	-	-
Unigene0004629	1.0503	19.98	4.24969	6.79917e-17	1.4318e-15	yes	--	--	-	-	-	-	-	-	-
Unigene0004633	89.9494	8.89987	-3.33726	4.42359e-33	2.40939e-31	yes	HIPP07	PREDICTED: heavy metal-associated isoprenylated plant protein 3-like [Daucus carota subsp. sativus] [Daucus carota]	-	-	-	-	-	-	-
Unigene0004635	1.28017	0.001	-10.3221	0.00166173	0.00636536	yes	--	--	-	-	-	-	-	-	-
Unigene0004647	0.001	1.50837	10.5588	1.49249e-09	1.63288e-08	yes	MYB73	MYB [Chrysanthemum indicum var. aromaticum] [Chrysanthemum indicum]	Organismal Systems	Environmental adaptation	ko04626//Plant-pathogen interaction	K09422	-	-	-
Unigene0004651	5.29047	27.7141	2.38915	1.69659e-18	3.98207e-17	yes	--	Heavy metal-associated domain, HMA, partial [Cynara cardunculus var. scolymus] [Cynara cardunculus]	-	-	-	-	-	-	-
Unigene0004652	0.3574	70.6963	7.62795	8.08064e-138	1.5664e-134	yes	At4g10320	PREDICTED: isoleucine--tRNA ligase, cytoplasmic [Nicotiana tabacum]	Genetic Information Processing	Translation	ko00970//Aminoacyl-tRNA biosynthesis	K01870	-	-	-
Unigene0004655	0.4176	1.75267	2.06936	0.00127084	0.00502302	yes	--	PREDICTED: replication protein A 70 kDa DNA-binding subunit B-like, partial [Beta vulgaris subsp. vulgaris] [Beta vulgaris]	Genetic Information Processing	Replication and repair	ko03420//Nucleotide excision repair;ko03440//Homologous recombination;ko03030//DNA replication;ko03430//Mismatch repair	K07466	-	-	-
Unigene0004658	2.44593	6.4766	1.40485	5.75922e-06	3.75958e-05	yes	--	Major facilitator superfamily domain, general substrate transporter [Cynara cardunculus var. scolymus] [Cynara cardunculus]	-	-	-	-	-	-	-
Unigene0004659	17.3839	0.729167	-4.57536	2.81909e-36	1.77751e-34	yes	--	--	-	-	-	-	-	-	-
Unigene0004668	51.7682	14.1264	-1.87367	2.14681e-08	2.02746e-07	yes	--	--	-	-	-	-	-	-	-
Unigene0004671	0.0616	1.40687	4.51341	0.00372148	0.0129496	yes	--	--	-	-	-	-	-	-	-
Unigene0004673	0.807733	35.2739	5.44858	5.23966e-28	2.21791e-26	yes	--	--	-	-	-	-	-	-	-
Unigene0004677	3.7812	1.34297	-1.49342	8.57505e-06	5.42353e-05	yes	CHX20	PREDICTED: cation/H(+) antiporter 20-like [Gossypium raimondii]	-	-	-	-	-	-	GO:0006812//cation transport;GO:0044763//single-organism cellular process
Unigene0004678	29.3839	12.0869	-1.28158	2.09217e-07	1.72729e-06	yes	NLP3	NIN-like protein, partial [Chrysanthemum x morifolium]	-	-	-	-	-	-	-
Unigene0004684	4.4862	0.121	-5.21241	4.28986e-08	3.91021e-07	yes	--	--	-	-	-	-	-	-	-
Unigene0004686	0.5597	31.987	5.83669	9.72776e-76	2.51856e-73	yes	At1g19940	cellulase [Lactuca sativa]	-	-	-	-	-	GO:0004553//hydrolase activity, hydrolyzing O-glycosyl compounds	GO:0030243//cellulose metabolic process
Unigene0004692	0.0986333	2.13173	4.43381	2.67316e-07	2.16952e-06	yes	--	--	-	-	-	-	-	-	-
Unigene0004695	1.4126	4.30213	1.6067	0.000851783	0.00352848	yes	--	--	-	-	-	-	-	-	-
Unigene0004704	2.6127	0.317167	-3.04223	0.00023551	0.00112303	yes	--	--	-	-	-	-	-	-	-
Unigene0004705	25.6342	6.4914	-1.98147	9.08165e-19	2.17064e-17	yes	At5g35170	Adenylate kinase, partial [Cynara cardunculus var. scolymus] [Cynara cardunculus]	Metabolism	Metabolism of cofactors and vitamins;Nucleotide metabolism;Global and overview maps	ko01100//Metabolic pathways;ko01110//Biosynthesis of secondary metabolites;ko00230//Purine metabolism;ko00730//Thiamine metabolism	K00939	GO:0009526//plastid envelope;GO:0031976//plastid thylakoid;GO:0044434//chloroplast part	GO:0019205//nucleobase-containing compound kinase activity;GO:0032550//purine ribonucleoside binding	GO:0009117//nucleotide metabolic process;GO:0032774//RNA biosynthetic process
Unigene0004712	0.3239	1.59053	2.29589	0.00149648	0.00580592	yes	--	Retrovirus-related Pol polyprotein from transposon opus [Cajanus cajan]	-	-	-	-	-	-	-
Unigene0004713	2.41783	8.792	1.86248	2.11894e-08	2.0024e-07	yes	--	trihelix protein, partial [Chrysanthemum x morifolium]	-	-	-	-	-	-	-
Unigene0004714	5.2383	0.860633	-2.60563	3.85336e-06	2.59291e-05	yes	SRF2	Mannose-binding lectin [Cynara cardunculus var. scolymus] [Cynara cardunculus]	-	-	-	-	-	-	-
Unigene0004715	18.6887	5.59503	-1.73995	2.24736e-15	4.22533e-14	yes	LECRK3	PREDICTED: zinc finger MYM-type protein 1-like [Lupinus angustifolius]	-	-	-	-	-	-	-
Unigene0004716	17.0107	3.23213	-2.39589	4.54551e-22	1.35934e-20	yes	--	Leucine-rich repeat-containing protein [Cynara cardunculus var. scolymus] [Cynara cardunculus]	-	-	-	-	-	-	-
Unigene0004718	2.30227	0.001	-11.1688	0.000231258	0.00110492	yes	Cct5	T-complex protein 1 subunit epsilon, partial [Anthurium amnicola]	-	-	-	-	GO:0005911//cell-cell junction;GO:0016020//membrane;GO:0044444//cytoplasmic part	GO:0005515//protein binding;GO:0032550//purine ribonucleoside binding	GO:0016072//rRNA metabolic process;GO:0044267//cellular protein metabolic process
Unigene0004723	0.542367	5.08097	3.22776	4.40346e-12	6.24464e-11	yes	--	maternal effect embryo arrest 60 [Arabidopsis thaliana]	-	-	-	-	-	-	GO:0003006//developmental process involved in reproduction;GO:0046474//glycerophospholipid biosynthetic process
Unigene0004724	22.8717	10.695	-1.09663	4.1956e-06	2.80449e-05	yes	OFUT34	GDP-fucose protein O-fucosyltransferase [Cynara cardunculus var. scolymus] [Cynara cardunculus]	-	-	-	-	-	GO:0016740//transferase activity	-
Unigene0004730	0.296067	1.85933	2.65079	6.84841e-05	0.000366256	yes	--	--	-	-	-	-	-	-	-
Unigene0004731	0.0573667	0.8457	3.88186	0.00405581	0.013955	yes	IQD31	PREDICTED: protein IQ-DOMAIN 31 isoform X2 [Gossypium raimondii]	-	-	-	-	-	-	-
Unigene0004735	1.73437	6.55023	1.91714	6.84331e-10	7.77392e-09	yes	--	--	-	-	-	-	-	-	-
Unigene0004736	2.88083	10.4504	1.859	7.45777e-08	6.57119e-07	yes	--	--	-	-	-	-	-	-	-
Unigene0004737	7.31423	17.1742	1.23147	6.38598e-05	0.000343738	yes	--	--	-	-	-	-	-	-	-
Unigene0004738	0.504367	2.6772	2.40818	2.7887e-07	2.25699e-06	yes	--	--	-	-	-	-	-	-	-
Unigene0004740	4.77613	9.88043	1.04873	0.00185684	0.00702377	yes	--	--	-	-	-	-	-	-	-
Unigene0004743	1.61553	3.4447	1.09237	0.01657	0.0466829	yes	--	--	-	-	-	-	-	-	-
Unigene0004745	0.749133	2.99617	1.99982	0.000713559	0.003009	yes	At5g18160	PREDICTED: F-box protein At3g07870-like [Daucus carota subsp. sativus] [Daucus carota]	-	-	-	-	-	-	-
Unigene0004746	1.41977	7.04647	2.31125	4.60963e-16	9.15628e-15	yes	--	Agenet-like domain-containing protein [Cynara cardunculus var. scolymus] [Cynara cardunculus]	-	-	-	-	-	-	-
Unigene0004751	12.3872	0.749667	-4.04646	8.5773e-20	2.18921e-18	yes	--	--	-	-	-	-	-	-	-
Unigene0004754	1.9573	0.001	-10.9346	6.66058e-05	0.000356994	yes	--	PREDICTED: protein PRY1 isoform X1 [Tarenaya hassleriana]	-	-	-	-	-	-	-
Unigene0004756	0.2437	5.57307	4.51529	2.32058e-28	1.00192e-26	yes	--	PREDICTED: F-box/LRR-repeat protein At4g14103-like isoform X1 [Citrus sinensis]	-	-	-	-	-	-	-
Unigene0004757	65.1808	10.3722	-2.65173	4.73343e-36	2.94041e-34	yes	CRK2	Concanavalin A-like lectin/glucanase, subgroup [Cynara cardunculus var. scolymus] [Cynara cardunculus]	-	-	-	-	-	-	-
Unigene0004759	2.53303	10.6225	2.06818	1.92212e-09	2.07292e-08	yes	NCL2	Calcium-binding EF-hand [Cynara cardunculus var. scolymus] [Cynara cardunculus]	-	-	-	-	-	-	-
Unigene0004760	3.09587	9.35683	1.59568	2.86967e-07	2.31707e-06	yes	NCL2	Calcium-binding EF-hand [Cynara cardunculus var. scolymus] [Cynara cardunculus]	-	-	-	-	-	-	-
Unigene0004761	5.5494	1.83757	-1.59454	0.000902105	0.00371394	yes	--	Leucine-rich repeat-containing protein [Cynara cardunculus var. scolymus] [Cynara cardunculus]	-	-	-	-	-	-	-
Unigene0004762	54.3809	20.9963	-1.37297	1.8845e-11	2.51489e-10	yes	NLP7	NIN-like protein, partial [Chrysanthemum x morifolium]	-	-	-	-	-	-	-
Unigene0004767	0.396	4.6372	3.54968	1.5404e-05	9.30071e-05	yes	--	Aromatic-amino-acid aminotransferase 1 [Symbiodinium microadriaticum]	-	-	-	-	-	-	-
Unigene0004770	6.89167	15.0801	1.12972	3.07887e-07	2.47225e-06	yes	Os07g0657900	FAD-dependent pyridine nucleotide-disulfide oxidoreductase [Cynara cardunculus var. scolymus] [Cynara cardunculus]	Metabolism	Metabolism of other amino acids	ko00450//Selenocompound metabolism	K00384	-	-	-
Unigene0004772	36.0129	1591.92	5.46611	5.16939e-56	7.13149e-54	yes	--	Bifunctional inhibitor/plant lipid transfer protein/seed storage helical domain-containing protein [Cynara cardunculus var. scolymus] [Cynara cardunculus]	-	-	-	-	-	-	-
Unigene0004774	0.567733	2.9853	2.39459	1.98402e-05	0.000117779	yes	--	--	-	-	-	-	-	-	-
Unigene0004779	0.8526	2.38647	1.48494	0.00425823	0.0145653	yes	--	--	-	-	-	-	-	-	-
Unigene0004780	0.001	2.4214	11.2416	4.22209e-05	0.000235773	yes	--	--	-	-	-	-	-	-	-
Unigene0004782	15.8034	41.3607	1.38803	7.11333e-11	8.96578e-10	yes	CRK2	Concanavalin A-like lectin/glucanase, subgroup [Cynara cardunculus var. scolymus] [Cynara cardunculus]	-	-	-	-	-	GO:0004672//protein kinase activity	GO:0016310//phosphorylation
Unigene0004783	0.734967	2.86367	1.96211	1.2599e-05	7.73557e-05	yes	MJ1365	TraB family protein isoform 1 [Theobroma cacao]	-	-	-	-	-	-	-
Unigene0004784	2.6257	6.2546	1.25222	0.0033611	0.0118627	yes	--	--	-	-	-	-	-	-	-
Unigene0004785	9.63747	0.490833	-4.29535	1.19049e-14	2.11023e-13	yes	CYP86A1	cytochrome P450 [Cynara cardunculus var. scolymus] [Cynara cardunculus]	Metabolism	Lipid metabolism	ko00071//Fatty acid degradation;ko00073//Cutin, suberine and wax biosynthesis	K15401	-	GO:0016712//oxidoreductase activity, acting on paired donors, with incorporation or reduction of molecular oxygen, reduced flavin or flavoprotein as one donor, and incorporation of one atom of oxygen;GO:0046906//tetrapyrrole binding;GO:0046914//transition metal ion binding	GO:0044710//single-organism metabolic process
Unigene0004787	2.8591	6.85383	1.26135	1.85712e-07	1.54675e-06	yes	CPK13	Armadillo-like helical [Cynara cardunculus var. scolymus] [Cynara cardunculus]	Organismal Systems	Environmental adaptation	ko04626//Plant-pathogen interaction	K13412	-	GO:0004672//protein kinase activity;GO:0032550//purine ribonucleoside binding;GO:0046872//metal ion binding	GO:0006464//cellular protein modification process;GO:0006796//phosphate-containing compound metabolic process
Unigene0004788	2.86627	11.0035	1.94072	1.10044e-08	1.08086e-07	yes	--	--	-	-	-	-	-	-	-
Unigene0004794	2.6972	0.373967	-2.85048	0.00253565	0.00926019	yes	--	--	-	-	-	-	-	-	-
Unigene0004796	0.230933	21.2584	6.52441	2.94931e-23	9.46784e-22	yes	UGT76C2	UDP-glucuronosyl/UDP-glucosyltransferase [Cynara cardunculus var. scolymus] [Cynara cardunculus]	Metabolism	Global and overview maps;Metabolism of terpenoids and polyketides	ko01110//Biosynthesis of secondary metabolites;ko00908//Zeatin biosynthesis	K13493	-	GO:0016740//transferase activity	-
Unigene0004797	1.68213	4.08773	1.28101	0.012202	0.03601	yes	--	--	-	-	-	-	-	-	-
Unigene0004798	0.001	0.8994	9.81282	0.00163621	0.00628363	yes	--	--	-	-	-	-	-	-	-
Unigene0004799	1.58057	0.141533	-3.48123	0.0163011	0.0460334	yes	--	Concanavalin A-like lectin/glucanase, subgroup [Cynara cardunculus var. scolymus] [Cynara cardunculus]	-	-	-	-	-	-	-
Unigene0004800	7.506	0.193367	-5.27863	5.12249e-09	5.23679e-08	yes	--	--	-	-	-	-	-	-	-
Unigene0004810	6.23513	1.8278	-1.77031	0.00059353	0.0025518	yes	--	putative gag-pol polyprotein [Marshallia obovata]	-	-	-	-	-	-	-
Unigene0004811	17.1755	5.84573	-1.5549	3.21461e-15	5.96964e-14	yes	SAD2	Armadillo-like helical [Cynara cardunculus var. scolymus] [Cynara cardunculus]	-	-	-	-	-	GO:0017016//Ras GTPase binding	-
Unigene0004812	2.99563	1.25253	-1.25801	0.0103713	0.0312828	yes	tas	PREDICTED: protein tas-like, partial [Nicotiana tabacum]	-	-	-	-	GO:0009526//plastid envelope;GO:0009532//plastid stroma	GO:0003824//catalytic activity	GO:0006090//pyruvate metabolic process
Unigene0004821	2.89583	0.845067	-1.77684	0.000191716	0.000934298	yes	recQ	Werner syndrome ATP-dependent helicase like [Glycine soja]	Genetic Information Processing	Folding, sorting and degradation	ko03018//RNA degradation	K03654	-	-	-
Unigene0004825	23.6186	11.5886	-1.02722	0.000129385	0.000654457	yes	--	--	-	-	-	-	-	-	-
Unigene0004828	8.92637	3.619	-1.30248	0.000388049	0.00175723	yes	DAP	PREDICTED: LL-diaminopimelate aminotransferase, chloroplastic-like [Juglans regia]	Metabolism	Global and overview maps;Amino acid metabolism	ko01100//Metabolic pathways;ko01110//Biosynthesis of secondary metabolites;ko01230//Biosynthesis of amino acids;ko00300//Lysine biosynthesis	K10206	-	-	-
Unigene0004829	6.65963	2.84977	-1.2246	0.00361611	0.0126341	yes	--	--	-	-	-	-	-	-	-
Unigene0004830	9.53617	2.15293	-2.14711	9.67043e-12	1.32973e-10	yes	--	DNA/RNA helicase, DEAD/DEAH box type, N-terminal [Cynara cardunculus var. scolymus] [Cynara cardunculus]	-	-	-	-	-	-	-
Unigene0004834	0.001	1.1022	10.1062	0.00530438	0.0176044	yes	--	--	-	-	-	-	-	-	-
Unigene0004835	0.286167	7.6523	4.74097	3.98776e-36	2.49565e-34	yes	ABCG39	AAA+ ATPase domain-containing protein [Cynara cardunculus var. scolymus] [Cynara cardunculus]	-	-	-	-	-	GO:0017111//nucleoside-triphosphatase activity;GO:0032550//purine ribonucleoside binding	-
Unigene0004836	3.09613	0.503933	-2.61916	0.00170643	0.0065194	yes	--	--	-	-	-	-	-	-	-
Unigene0004841	9.31247	27.4953	1.56195	5.54576e-08	4.9746e-07	yes	PER3	heme peroxidase [Cynara cardunculus var. scolymus] [Cynara cardunculus]	Metabolism	Global and overview maps;Biosynthesis of other secondary metabolites	ko01100//Metabolic pathways;ko01110//Biosynthesis of secondary metabolites;ko00940//Phenylpropanoid biosynthesis	K00430	-	GO:0003824//catalytic activity;GO:0043169//cation binding;GO:0046906//tetrapyrrole binding	GO:0006950//response to stress;GO:0044710//single-organism metabolic process
Unigene0004845	0.9195	4.4534	2.27599	9.0556e-07	6.76174e-06	yes	--	--	-	-	-	-	-	-	-
Unigene0004848	0.1476	15.8548	6.74708	8.05098e-109	5.58398e-106	yes	CALS12	1,3-beta-glucan synthase subunit FKS1-like, domain-1 [Cynara cardunculus var. scolymus] [Cynara cardunculus]	-	-	-	-	-	GO:0035251//UDP-glucosyltransferase activity	GO:0006074//(1->3)-beta-D-glucan metabolic process
Unigene0004854	0.0310333	3.20463	6.6902	5.4744e-15	9.97504e-14	yes	--	WIYLD domain-containing protein [Cynara cardunculus var. scolymus] [Cynara cardunculus]	-	-	-	-	-	-	-
Unigene0004863	0.105933	0.904433	3.09386	0.00104915	0.00423921	yes	--	--	-	-	-	-	-	-	-
Unigene0004866	30.3426	2.90897	-3.38276	2.64614e-32	1.4009e-30	yes	PR5K	PREDICTED: LEAF RUST 10 DISEASE-RESISTANCE LOCUS RECEPTOR-LIKE PROTEIN KINASE-like 2.1 [Nelumbo nucifera]	-	-	-	-	-	GO:0004672//protein kinase activity;GO:0032550//purine ribonucleoside binding	GO:0006464//cellular protein modification process;GO:0006796//phosphate-containing compound metabolic process;GO:0010646//regulation of cell communication
Unigene0004869	1.83737	6.23803	1.76345	1.71351e-06	1.22509e-05	yes	CYP71A4	cytochrome P450 [Cynara cardunculus var. scolymus] [Cynara cardunculus]	-	-	-	-	-	-	-
Unigene0004870	0.001	0.477	8.89785	0.00685534	0.0219455	yes	--	--	-	-	-	-	-	-	-
Unigene0004875	4.55007	9.44487	1.05364	2.80698e-05	0.000162114	yes	--	--	-	-	-	-	-	-	-
Unigene0004876	0.001	1.6962	10.7281	0.000880944	0.00363653	yes	--	--	-	-	-	-	-	-	-
Unigene0004881	10.3304	4.7609	-1.11759	0.00394303	0.0136171	yes	--	unknown [Zea mays]	-	-	-	-	-	-	-
Unigene0004882	1.1192	2.29213	1.03422	0.0158347	0.0449398	yes	GLR2.7	Extracellular ligand-binding receptor [Cynara cardunculus var. scolymus] [Cynara cardunculus]	-	-	-	-	-	-	-
Unigene0004883	0.001	1.16013	10.1801	0.0149729	0.0428622	yes	--	--	-	-	-	-	-	-	-
Unigene0004885	0.371167	1.88267	2.34264	4.60622e-05	0.000255188	yes	HDA14	Histone deacetylase domain-containing protein [Cynara cardunculus var. scolymus] [Cynara cardunculus]	-	-	-	-	GO:0009536//plastid	GO:0003676//nucleic acid binding;GO:0015631//tubulin binding;GO:0017136//NAD-dependent histone deacetylase activity;GO:0019903//protein phosphatase binding	GO:0005982//starch metabolic process;GO:0006090//pyruvate metabolic process;GO:0006739//NADP metabolic process;GO:0009451//RNA modification;GO:0009668//plastid membrane organization;GO:0010468//regulation of gene expression;GO:0016575//histone deacetylation;GO:0019757//glycosinolate metabolic process;GO:0034645//cellular macromolecule biosynthetic process
Unigene0004890	0.3282	1.98417	2.59589	0.000436256	0.00194749	yes	At3g23880	PREDICTED: F-box/kelch-repeat protein At3g06240-like [Vitis vinifera]	-	-	-	-	-	-	-
Unigene0004896	1.65127	0.26	-2.66699	0.00143699	0.00559982	yes	--	--	-	-	-	-	-	-	-
Unigene0004897	2.3895	0.2621	-3.18852	0.00449934	0.015278	yes	--	--	-	-	-	-	-	-	-
Unigene0004903	0.001	37.743	15.2039	5.85915e-40	4.3512e-38	yes	--	--	-	-	-	-	-	-	-
Unigene0004904	0.0844333	3.37113	5.31928	7.56197e-20	1.93529e-18	yes	IRX12	PREDICTED: laccase-4 [Ricinus communis]	-	-	-	-	GO:0005576//extracellular region	GO:0016682//oxidoreductase activity, acting on diphenols and related substances as donors, oxygen as acceptor;GO:0043169//cation binding	GO:0009808//lignin metabolic process
Unigene0004905	0.001	1.46263	10.5144	0.000151841	0.000756452	yes	--	--	-	-	-	-	-	-	-
Unigene0004907	0.282433	0.927967	1.71616	0.0099117	0.0300692	yes	--	PREDICTED: replication protein A 70 kDa DNA-binding subunit B-like, partial [Beta vulgaris subsp. vulgaris] [Beta vulgaris]	-	-	-	-	-	-	-
Unigene0004908	3.2839	0.187867	-4.12763	2.99822e-06	2.05462e-05	yes	--	--	-	-	-	-	-	-	-
Unigene0004909	27.3524	197.725	2.85376	9.64847e-38	6.46652e-36	yes	GRXC9	Glutaredoxin [Cynara cardunculus var. scolymus] [Cynara cardunculus]	-	-	-	-	-	-	-
Unigene0004910	0.001	1.24583	10.2829	0.00181957	0.00690068	yes	--	--	-	-	-	-	-	-	-
Unigene0004914	8.98063	0.629767	-3.83393	9.00581e-31	4.43543e-29	yes	--	132 kDa protein [Symbiodinium microadriaticum]	-	-	-	-	-	-	-
Unigene0004915	8.47407	2.36957	-1.83843	0.000118116	0.000602579	yes	--	--	-	-	-	-	-	-	-
Unigene0004917	24.6788	56.2119	1.1876	2.00716e-08	1.90343e-07	yes	MTACP2	Acyl carrier protein (ACP) [Cynara cardunculus var. scolymus] [Cynara cardunculus]	Metabolism	Global and overview maps;Energy metabolism	ko01100//Metabolic pathways;ko00190//Oxidative phosphorylation	K03955	-	-	-
Unigene0004918	1.11263	4.25493	1.93516	0.000192364	0.000937091	yes	At5g38990	Concanavalin A-like lectin/glucanase, subgroup [Cynara cardunculus var. scolymus] [Cynara cardunculus]	-	-	-	-	-	-	-
Unigene0004919	2.96133	0.7567	-1.96845	0.000250252	0.00118726	yes	--	--	-	-	-	-	-	-	-
Unigene0004920	1.68893	0.565567	-1.57834	0.0105216	0.0316857	yes	SKIP19	F-box domain, cyclin-like protein, partial [Cynara cardunculus var. scolymus] [Cynara cardunculus]	-	-	-	-	-	-	-
Unigene0004921	0.001	0.9386	9.87437	1.68103e-07	1.4105e-06	yes	--	--	-	-	-	-	-	-	-
Unigene0004927	15.1626	6.8042	-1.15602	1.03584e-06	7.66461e-06	yes	--	PREDICTED: B3 domain-containing protein REM10-like [Solanum pennellii]	-	-	-	-	-	-	-
Unigene0004939	0.596867	16.731	4.80897	2.33024e-08	2.19031e-07	yes	--	--	-	-	-	-	-	-	-
Unigene0004940	0.001	1.38833	10.4391	0.00260963	0.00949734	yes	--	--	-	-	-	-	-	-	-
Unigene0004941	93.272	316.532	1.76284	9.76417e-18	2.17943e-16	yes	CIPK6	Calcium/calmodulin-dependent/calcium-dependent protein kinase [Cynara cardunculus var. scolymus] [Cynara cardunculus]	-	-	-	-	-	-	-
Unigene0004949	2.38097	0.302367	-2.97718	0.0147311	0.0422741	yes	--	PREDICTED: uncharacterized protein LOC108946049 [Nicotiana tomentosiformis]	-	-	-	-	-	-	-
Unigene0004950	2.83243	6.20177	1.13064	0.000255133	0.00120807	yes	--	Beta-lactamase-related protein [Cynara cardunculus var. scolymus] [Cynara cardunculus]	-	-	-	-	-	-	-
Unigene0004955	3.01187	0.001	-11.5564	0.000110037	0.00056506	yes	--	--	-	-	-	-	-	-	-
Unigene0004956	48.2998	22.789	-1.08368	2.23568e-09	2.38961e-08	yes	RH3	DNA/RNA helicase, DEAD/DEAH box type, N-terminal [Cynara cardunculus var. scolymus] [Cynara cardunculus]	-	-	-	-	-	-	-
Unigene0004958	5.16547	1.89163	-1.44927	0.00717313	0.0227939	yes	--	--	-	-	-	-	-	-	-
Unigene0004964	1.4648	0.179367	-3.02972	0.0120808	0.0356955	yes	--	--	-	-	-	-	-	-	-
Unigene0004966	44.7508	1.92323	-4.54031	3.58761e-20	9.41748e-19	yes	CAB1B	chlorophyll a/b binding protein, partial [Solanum tuberosum]	Metabolism	Global and overview maps;Energy metabolism	ko01100//Metabolic pathways;ko00196//Photosynthesis - antenna proteins	K08912	-	-	-
Unigene0004967	9.06023	22.7481	1.32813	2.74017e-10	3.26026e-09	yes	PAH2	HAD-like domain-containing protein [Cynara cardunculus var. scolymus] [Cynara cardunculus]	Metabolism	Global and overview maps;Lipid metabolism	ko01100//Metabolic pathways;ko01110//Biosynthesis of secondary metabolites;ko00564//Glycerophospholipid metabolism;ko00561//Glycerolipid metabolism	K15728	-	-	-
Unigene0004975	1.0517	8.57577	3.02754	3.66683e-06	2.47622e-05	yes	--	--	-	-	-	-	-	-	-
Unigene0004976	1.98307	0.3009	-2.72038	0.015263	0.0435393	yes	--	--	-	-	-	-	-	-	-
Unigene0004985	0.0987667	2.2649	4.51928	6.21726e-05	0.000335612	yes	RPI2	PREDICTED: probable ribose-5-phosphate isomerase 2 [Solanum tuberosum]	Metabolism	Carbohydrate metabolism;Energy metabolism;Global and overview maps	ko01100//Metabolic pathways;ko01110//Biosynthesis of secondary metabolites;ko01200//Carbon metabolism;ko01230//Biosynthesis of amino acids;ko00710//Carbon fixation in photosynthetic organisms;ko00030//Pentose phosphate pathway	K01807	-	GO:0003824//catalytic activity	GO:0019682//glyceraldehyde-3-phosphate metabolic process
Unigene0004986	0.413867	3.29077	2.99119	2.1336e-05	0.000125888	yes	--	--	-	-	-	-	-	-	-
Unigene0004988	0.2952	3.3615	3.50934	0.00220593	0.00818775	yes	CAR9	C2 calcium-dependent membrane targeting [Cynara cardunculus var. scolymus] [Cynara cardunculus]	-	-	-	-	-	-	-
Unigene0004989	10.1821	1.8881	-2.43103	1.34333e-14	2.36727e-13	yes	TCP14	Transcription factor, TCP [Cynara cardunculus var. scolymus] [Cynara cardunculus]	-	-	-	-	-	-	-
Unigene0005005	0.321867	1.74153	2.43582	5.3094e-05	0.000290736	yes	--	--	-	-	-	-	-	-	-
Unigene0005008	0.0868333	2.32897	4.7453	4.57916e-08	4.15288e-07	yes	--	--	-	-	-	-	-	-	-
Unigene0005012	0.001	3.66247	11.8386	1.84986e-13	2.9648e-12	yes	PP2	PREDICTED: protein ODORANT1 [Sesamum indicum]	Organismal Systems	Environmental adaptation	ko04626//Plant-pathogen interaction	K09422	-	GO:0005488//binding	-
Unigene0005015	6.0676	1.2004	-2.33761	1.91973e-05	0.000114196	yes	FER	Concanavalin A-like lectin/glucanase, subgroup [Cynara cardunculus var. scolymus] [Cynara cardunculus]	-	-	-	-	-	-	-
Unigene0005019	2.0251	0.0701667	-4.85106	0.0010746	0.00432655	yes	RLK1	Apple-like protein [Cynara cardunculus var. scolymus] [Cynara cardunculus]	-	-	-	-	-	GO:0004672//protein kinase activity;GO:0032550//purine ribonucleoside binding	GO:0006464//cellular protein modification process;GO:0006796//phosphate-containing compound metabolic process;GO:0008037//cell recognition
Unigene0005026	56.0157	19.372	-1.53186	1.64204e-09	1.78797e-08	yes	--	Wound-responsive family protein [Theobroma cacao]	-	-	-	-	-	-	-
Unigene0005029	1.38423	2.83423	1.03387	0.00416273	0.0142774	yes	--	--	-	-	-	-	-	-	-
Unigene0005030	1.86127	3.73373	1.00433	0.00768462	0.0241713	yes	At5g18160	PREDICTED: F-box protein At3g07870-like [Daucus carota subsp. sativus] [Daucus carota]	-	-	-	-	-	-	-
Unigene0005033	0.001	0.487267	8.92857	0.00995451	0.0301797	yes	ARG7	Auxin responsive SAUR protein [Cynara cardunculus var. scolymus] [Cynara cardunculus]	Environmental Information Processing	Signal transduction	ko04075//Plant hormone signal transduction	K14488	-	-	-
Unigene0005034	11.7722	0.925567	-3.66891	4.77607e-25	1.71205e-23	yes	MIK2	Leucine-rich repeat-containing protein [Cynara cardunculus var. scolymus] [Cynara cardunculus]	-	-	-	-	-	-	-
Unigene0005040	4.40317	1.8145	-1.27897	0.00160003	0.00616054	yes	--	--	-	-	-	-	-	-	-
Unigene0005049	3.2308	8.53147	1.4009	3.6313e-07	2.88501e-06	yes	DDB_G0274487	PREDICTED: CTL-like protein DDB_G0274487 [Vitis vinifera]	-	-	-	-	-	-	-
Unigene0005050	4.22777	2.03223	-1.05683	0.0004504	0.00200284	yes	HD3A	flowering locus T-like protein [Chrysanthemum x morifolium]	Organismal Systems	Environmental adaptation	ko04712//Circadian rhythm - plant	K16223	-	-	-
Unigene0005054	3.3203	9.6828	1.54411	3.53117e-08	3.25002e-07	yes	--	PREDICTED: F-box/kelch-repeat protein At1g57790 [Theobroma cacao]	-	-	-	-	-	-	-
Unigene0005055	5.16887	14.3309	1.47121	2.77673e-07	2.24754e-06	yes	--	Uncharacterized protein TCM_030893 [Theobroma cacao]	-	-	-	-	-	-	-
Unigene0005057	2.3792	0.1263	-4.23555	4.11603e-06	2.75471e-05	yes	--	--	-	-	-	-	-	-	-
Unigene0005060	0.001	2.32487	11.1829	1.18614e-05	7.32317e-05	yes	--	--	-	-	-	-	-	-	-
Unigene0005064	0.1331	1.96573	3.88449	0.000643782	0.00274584	yes	--	--	-	-	-	-	-	-	-
Unigene0005066	30.4193	10.3907	-1.54969	3.11147e-07	2.49642e-06	yes	--	PREDICTED: glycine-rich cell wall structural protein 2 [Jatropha curcas]	-	-	-	-	-	-	-
Unigene0005068	10.0042	30.482	1.60735	2.81793e-11	3.68766e-10	yes	CPK1	Calcium-binding EF-hand [Cynara cardunculus var. scolymus] [Cynara cardunculus]	Organismal Systems	Environmental adaptation	ko04626//Plant-pathogen interaction	K13412	-	GO:0004674//protein serine/threonine kinase activity;GO:0032550//purine ribonucleoside binding;GO:0046872//metal ion binding	GO:0006464//cellular protein modification process;GO:0006796//phosphate-containing compound metabolic process
Unigene0005069	0.0194333	2.58703	7.05662	4.59515e-20	1.19667e-18	yes	IRX12	Cupredoxin [Cynara cardunculus var. scolymus] [Cynara cardunculus]	-	-	-	-	GO:0005576//extracellular region	GO:0016682//oxidoreductase activity, acting on diphenols and related substances as donors, oxygen as acceptor;GO:0043169//cation binding	GO:0009808//lignin metabolic process
Unigene0005071	0.001	2.9782	11.5402	8.83784e-06	5.57807e-05	yes	--	Protein of unknown function DUF1296 [Cynara cardunculus var. scolymus] [Cynara cardunculus]	-	-	-	-	-	-	-
Unigene0005073	50.1469	103.619	1.04706	1.55496e-08	1.49561e-07	yes	CCDC124	PREDICTED: coiled-coil domain-containing protein 124 [Vitis vinifera]	-	-	-	-	GO:0044424//intracellular part	-	GO:0006511//ubiquitin-dependent protein catabolic process;GO:0006605//protein targeting;GO:0009608//response to symbiont;GO:0035966//response to topologically incorrect protein;GO:0042127//regulation of cell proliferation;GO:0043623//cellular protein complex assembly;GO:0061024//membrane organization
Unigene0005074	0.276933	1.55077	2.48537	2.18371e-05	0.000128594	yes	--	--	-	-	-	-	-	-	-
Unigene0005076	0.3493	3.74367	3.42191	4.09838e-14	6.96576e-13	yes	HSP70	Heat shock protein 70 family [Corchorus olitorius]	Genetic Information Processing;Cellular Processes	Transcription;Folding, sorting and degradation;Transport and catabolism	ko04141//Protein processing in endoplasmic reticulum;ko03040//Spliceosome;ko04144//Endocytosis	K03283	-	GO:0016628//oxidoreductase activity, acting on the CH-CH group of donors, NAD or NADP as acceptor;GO:0032550//purine ribonucleoside binding	GO:0044710//single-organism metabolic process
Unigene0005081	30.1903	10.7039	-1.49595	2.1531e-11	2.85419e-10	yes	PCRK1	PREDICTED: probable receptor-like protein kinase At5g47070 [Gossypium raimondii]	-	-	-	-	-	GO:0016772//transferase activity, transferring phosphorus-containing groups	GO:0006796//phosphate-containing compound metabolic process
Unigene0005090	15.8216	0.6542	-4.59602	4.93888e-27	1.98923e-25	yes	At4g27290	Apple-like protein [Cynara cardunculus var. scolymus] [Cynara cardunculus]	-	-	-	-	-	GO:0016301//kinase activity	GO:0009987//cellular process
Unigene0005091	0.255167	1.79427	2.81388	5.09358e-05	0.00027981	yes	--	--	-	-	-	-	-	-	-
Unigene0005092	60.4791	23.265	-1.37827	6.48745e-11	8.20702e-10	yes	At4g10100	Beta-grasp domain-containing protein [Cynara cardunculus var. scolymus] [Cynara cardunculus]	Genetic Information Processing	Folding, sorting and degradation	ko04122//Sulfur relay system	K21232	-	-	-
Unigene0005095	0.8462	6.01083	2.82849	2.75916e-07	2.23428e-06	yes	--	PREDICTED: TMV resistance protein N isoform X2 [Vitis vinifera]	-	-	-	-	-	-	-
Unigene0005099	7.61257	3.4745	-1.13158	0.000341347	0.00156778	yes	--	--	-	-	-	-	-	-	-
Unigene0005104	2.67567	13.9437	2.38164	5.04602e-06	3.33082e-05	yes	--	--	-	-	-	-	-	-	-
Unigene0005105	15.7773	1.0623	-3.89258	1.68025e-19	4.2062e-18	yes	WAKL8	Wall-associated receptor kinase galacturonan-binding domain-containing protein, partial [Cynara cardunculus var. scolymus] [Cynara cardunculus]	-	-	-	-	-	-	-
Unigene0005106	2.33913	0.3736	-2.64641	0.000619215	0.00265287	yes	dlcB	PREDICTED: dynein light chain-like [Sesamum indicum]	-	-	-	-	-	-	GO:0044763//single-organism cellular process
Unigene0005111	56.5394	2.93533	-4.26766	8.77925e-39	6.16259e-37	yes	INV1	Concanavalin A-like lectin/glucanase superfamily [Cynara cardunculus var. scolymus] [Cynara cardunculus]	Metabolism	Global and overview maps;Carbohydrate metabolism	ko01100//Metabolic pathways;ko00500//Starch and sucrose metabolism;ko00052//Galactose metabolism	K01193	-	-	-
Unigene0005115	0.976033	14.7891	3.92146	1.62871e-28	7.12146e-27	yes	--	--	-	-	-	-	-	-	-
Unigene0005120	0.0583333	2.11213	5.17824	0.00291068	0.0104491	yes	--	--	-	-	-	-	-	-	-
Unigene0005124	0.0334667	1.04617	4.96624	4.88607e-11	6.24914e-10	yes	CDC5	PREDICTED: cell division cycle 5-like protein [Daucus carota subsp. sativus] [Daucus carota]	Genetic Information Processing	Transcription	ko03040//Spliceosome	K12860	-	GO:0005488//binding	GO:0044763//single-organism cellular process
Unigene0005129	102.743	40.3022	-1.35011	2.65745e-08	2.47692e-07	yes	NLP6	NIN-like protein, partial [Chrysanthemum x morifolium]	-	-	-	-	-	-	-
Unigene0005133	2.75207	1.1543	-1.2535	0.00913607	0.0280243	yes	--	--	-	-	-	-	-	-	-
Unigene0005140	18.5552	41.1454	1.14891	8.69765e-08	7.58061e-07	yes	SRP	Rubber elongation factor [Cynara cardunculus var. scolymus] [Cynara cardunculus]	-	-	-	-	-	-	-
Unigene0005147	14.0309	6.28707	-1.15815	0.000142157	0.000712672	yes	--	--	-	-	-	-	-	-	-
Unigene0005149	6.149	1.1754	-2.3872	0.00211135	0.00787672	yes	--	--	-	-	-	-	-	-	-
Unigene0005150	0.0643667	3.67163	5.83396	6.99507e-15	1.26483e-13	yes	--	Transcription factor PIF1 [Glycine soja]	-	-	-	-	-	-	-
Unigene0005152	1.9388	7.6742	1.98485	0.000364026	0.00165995	yes	--	--	-	-	-	-	-	-	-
Unigene0005153	0.410067	6.98693	4.09073	5.21104e-07	4.03931e-06	yes	--	--	-	-	-	-	-	-	-
Unigene0005154	1.5691	6.97703	2.15268	9.68097e-06	6.06867e-05	yes	GAPC	GAPC, partial [Cornus florida]	Metabolism	Global and overview maps;Energy metabolism;Carbohydrate metabolism	ko01100//Metabolic pathways;ko01110//Biosynthesis of secondary metabolites;ko01200//Carbon metabolism;ko01230//Biosynthesis of amino acids;ko00010//Glycolysis / Gluconeogenesis;ko00710//Carbon fixation in photosynthetic organisms	K00134	-	GO:0016903//oxidoreductase activity, acting on the aldehyde or oxo group of donors	GO:0044710//single-organism metabolic process
Unigene0005155	0.001	0.951433	9.89396	7.19376e-08	6.34892e-07	yes	--	--	-	-	-	-	-	-	-
Unigene0005158	2.91927	1.31643	-1.14897	0.00268526	0.00973182	yes	pyrH	Aspartate/glutamate/uridylate kinase [Cynara cardunculus var. scolymus] [Cynara cardunculus]	Metabolism	Nucleotide metabolism;Global and overview maps	ko01100//Metabolic pathways;ko00240//Pyrimidine metabolism	K09903	-	GO:0016301//kinase activity	GO:0009117//nucleotide metabolic process
Unigene0005160	2.29373	0.2846	-3.01069	0.00032965	0.0015192	yes	CYP704C1	CYP704A87 [Artemisia annua]	-	-	-	-	-	GO:0016491//oxidoreductase activity;GO:0046872//metal ion binding	-
Unigene0005166	11.0878	174.806	3.97871	8.15721e-50	8.98958e-48	yes	At1g78850	PREDICTED: epidermis-specific secreted glycoprotein EP1-like isoform X2 [Gossypium raimondii]	-	-	-	-	-	-	-
Unigene0005167	0.001	4.21543	12.0415	1.97858e-23	6.41978e-22	yes	--	PREDICTED: GBF-interacting protein 1-like isoform X1 [Vitis vinifera]	-	-	-	-	-	-	-
Unigene0005168	4.11683	9.03933	1.13468	1.07745e-05	6.70631e-05	yes	MOR1	PREDICTED: protein MOR1 [Ricinus communis]	-	-	-	-	-	-	-
Unigene0005169	5.7469	0.571133	-3.33088	4.42535e-18	1.00952e-16	yes	Os03g0733400	PREDICTED: zinc finger BED domain-containing protein RICESLEEPER 2-like [Glycine max]	-	-	-	-	-	-	-
Unigene0005174	0.124867	0.9916	2.98937	0.0047424	0.0159808	yes	--	--	-	-	-	-	-	-	-
Unigene0005176	3.86863	0.436933	-3.14634	2.92467e-15	5.45535e-14	yes	CLPB1	Chaperonin ClpA/B [Corchorus olitorius]	-	-	-	-	-	-	-
Unigene0005178	0.001	1.3075	10.3526	1.86622e-07	1.55279e-06	yes	--	--	-	-	-	-	-	-	-
Unigene0005184	5.7805	15.2825	1.40262	2.23783e-07	1.83991e-06	yes	At4g16580	PREDICTED: probable protein phosphatase 2C 55 isoform X1 [Juglans regia]	-	-	-	-	-	-	-
Unigene0005185	53.9389	25.8678	-1.06017	2.71533e-09	2.87627e-08	yes	OPR1	12-oxophytodienoate reductase [Citrus limon]	Metabolism	Lipid metabolism;Global and overview maps	ko01100//Metabolic pathways;ko01110//Biosynthesis of secondary metabolites;ko00592//alpha-Linolenic acid metabolism	K05894	-	-	-
Unigene0005189	6.9598	3.43563	-1.01847	2.98562e-05	0.00017158	yes	KIN5B	PREDICTED: probable 125 kDa kinesin-related protein [Nicotiana sylvestris]	-	-	-	-	GO:0005875//microtubule associated complex	GO:0003774//motor activity;GO:0015631//tubulin binding;GO:0032550//purine ribonucleoside binding	GO:0007017//microtubule-based process
Unigene0005193	0.001	0.283667	8.14805	3.26866e-05	0.000186414	yes	AIM1	Glyoxysomal fatty acid beta-oxidation multifunctional protein MFP-a [Triticum urartu]	Metabolism	Global and overview maps;Lipid metabolism	ko01100//Metabolic pathways;ko01110//Biosynthesis of secondary metabolites;ko01212//Fatty acid metabolism;ko00071//Fatty acid degradation;ko00592//alpha-Linolenic acid metabolism	K10527	GO:0005911//cell-cell junction;GO:0009536//plastid;GO:0030312//external encapsulating structure;GO:0042579//microbody	GO:0016616//oxidoreductase activity, acting on the CH-OH group of donors, NAD or NADP as acceptor;GO:0016836//hydro-lyase activity;GO:0016856//racemase and epimerase activity, acting on hydroxy acids and derivatives;GO:0016863//intramolecular oxidoreductase activity, transposing C=C bonds;GO:0048037//cofactor binding	GO:0009062//fatty acid catabolic process;GO:0009694//jasmonic acid metabolic process;GO:0090567//reproductive shoot system development
Unigene0005194	9.35067	2.7199	-1.78152	4.99144e-16	9.87834e-15	yes	--	Peptidase C48, SUMO/Sentrin/Ubl1 [Cynara cardunculus var. scolymus] [Cynara cardunculus]	-	-	-	-	-	-	-
Unigene0005196	1.9302	0.146733	-3.71748	0.000125147	0.000634846	yes	--	--	-	-	-	-	-	-	-
Unigene0005200	4.8034	94.1319	4.29256	1.28599e-88	5.06359e-86	yes	JAC1	DnaJ domain-containing protein [Cynara cardunculus var. scolymus] [Cynara cardunculus]	-	-	-	-	-	-	-
Unigene0005202	1.91853	0.501967	-1.93434	0.0108499	0.0325386	yes	--	--	-	-	-	-	-	-	-
Unigene0005211	0.632533	6.11897	3.27407	1.34418e-12	1.99412e-11	yes	--	Helicase, C-terminal [Cynara cardunculus var. scolymus] [Cynara cardunculus]	-	-	-	-	-	-	-
Unigene0005213	0.001	2.3688	11.2099	4.59024e-09	4.72267e-08	yes	--	LOW QUALITY PROTEIN: UBN2_3 domain-containing protein, partial [Cephalotus follicularis]	-	-	-	-	-	-	-
Unigene0005215	2.7212	0.455367	-2.57914	0.0021682	0.00806179	yes	--	--	-	-	-	-	-	-	-
Unigene0005217	4.7768	0.576767	-3.04998	1.26286e-15	2.42315e-14	yes	NLP3	NIN-like protein, partial [Chrysanthemum x morifolium]	-	-	-	-	-	-	-
Unigene0005220	6.8919	2.5701	-1.42308	6.11634e-10	6.98588e-09	yes	ABCC14	AAA+ ATPase domain-containing protein [Cynara cardunculus var. scolymus] [Cynara cardunculus]	Environmental Information Processing	Membrane transport	ko02010//ABC transporters	K05666	-	-	-
Unigene0005224	8.5904	2.5383	-1.75886	0.0020817	0.00778013	yes	--	--	-	-	-	-	-	-	-
Unigene0005233	1.04887	8.90827	3.08631	1.65423e-20	4.43788e-19	yes	--	PREDICTED: muscle M-line assembly protein unc-89 [Tarenaya hassleriana]	-	-	-	-	-	-	-
Unigene0005235	12.6224	25.8493	1.03414	1.17523e-06	8.63181e-06	yes	CS	PREDICTED: citrate synthase, mitochondrial [Ipomoea nil]	Metabolism	Global and overview maps;Carbohydrate metabolism	ko01100//Metabolic pathways;ko01110//Biosynthesis of secondary metabolites;ko01200//Carbon metabolism;ko01230//Biosynthesis of amino acids;ko00630//Glyoxylate and dicarboxylate metabolism;ko00020//Citrate cycle (TCA cycle);ko01210//2-Oxocarboxylic acid metabolism	K01647	-	-	-
Unigene0005238	1.29313	2.69	1.05674	0.00802941	0.0250846	yes	FH1	PREDICTED: formin-like protein 1 [Daucus carota subsp. sativus] [Daucus carota]	-	-	-	-	-	-	-
Unigene0005244	1.60033	0.3377	-2.24456	0.0107257	0.0322219	yes	--	PAS domain-containing protein [Cynara cardunculus var. scolymus] [Cynara cardunculus]	-	-	-	-	-	-	-
Unigene0005245	0.001	0.630067	9.29936	0.000284097	0.00132915	yes	--	Bifunctional dihydrofolate reductase-thymidylate synthase, partial [Anthurium amnicola]	-	-	-	-	-	-	-
Unigene0005247	7.23003	2.89483	-1.32052	0.00706119	0.0224942	yes	--	--	-	-	-	-	-	-	-
Unigene0005255	17.6855	4.72323	-1.90472	4.31354e-13	6.69343e-12	yes	--	Acyl-CoA N-acyltransferase [Cynara cardunculus var. scolymus] [Cynara cardunculus]	-	-	-	-	-	-	-
Unigene0005256	20.5735	0.001	-14.3285	2.38428e-08	2.23915e-07	yes	ACP21	Cuticle protein 19, partial [Anthurium amnicola]	-	-	-	-	-	-	-
Unigene0005257	4.70943	227.066	5.59141	1.35467e-36	8.65705e-35	yes	TLP1	thaumatin-like protein 2 [Mikania micrantha]	-	-	-	-	-	-	-
Unigene0005258	18.8263	8.79813	-1.09748	0.00138107	0.00540474	yes	--	NBS-LRR resistance-like protein RGC260, partial [Helianthus annuus]	-	-	-	-	-	-	-
Unigene0005264	78.8094	28.0045	-1.49271	7.21022e-15	1.30218e-13	yes	THFS	PREDICTED: formate--tetrahydrofolate ligase [Daucus carota subsp. sativus] [Daucus carota]	Metabolism	Global and overview maps;Metabolism of cofactors and vitamins	ko01100//Metabolic pathways;ko01200//Carbon metabolism;ko00670//One carbon pool by folate	K01938	GO:0005576//extracellular region;GO:0009536//plastid;GO:0016020//membrane	GO:0016879//ligase activity, forming carbon-nitrogen bonds;GO:0032550//purine ribonucleoside binding;GO:0046914//transition metal ion binding	GO:0006730//one-carbon metabolic process;GO:0006760//folic acid-containing compound metabolic process;GO:0009725//response to hormone;GO:0010038//response to metal ion
Unigene0005267	0.159333	4.20613	4.72237	5.74483e-15	1.04376e-13	yes	PHR1	PREDICTED: deoxyribodipyrimidine photo-lyase isoform X1 [Daucus carota subsp. sativus] [Daucus carota]	-	-	-	-	-	GO:0016830//carbon-carbon lyase activity	GO:0006259//DNA metabolic process
Unigene0005269	173.528	42.5727	-2.02717	1.50618e-24	5.20894e-23	yes	YTHDF2	YTH domain-containing protein [Cynara cardunculus var. scolymus] [Cynara cardunculus]	-	-	-	-	-	-	-
Unigene0005273	0.001	2.04587	10.9985	9.32404e-06	5.86193e-05	yes	--	--	-	-	-	-	-	-	-
Unigene0005274	20.3663	3.39897	-2.58301	7.23608e-26	2.7095e-24	yes	RAC2	PREDICTED: rac-like GTP-binding protein RAC2 [Jatropha curcas]	Cellular Processes	Transport and catabolism	ko04145//Phagosome	K04392	-	-	-
Unigene0005275	0.0809333	2.7075	5.06408	4.58369e-09	4.71658e-08	yes	--	PREDICTED: protein YLS9-like [Nelumbo nucifera]	-	-	-	-	-	-	-
Unigene0005285	4.75553	1.62177	-1.55204	5.72233e-05	0.000311184	yes	--	Phloem protein 2-like protein, partial [Cynara cardunculus var. scolymus] [Cynara cardunculus]	-	-	-	-	-	-	-
Unigene0005286	0.5519	3.16377	2.51916	4.22851e-05	0.00023608	yes	--	--	-	-	-	-	-	-	-
Unigene0005291	0.0101	8.53353	9.72264	2.18234e-49	2.36368e-47	yes	--	Retrovirus-related Pol polyprotein LINE-1 [Cajanus cajan]	-	-	-	-	-	-	-
Unigene0005293	0.415167	2.06437	2.31394	2.40147e-05	0.000140411	yes	Os03g0733400	PREDICTED: zinc finger BED domain-containing protein RICESLEEPER 2-like [Gossypium hirsutum]	-	-	-	-	-	-	-
Unigene0005295	0.781033	6.33573	3.02006	2.81731e-11	3.68747e-10	yes	--	NC domain-containing family protein [Populus trichocarpa]	-	-	-	-	-	-	-
Unigene0005298	3.28267	0.240067	-3.77336	2.88193e-10	3.42139e-09	yes	--	--	-	-	-	-	-	-	-
Unigene0005301	0.0657333	1.4747	4.48765	0.0105968	0.0318767	yes	--	--	-	-	-	-	-	-	-
Unigene0005308	13.3764	0.9187	-3.86395	1.30575e-52	1.59733e-50	yes	OXP1	PREDICTED: 5-oxoprolinase [Theobroma cacao]	Metabolism	Global and overview maps;Metabolism of other amino acids	ko01100//Metabolic pathways;ko00480//Glutathione metabolism	K01469	GO:0005911//cell-cell junction;GO:0044444//cytoplasmic part	GO:0016812//hydrolase activity, acting on carbon-nitrogen (but not peptide) bonds, in cyclic amides;GO:0032550//purine ribonucleoside binding	GO:0006749//glutathione metabolic process
Unigene0005317	0.001	0.956733	9.90197	0.0177397	0.0494844	yes	--	--	-	-	-	-	-	-	-
Unigene0005323	2.86117	6.65437	1.2177	0.0168534	0.0473631	yes	--	esterase/lipase/thioesterase family protein [Medicago truncatula]	-	-	-	-	-	-	-
Unigene0005329	0.001	0.724067	9.49998	0.00964522	0.0293564	yes	--	--	-	-	-	-	-	-	-
Unigene0005333	217.373	20.3005	-3.42059	2.80381e-46	2.66292e-44	yes	PLT5	mannitol transporter [Artemisia annua]	-	-	-	-	GO:0031224//intrinsic component of membrane	GO:0016628//oxidoreductase activity, acting on the CH-CH group of donors, NAD or NADP as acceptor;GO:0022857//transmembrane transporter activity	GO:0044710//single-organism metabolic process;GO:0044763//single-organism cellular process;GO:0044765//single-organism transport
Unigene0005334	3.78163	8.40303	1.1519	0.00129901	0.00511886	yes	N	TIR-NBS-LRR resistance-like protein RGC151 [Helianthus annuus]	-	-	-	-	-	-	-
Unigene0005337	42.0397	16.4031	-1.35779	4.27518e-09	4.41716e-08	yes	MSI4	WD-40 repeat-containing protein MSI4 [Noccaea caerulescens]	-	-	-	-	-	-	-
Unigene0005338	87.0849	26.6234	-1.70973	5.24091e-20	1.35643e-18	yes	PAT18	Zinc finger, DHHC-type, palmitoyltransferase [Cynara cardunculus var. scolymus] [Cynara cardunculus]	-	-	-	-	-	-	-
Unigene0005339	35.4206	72.3919	1.03124	5.72135e-08	5.12481e-07	yes	--	--	-	-	-	-	-	-	-
Unigene0005341	0.119233	4.12017	5.11084	7.0798e-15	1.27924e-13	yes	--	--	-	-	-	-	-	-	-
Unigene0005344	2.40523	0.001	-11.232	3.36897e-05	0.000191629	yes	p0	60S acidic ribosomal protein P0 [Anthurium amnicola]	Genetic Information Processing	Translation	ko03010//Ribosome	K02941	GO:0030529//intracellular ribonucleoprotein complex	-	-
Unigene0005345	1.16317	32.3633	4.79823	1.44249e-44	1.27547e-42	yes	CML38	Calcium-binding EF-hand [Cynara cardunculus var. scolymus] [Cynara cardunculus]	Organismal Systems	Environmental adaptation	ko04626//Plant-pathogen interaction	K13448	-	-	-
Unigene0005366	12.6981	1.41423	-3.16652	3.32429e-12	4.77788e-11	yes	--	--	-	-	-	-	-	-	-
Unigene0005367	5.2213	1.55813	-1.74459	0.000267185	0.00125852	yes	rvb2	RuvB-like 2 [Dichanthelium oligosanthes]	-	-	-	-	-	-	-
Unigene0005368	2.45203	0.4068	-2.59159	0.000176867	0.000868596	yes	--	--	-	-	-	-	-	-	-
Unigene0005371	0.7434	14.6384	4.29948	1.21914e-12	1.81574e-11	yes	SWEET10	SWEET sugar transporter [Cynara cardunculus var. scolymus] [Cynara cardunculus]	-	-	-	-	-	-	-
Unigene0005372	0.756333	15.8771	4.39178	3.80129e-06	2.56153e-05	yes	ruvbl2	RuvB-like helicase, partial [Triphysaria versicolor]	-	-	-	-	-	-	-
Unigene0005378	0.155533	2.71837	4.12744	0.000362245	0.00165273	yes	--	--	-	-	-	-	-	-	-
Unigene0005379	4.58883	0.264	-4.11952	3.66313e-06	2.47416e-05	yes	--	--	-	-	-	-	-	-	-
Unigene0005381	0.236367	7.71577	5.02871	2.85348e-13	4.49049e-12	yes	--	--	-	-	-	-	-	-	-
Unigene0005382	0.321	3.60617	3.48982	2.82766e-16	5.70817e-15	yes	Pol	non-LTR retroelement reverse transcriptase-like protein [Arabidopsis thaliana]	-	-	-	-	-	-	-
Unigene0005384	150.125	45.1185	-1.73437	2.88982e-11	3.77715e-10	yes	At5g18840	PREDICTED: sugar transporter ERD6-like 16 [Sesamum indicum]	-	-	-	-	GO:0031224//intrinsic component of membrane	GO:0022857//transmembrane transporter activity	GO:0044763//single-organism cellular process;GO:0044765//single-organism transport
Unigene0005385	15.2077	1.16477	-3.70669	3.35953e-26	1.29252e-24	yes	WAKL1	Concanavalin A-like lectin/glucanase, subgroup [Cynara cardunculus var. scolymus] [Cynara cardunculus]	-	-	-	-	GO:0031224//intrinsic component of membrane	GO:0001871//pattern binding;GO:0004702//receptor signaling protein serine/threonine kinase activity;GO:0032550//purine ribonucleoside binding	GO:0032147//activation of protein kinase activity
Unigene0005386	0.001	1.44067	10.4925	6.64026e-05	0.00035593	yes	XRN3	PREDICTED: 5'-3' exoribonuclease 3-like [Sesamum indicum]	Genetic Information Processing	Translation;Folding, sorting and degradation	ko03018//RNA degradation;ko03008//Ribosome biogenesis in eukaryotes	K12619	-	-	-
Unigene0005393	2.9195	1.18013	-1.30677	0.00374605	0.0130183	yes	--	--	-	-	-	-	-	-	-
Unigene0005403	0.001	1.7429	10.7673	0.00013214	0.000667449	yes	--	Retrovirus-related Pol polyprotein from transposon TNT 1-94, partial [Cajanus cajan]	-	-	-	-	-	-	-
Unigene0005411	3.1264	16.829	2.42838	1.34039e-12	1.98888e-11	yes	CRK11	Concanavalin A-like lectin/glucanase, subgroup [Cynara cardunculus var. scolymus] [Cynara cardunculus]	-	-	-	-	-	GO:0004672//protein kinase activity	GO:0006796//phosphate-containing compound metabolic process
Unigene0005421	0.001	0.780033	9.60739	4.03361e-06	2.70434e-05	yes	--	--	-	-	-	-	-	-	-
Unigene0005423	1.61707	5.42667	1.74669	2.69177e-06	1.85893e-05	yes	NDL2	SF21C1 [Helianthus annuus]	-	-	-	-	-	-	-
Unigene0005434	2.42087	0.131967	-4.19728	4.71815e-05	0.00026074	yes	--	Pkinase domain-containing protein/LRR_1 domain-containing protein/LRRNT_2 domain-containing protein/LRR_4 domain-containing protein/LRR_8 domain-containing protein, partial [Cephalotus follicularis]	-	-	-	-	-	-	-
Unigene0005435	10.1271	1.31123	-2.94923	1.05528e-09	1.17391e-08	yes	--	PREDICTED: probable LRR receptor-like serine/threonine-protein kinase At3g47570 [Theobroma cacao]	-	-	-	-	-	GO:0016740//transferase activity	-
Unigene0005436	7.4959	1.74937	-2.09927	4.59368e-09	4.72557e-08	yes	XA21	PREDICTED: probable LRR receptor-like serine/threonine-protein kinase At3g47570 [Populus euphratica]	-	-	-	-	-	GO:0016772//transferase activity, transferring phosphorus-containing groups	-
Unigene0005437	9.15583	0.137133	-6.06104	2.92455e-16	5.9006e-15	yes	--	PREDICTED: probable LRR receptor-like serine/threonine-protein kinase At3g47570 isoform X2 [Daucus carota subsp. sativus] [Daucus carota]	-	-	-	-	-	-	-
Unigene0005440	13.0792	0.937667	-3.80206	1.38099e-16	2.85331e-15	yes	--	leucine-rich receptor-like kinase family protein [Medicago truncatula]	-	-	-	-	-	GO:0016740//transferase activity	-
Unigene0005441	18.027	1.64243	-3.45625	1.37799e-12	2.04267e-11	yes	--	LRR.XII-like protein, partial [Platanus x hispanica]	-	-	-	-	-	-	-
Unigene0005444	24.8816	5.7577	-2.11151	1.60588e-10	1.95341e-09	yes	--	PREDICTED: probable LRR receptor-like serine/threonine-protein kinase At3g47570 [Ricinus communis]	-	-	-	-	-	GO:0016740//transferase activity	-
Unigene0005445	3.12373	0.0370667	-6.39701	1.30311e-14	2.2996e-13	yes	--	PREDICTED: LOW QUALITY PROTEIN: probable LRR receptor-like serine/threonine-protein kinase At3g47570 [Jatropha curcas]	-	-	-	-	-	GO:0016301//kinase activity	GO:0008152//metabolic process
Unigene0005446	6.01637	0.419633	-3.84169	1.48871e-11	2.00618e-10	yes	--	PREDICTED: probable LRR receptor-like serine/threonine-protein kinase At3g47570 [Citrus sinensis]	-	-	-	-	-	GO:0016740//transferase activity	-
Unigene0005447	5.06793	1.0218	-2.31028	7.72739e-05	0.000409011	yes	XA21	Concanavalin A-like lectin/glucanase, subgroup, partial [Cynara cardunculus var. scolymus] [Cynara cardunculus]	-	-	-	-	-	-	-
Unigene0005448	4.56137	0.1499	-4.92739	6.95919e-10	7.89725e-09	yes	--	PREDICTED: LRR receptor-like serine/threonine-protein kinase GSO1 [Phoenix dactylifera]	-	-	-	-	-	-	-
Unigene0005450	10.9874	1.0545	-3.38121	4.43721e-12	6.28896e-11	yes	--	PREDICTED: probable LRR receptor-like serine/threonine-protein kinase At3g47570 [Citrus sinensis]	-	-	-	-	-	GO:0016740//transferase activity	-
Unigene0005453	1.849	0.1736	-3.41291	3.93535e-05	0.000220952	yes	--	PREDICTED: probable LRR receptor-like serine/threonine-protein kinase At3g47570 isoform X1 [Daucus carota subsp. sativus] [Daucus carota]	-	-	-	-	-	-	-
Unigene0005454	0.7636	0.0764	-3.32117	0.0098196	0.0298233	yes	--	PREDICTED: probable LRR receptor-like serine/threonine-protein kinase At3g47570 isoform X1 [Daucus carota subsp. sativus] [Daucus carota]	-	-	-	-	-	GO:0016740//transferase activity	-
Unigene0005455	4.93173	0.5586	-3.14221	5.08966e-08	4.58944e-07	yes	--	LRR.XII-like protein, partial [Platanus x hispanica]	-	-	-	-	-	-	-
Unigene0005456	5.52403	0.9942	-2.47411	9.31635e-05	0.000485401	yes	--	PREDICTED: probable LRR receptor-like serine/threonine-protein kinase At3g47570 [Citrus sinensis]	-	-	-	-	-	GO:0016740//transferase activity	-
Unigene0005457	9.7991	0.8674	-3.49788	6.52919e-12	9.10546e-11	yes	--	PREDICTED: probable LRR receptor-like serine/threonine-protein kinase At3g47570 [Citrus sinensis]	-	-	-	-	-	GO:0016740//transferase activity	-
Unigene0005458	40.7465	3.40787	-3.57974	2.66693e-30	1.27446e-28	yes	--	PREDICTED: probable LRR receptor-like serine/threonine-protein kinase At3g47570 [Citrus sinensis]	-	-	-	-	-	GO:0016740//transferase activity	-
Unigene0005459	7.56983	0.315567	-4.58424	2.37425e-19	5.90244e-18	yes	--	LRR.XII-like protein, partial [Platanus x hispanica]	-	-	-	-	-	-	-
Unigene0005460	4.9545	0.620367	-2.99755	1.01331e-06	7.50599e-06	yes	--	PREDICTED: probable LRR receptor-like serine/threonine-protein kinase At3g47570 [Jatropha curcas]	-	-	-	-	-	GO:0016772//transferase activity, transferring phosphorus-containing groups	-
Unigene0005461	4.5657	0.527367	-3.11396	3.46451e-07	2.75992e-06	yes	--	LRR.XII-like protein, partial [Platanus x hispanica]	-	-	-	-	-	-	-
Unigene0005462	3.77203	0.2142	-4.13831	2.64405e-06	1.82865e-05	yes	--	Leucine-rich repeat-containing N-terminal, type 2 [Cynara cardunculus var. scolymus] [Cynara cardunculus]	-	-	-	-	-	GO:0016740//transferase activity	-
Unigene0005463	3.46217	0.229733	-3.91364	1.37838e-06	1.0014e-05	yes	--	PREDICTED: probable LRR receptor-like serine/threonine-protein kinase At3g47570 [Citrus sinensis]	-	-	-	-	-	GO:0016740//transferase activity	-
Unigene0005466	4.74213	1.89217	-1.3255	0.00158088	0.00609799	yes	CF-9	Leucine-rich repeat-containing protein [Cynara cardunculus var. scolymus] [Cynara cardunculus]	-	-	-	-	-	-	-
Unigene0005467	5.56847	1.63737	-1.7659	4.69768e-05	0.000259817	yes	RLP7	Leucine-rich repeat-containing protein [Cynara cardunculus var. scolymus] [Cynara cardunculus]	-	-	-	-	-	-	-
Unigene0005468	5.8947	0.2555	-4.52802	2.4821e-09	2.63808e-08	yes	--	PREDICTED: probable LRR receptor-like serine/threonine-protein kinase At3g47570 [Citrus sinensis]	-	-	-	-	-	GO:0016740//transferase activity	-
Unigene0005470	7.62443	3.2089	-1.24855	0.00108824	0.00437542	yes	--	Leucine-rich repeat-containing protein [Cynara cardunculus var. scolymus] [Cynara cardunculus]	-	-	-	-	-	-	-
Unigene0005472	5.49037	1.71137	-1.68175	0.00112808	0.00451998	yes	--	Leucine-rich repeat-containing protein [Cynara cardunculus var. scolymus] [Cynara cardunculus]	-	-	-	-	-	-	-
Unigene0005474	1.92353	0.520633	-1.88542	0.0108069	0.0324257	yes	--	Concanavalin A-like lectin/glucanase, subgroup [Cynara cardunculus var. scolymus] [Cynara cardunculus]	-	-	-	-	-	GO:0016301//kinase activity	-
Unigene0005476	16.8116	4.49743	-1.90228	6.72879e-18	1.51804e-16	yes	TMK4	Concanavalin A-like lectin/glucanase, subgroup [Cynara cardunculus var. scolymus] [Cynara cardunculus]	-	-	-	-	-	-	-
Unigene0005477	4.73273	0.797067	-2.5699	1.1024e-07	9.48195e-07	yes	9DC3	Leucine-rich repeat-containing protein [Cynara cardunculus var. scolymus] [Cynara cardunculus]	-	-	-	-	-	-	-
Unigene0005479	7.41493	0.8336	-3.15301	7.58513e-09	7.60727e-08	yes	XA21	PREDICTED: probable LRR receptor-like serine/threonine-protein kinase At3g47570 isoform X3 [Citrus sinensis]	-	-	-	-	-	-	-
Unigene0005480	25.651	8.40397	-1.60987	2.00311e-11	2.66565e-10	yes	9DC3	Leucine-rich repeat-containing protein [Cynara cardunculus var. scolymus] [Cynara cardunculus]	-	-	-	-	-	-	-
Unigene0005481	2.33203	0.0726667	-5.00415	1.88752e-06	1.33899e-05	yes	At3g47570	PREDICTED: probable LRR receptor-like serine/threonine-protein kinase At3g47570 [Gossypium hirsutum]	-	-	-	-	-	-	-
Unigene0005483	22.0318	0.390167	-5.81935	2.25333e-31	1.1433e-29	yes	At3g47570	PREDICTED: probable LRR receptor-like serine/threonine-protein kinase At3g47570 [Juglans regia]	-	-	-	-	-	GO:0004672//protein kinase activity	GO:0016310//phosphorylation
Unigene0005484	24.3385	3.57687	-2.76647	1.51843e-14	2.6591e-13	yes	--	PREDICTED: probable LRR receptor-like serine/threonine-protein kinase At3g47570 [Malus domestica]	-	-	-	-	-	-	-
Unigene0005485	9.2998	1.52393	-2.6094	1.13897e-16	2.36882e-15	yes	--	PREDICTED: probable LRR receptor-like serine/threonine-protein kinase At3g47570 [Jatropha curcas]	-	-	-	-	-	-	-
Unigene0005486	21.7042	1.88197	-3.52766	5.99573e-26	2.26866e-24	yes	At3g47570	PREDICTED: probable LRR receptor-like serine/threonine-protein kinase At3g47570 [Theobroma cacao]	-	-	-	-	GO:0016020//membrane	GO:0004672//protein kinase activity;GO:0043167//ion binding;GO:0097159//organic cyclic compound binding;GO:1901363//heterocyclic compound binding	GO:0006796//phosphate-containing compound metabolic process
Unigene0005487	42.0465	6.1205	-2.78027	2.92411e-18	6.75207e-17	yes	XA21	PREDICTED: probable LRR receptor-like serine/threonine-protein kinase At3g47570 [Elaeis guineensis]	-	-	-	-	-	-	-
Unigene0005488	10.1447	0.651633	-3.96053	7.40184e-12	1.02713e-10	yes	--	Pkinase domain-containing protein/LRR_1 domain-containing protein/LRRNT_2 domain-containing protein/LRR_4 domain-containing protein/LRR_8 domain-containing protein, partial [Cephalotus follicularis]	-	-	-	-	-	-	-
Unigene0005489	8.23073	0.579133	-3.82905	9.2055e-11	1.14481e-09	yes	XA21	PREDICTED: probable LRR receptor-like serine/threonine-protein kinase At3g47570 [Populus euphratica]	-	-	-	-	-	GO:0016772//transferase activity, transferring phosphorus-containing groups	-
Unigene0005490	0.3604	0.001	-8.49346	0.013525	0.039322	yes	XA21	PREDICTED: probable LRR receptor-like serine/threonine-protein kinase At3g47570 [Malus domestica]	-	-	-	-	-	-	-
Unigene0005492	35.3883	10.0637	-1.81411	3.25574e-16	6.54089e-15	yes	RLP47	Leucine-rich repeat-containing protein [Cynara cardunculus var. scolymus] [Cynara cardunculus]	-	-	-	-	-	-	-
Unigene0005493	2.5921	0.391967	-2.72532	0.0023719	0.00872906	yes	--	Leucine-rich repeat-containing protein [Cynara cardunculus var. scolymus] [Cynara cardunculus]	-	-	-	-	-	-	-
Unigene0005494	23.4601	2.1419	-3.45325	6.89647e-21	1.89936e-19	yes	At3g47570	Concanavalin A-like lectin/glucanase, subgroup, partial [Cynara cardunculus var. scolymus] [Cynara cardunculus]	-	-	-	-	GO:0016020//membrane	GO:0004672//protein kinase activity	GO:0006796//phosphate-containing compound metabolic process
Unigene0005495	14.859	4.47487	-1.73142	1.3474e-07	1.14801e-06	yes	RLP7	Leucine-rich repeat-containing protein [Cynara cardunculus var. scolymus] [Cynara cardunculus]	-	-	-	-	-	-	-
Unigene0005497	3.9453	0.296033	-3.7363	7.0002e-07	5.32192e-06	yes	RLP7	Leucine-rich repeat-containing protein [Cynara cardunculus var. scolymus] [Cynara cardunculus]	-	-	-	-	-	-	-
Unigene0005498	17.2377	6.92503	-1.31567	0.000227943	0.00109032	yes	--	Leucine-rich repeat-containing protein [Cynara cardunculus var. scolymus] [Cynara cardunculus]	-	-	-	-	-	-	-
Unigene0005500	5.79673	0.2157	-4.74814	1.06842e-13	1.75174e-12	yes	RLP7	Leucine-rich repeat-containing protein [Cynara cardunculus var. scolymus] [Cynara cardunculus]	-	-	-	-	-	-	-
Unigene0005501	1.53973	0.0486333	-4.98459	0.000466676	0.00206501	yes	--	Leucine-rich repeat-containing protein [Cynara cardunculus var. scolymus] [Cynara cardunculus]	-	-	-	-	-	-	-
Unigene0005503	4.03563	0.115	-5.13309	9.03743e-07	6.75129e-06	yes	--	--	-	-	-	-	-	-	-
Unigene0005504	4.21017	0.5277	-2.99609	1.93429e-09	2.08516e-08	yes	TMK2	PREDICTED: BRASSINOSTEROID INSENSITIVE 1-associated receptor kinase 1-like [Arachis duranensis]	-	-	-	-	-	-	-
Unigene0005506	25.6095	2.65477	-3.27002	3.20022e-14	5.48734e-13	yes	At3g47570	PREDICTED: LRR receptor-like serine/threonine-protein kinase EFR [Citrus sinensis]	-	-	-	-	-	GO:0016301//kinase activity	GO:0008152//metabolic process
Unigene0005508	1.89193	0.054	-5.13076	0.000209989	0.00101316	yes	--	LRR.XII-like protein, partial [Platanus x hispanica]	-	-	-	-	-	GO:0016740//transferase activity	-
Unigene0005509	1.7554	0.0687667	-4.67395	0.00128764	0.00507879	yes	--	Leucine-rich repeat-containing protein [Cynara cardunculus var. scolymus] [Cynara cardunculus]	-	-	-	-	-	-	-
Unigene0005510	24.3779	2.98573	-3.02942	1.52008e-32	8.14445e-31	yes	9DC3	Leucine-rich repeat-containing protein [Cynara cardunculus var. scolymus] [Cynara cardunculus]	-	-	-	-	-	-	-
Unigene0005511	10.2553	1.6882	-2.60282	1.00306e-08	9.89833e-08	yes	9DC3	Leucine-rich repeat-containing protein [Cynara cardunculus var. scolymus] [Cynara cardunculus]	-	-	-	-	-	-	-
Unigene0005513	8.8417	1.88643	-2.22866	1.41034e-07	1.19814e-06	yes	--	Leucine-rich repeat-containing protein [Cynara cardunculus var. scolymus] [Cynara cardunculus]	-	-	-	-	-	-	-
Unigene0005514	8.47023	1.35233	-2.64695	1.51144e-08	1.45597e-07	yes	RLP6	Leucine-rich repeat-containing protein, partial [Cynara cardunculus var. scolymus] [Cynara cardunculus]	-	-	-	-	-	-	-
Unigene0005517	2.37713	0.0685	-5.11698	0.000108329	0.000557122	yes	At3g47570	PREDICTED: probable LRR receptor-like serine/threonine-protein kinase At3g47570 [Malus domestica]	-	-	-	-	GO:0016020//membrane	GO:0004672//protein kinase activity	GO:0006796//phosphate-containing compound metabolic process
Unigene0005518	11.7325	1.70797	-2.78016	8.80004e-09	8.74452e-08	yes	--	probable LRR receptor-like serine/threonine-protein kinase At3g47570, partial [Asparagus officinalis]	-	-	-	-	-	-	-
Unigene0005519	5.16153	0.850833	-2.60085	7.89994e-05	0.000417326	yes	RLP6	Leucine-rich repeat-containing protein [Cynara cardunculus var. scolymus] [Cynara cardunculus]	-	-	-	-	-	-	-
Unigene0005520	15.0302	2.00543	-2.90588	2.62948e-18	6.09033e-17	yes	9DC3	Leucine-rich repeat-containing protein [Cynara cardunculus var. scolymus] [Cynara cardunculus]	-	-	-	-	-	-	-
Unigene0005522	2.0539	0.205867	-3.31858	0.000328376	0.00151392	yes	9DC3	Leucine-rich repeat-containing protein [Cynara cardunculus var. scolymus] [Cynara cardunculus]	-	-	-	-	-	-	-
Unigene0005524	26.1415	3.31177	-2.98067	4.16013e-17	8.88183e-16	yes	EFR	Leucine-rich repeat-containing N-terminal, type 2 [Cynara cardunculus var. scolymus] [Cynara cardunculus]	-	-	-	-	-	GO:0016772//transferase activity, transferring phosphorus-containing groups	-
Unigene0005525	4.61667	0.514333	-3.16608	6.4151e-05	0.000345158	yes	--	Leucine-rich repeat-containing N-terminal, type 2 [Cynara cardunculus var. scolymus] [Cynara cardunculus]	-	-	-	-	-	-	-
Unigene0005526	31.6015	3.65167	-3.11337	2.12306e-21	6.03395e-20	yes	--	PREDICTED: LRR receptor-like serine/threonine-protein kinase GSO1 [Phoenix dactylifera]	-	-	-	-	-	-	-
Unigene0005528	12.1009	1.27337	-3.2484	1.64081e-13	2.64039e-12	yes	--	PREDICTED: probable LRR receptor-like serine/threonine-protein kinase At3g47570 [Citrus sinensis]	-	-	-	-	-	GO:0016740//transferase activity	-
Unigene0005529	3.19473	0.1497	-4.41555	0.000126325	0.000640178	yes	--	PREDICTED: receptor-like protein 51 [Vitis vinifera]	-	-	-	-	-	GO:0016772//transferase activity, transferring phosphorus-containing groups	-
Unigene0005531	5.22887	0.274233	-4.25302	2.38372e-11	3.14173e-10	yes	EFR	PREDICTED: probable LRR receptor-like serine/threonine-protein kinase At3g47570 [Citrus sinensis]	-	-	-	-	-	GO:0016740//transferase activity	-
Unigene0005532	1.85923	0.0705667	-4.71958	0.00215358	0.00801553	yes	--	PREDICTED: probable LRR receptor-like serine/threonine-protein kinase At3g47570 [Daucus carota subsp. sativus] [Daucus carota]	-	-	-	-	GO:0043231//intracellular membrane-bounded organelle	-	-
Unigene0005534	3.14533	0.4866	-2.6924	0.000210881	0.00101675	yes	RLP36	Leucine-rich repeat-containing protein [Cynara cardunculus var. scolymus] [Cynara cardunculus]	-	-	-	-	-	-	-
Unigene0005535	28.7761	3.0833	-3.22233	4.84853e-23	1.54142e-21	yes	At3g47570	PREDICTED: probable LRR receptor-like serine/threonine-protein kinase At3g47570 [Pyrus x bretschneideri]	-	-	-	-	-	-	-
Unigene0005536	18.4898	0.112367	-7.36237	1.81196e-24	6.23505e-23	yes	--	PREDICTED: receptor kinase-like protein Xa21 [Juglans regia]	-	-	-	-	-	-	-
Unigene0005537	21.366	2.44767	-3.12584	2.60193e-13	4.11003e-12	yes	--	PREDICTED: probable LRR receptor-like serine/threonine-protein kinase At3g47570 isoform X1 [Citrus sinensis]	-	-	-	-	-	GO:0016740//transferase activity	-
Unigene0005538	2.46363	0.0827333	-4.89618	0.000284698	0.00133147	yes	--	LRR receptor-like kinase family protein [Medicago truncatula]	-	-	-	-	GO:0016020//membrane	GO:0004674//protein serine/threonine kinase activity;GO:0016491//oxidoreductase activity	GO:0006796//phosphate-containing compound metabolic process
Unigene0005539	9.34533	1.18993	-2.97337	4.77145e-09	4.89579e-08	yes	XA21	LRR-RLK, partial [Vernicia fordii]	-	-	-	-	GO:0016020//membrane	GO:0004672//protein kinase activity	GO:0006796//phosphate-containing compound metabolic process
Unigene0005540	36.2209	5.3311	-2.76432	3.6424e-20	9.55468e-19	yes	XA21	LRR-RLK, partial [Vernicia fordii]	-	-	-	-	-	-	-
Unigene0005541	0.619633	0.001	-9.27527	0.00137475	0.00538338	yes	At3g47570	LRR-RLK, partial [Vernicia fordii]	-	-	-	-	GO:0016020//membrane	GO:0004672//protein kinase activity;GO:0016491//oxidoreductase activity	GO:0006796//phosphate-containing compound metabolic process
Unigene0005543	10.1936	1.1282	-3.17556	1.19438e-08	1.16736e-07	yes	At3g47570	kinase-like protein pac.x.5.12, partial [Platanus x hispanica]	-	-	-	-	-	-	-
Unigene0005544	50.7903	5.77787	-3.13594	4.34889e-41	3.34462e-39	yes	At3g47570	PREDICTED: probable LRR receptor-like serine/threonine-protein kinase At3g47570 [Citrus sinensis]	-	-	-	-	-	-	-
Unigene0005545	4.24463	0.440567	-3.26821	2.42981e-06	1.69147e-05	yes	At3g47570	PREDICTED: probable LRR receptor-like serine/threonine-protein kinase At3g47570 [Malus domestica]	-	-	-	-	GO:0016020//membrane	GO:0004672//protein kinase activity	GO:0006796//phosphate-containing compound metabolic process
Unigene0005546	23.4797	7.4472	-1.65664	1.38535e-13	2.24555e-12	yes	--	--	-	-	-	-	-	-	-
Unigene0005547	25.9971	2.42703	-3.42108	1.57831e-36	1.00523e-34	yes	9DC3	Leucine-rich repeat-containing protein, partial [Cynara cardunculus var. scolymus] [Cynara cardunculus]	-	-	-	-	-	-	-
Unigene0005548	16.0476	2.79133	-2.52333	8.28358e-11	1.03527e-09	yes	9DC3	Leucine-rich repeat-containing protein [Cynara cardunculus var. scolymus] [Cynara cardunculus]	-	-	-	-	-	-	-
Unigene0005550	12.5154	0.816567	-3.93799	4.77309e-18	1.0859e-16	yes	--	PREDICTED: probable LRR receptor-like serine/threonine-protein kinase At3g47570 [Arachis ipaensis]	-	-	-	-	-	-	-
Unigene0005551	9.76573	0.1855	-5.71824	1.51512e-13	2.44751e-12	yes	--	PREDICTED: probable LRR receptor-like serine/threonine-protein kinase At3g47570 [Prunus mume]	-	-	-	-	-	-	-
Unigene0005552	4.21297	0.621367	-2.76132	4.39198e-06	2.92618e-05	yes	--	PREDICTED: probable LRR receptor-like serine/threonine-protein kinase At3g47570 [Pyrus x bretschneideri]	-	-	-	-	-	GO:0016740//transferase activity	-
Unigene0005553	7.35423	0.4367	-4.07386	4.83272e-09	4.95596e-08	yes	RLP23	Leucine-rich repeat-containing protein [Cynara cardunculus var. scolymus] [Cynara cardunculus]	-	-	-	-	-	-	-
Unigene0005554	28.0221	2.30043	-3.60659	1.16001e-28	5.11947e-27	yes	XA21	LRR-RLK, partial [Vernicia fordii]	-	-	-	-	-	-	-
Unigene0005557	4.54847	1.6426	-1.4694	0.00257282	0.00938369	yes	CF-9	Leucine-rich repeat-containing protein, partial [Cynara cardunculus var. scolymus] [Cynara cardunculus]	-	-	-	-	-	-	GO:0050794//regulation of cellular process
Unigene0005558	6.10163	0.837833	-2.86446	3.2292e-06	2.20312e-05	yes	CF-9	Leucine-rich repeat-containing protein, partial [Cynara cardunculus var. scolymus] [Cynara cardunculus]	-	-	-	-	-	-	-
Unigene0005559	7.0885	0.760933	-3.21964	3.41557e-10	4.02584e-09	yes	XA21	PREDICTED: LRR receptor-like serine/threonine-protein kinase EFR [Citrus sinensis]	-	-	-	-	-	-	-
Unigene0005560	7.78407	0.786433	-3.30713	1.29106e-11	1.7505e-10	yes	At3g47570	PREDICTED: LRR receptor-like serine/threonine-protein kinase EFR [Pyrus x bretschneideri]	-	-	-	-	-	-	-
Unigene0005561	10.0376	2.77197	-1.85644	4.50256e-05	0.000249922	yes	At3g47570	PREDICTED: LRR receptor-like serine/threonine-protein kinase EFR [Jatropha curcas]	-	-	-	-	-	GO:0004672//protein kinase activity	GO:0016310//phosphorylation
Unigene0005562	5.7886	1.49503	-1.95304	0.00136456	0.00534839	yes	At3g47570	PREDICTED: LRR receptor-like serine/threonine-protein kinase EFR [Jatropha curcas]	-	-	-	-	-	GO:0004672//protein kinase activity	GO:0016310//phosphorylation
Unigene0005565	11.4708	1.0188	-3.49302	2.70732e-13	4.27026e-12	yes	At3g47570	PREDICTED: probable LRR receptor-like serine/threonine-protein kinase At3g47570 [Malus domestica]	-	-	-	-	-	-	-
Unigene0005568	4.5692	0.4381	-3.38261	2.25905e-09	2.41289e-08	yes	RLP7	Leucine-rich repeat-containing protein [Cynara cardunculus var. scolymus] [Cynara cardunculus]	-	-	-	-	-	-	-
Unigene0005570	7.56727	0.7321	-3.36966	6.47879e-11	8.19744e-10	yes	RLP36	Leucine-rich repeat-containing protein [Cynara cardunculus var. scolymus] [Cynara cardunculus]	-	-	-	-	-	-	-
Unigene0005572	27.8716	0.0695667	-8.64618	1.70451e-50	1.9233e-48	yes	--	LRR.XII-like protein, partial [Platanus x hispanica]	-	-	-	-	-	-	-
Unigene0005573	7.366	0.3418	-4.42966	3.30989e-19	8.15339e-18	yes	--	PREDICTED: probable LRR receptor-like serine/threonine-protein kinase At3g47570 isoform X1 [Daucus carota subsp. sativus] [Daucus carota]	-	-	-	-	-	GO:0016740//transferase activity	-
Unigene0005574	5.81287	1.36673	-2.08852	4.78173e-06	3.16826e-05	yes	--	PREDICTED: probable LRR receptor-like serine/threonine-protein kinase At3g47570 isoform X1 [Daucus carota subsp. sativus] [Daucus carota]	-	-	-	-	-	-	-
Unigene0005575	11.9027	4.1123	-1.53328	1.56358e-07	1.31912e-06	yes	RLP6	Leucine-rich repeat-containing protein [Cynara cardunculus var. scolymus] [Cynara cardunculus]	-	-	-	-	-	-	-
Unigene0005576	6.73643	0.4897	-3.78201	2.54905e-10	3.04148e-09	yes	--	PREDICTED: LRR receptor-like serine/threonine-protein kinase EFR [Nelumbo nucifera]	-	-	-	-	-	-	-
Unigene0005577	11.2473	1.0184	-3.46521	3.04657e-13	4.77645e-12	yes	--	PREDICTED: probable LRR receptor-like serine/threonine-protein kinase At3g47570 isoform X1 [Daucus carota subsp. sativus] [Daucus carota]	-	-	-	-	-	-	-
Unigene0005578	2.11423	0.316	-2.74214	0.000894382	0.00368555	yes	--	PREDICTED: probable LRR receptor-like serine/threonine-protein kinase At3g47570 [Populus euphratica]	-	-	-	-	-	-	-
Unigene0005579	10.8754	2.2275	-2.28757	2.74227e-07	2.22203e-06	yes	--	Leucine-rich repeat-containing protein [Cynara cardunculus var. scolymus] [Cynara cardunculus]	-	-	-	-	-	-	-
Unigene0005582	7.6065	1.28043	-2.5706	5.75887e-06	3.75958e-05	yes	--	Leucine-rich repeat-containing protein [Cynara cardunculus var. scolymus] [Cynara cardunculus]	-	-	-	-	-	-	-
Unigene0005584	5.12993	0.127667	-5.32849	7.43232e-12	1.03098e-10	yes	--	PREDICTED: probable LRR receptor-like serine/threonine-protein kinase At3g47570 [Citrus sinensis]	-	-	-	-	-	-	-
Unigene0005585	5.9559	0.2811	-4.40516	3.96093e-10	4.62393e-09	yes	--	PREDICTED: probable LRR receptor-like serine/threonine-protein kinase At3g47570 isoform X1 [Daucus carota subsp. sativus] [Daucus carota]	-	-	-	-	-	-	-
Unigene0005594	0.6778	2.81743	2.05545	8.17035e-08	7.15005e-07	yes	BGAL10	beta-galactosidase 3 [Camellia sinensis]	-	-	-	-	GO:0005576//extracellular region;GO:0005618//cell wall	GO:0005488//binding;GO:0015925//galactosidase activity	GO:0044238//primary metabolic process
Unigene0005595	0.130433	2.7556	4.40098	1.00127e-08	9.88197e-08	yes	--	--	-	-	-	-	-	-	-
Unigene0005597	36.1787	2.3009	-3.97487	9.86266e-19	2.35285e-17	yes	--	PREDICTED: late embryogenesis abundant protein Dc3 isoform X2 [Daucus carota subsp. sativus] [Daucus carota]	-	-	-	-	-	-	-
Unigene0005599	0.9778	4.9184	2.33058	1.50259e-06	1.08445e-05	yes	At3g53850	PREDICTED: CASP-like protein 5B2 [Vitis vinifera]	-	-	-	-	-	-	-
Unigene0005604	1.22523	0.0795667	-3.94475	0.0147881	0.0424199	yes	SSB1	heat shock 70 kDa protein, partial [Fraxinus mandshurica]	Genetic Information Processing;Cellular Processes	Folding, sorting and degradation;Transport and catabolism;Transcription	ko04141//Protein processing in endoplasmic reticulum;ko03040//Spliceosome;ko04144//Endocytosis	K03283	-	-	-
Unigene0005606	1.69817	7.24033	2.09208	2.10426e-08	1.98952e-07	yes	--	--	-	-	-	-	-	-	-
Unigene0005617	2.33867	0.141567	-4.04613	1.0531e-09	1.17166e-08	yes	ACLB-2	PREDICTED: ATP-citrate synthase beta chain protein 1 [Elaeis guineensis]	Metabolism	Carbohydrate metabolism;Global and overview maps	ko01100//Metabolic pathways;ko01110//Biosynthesis of secondary metabolites;ko00020//Citrate cycle (TCA cycle)	K01648	-	GO:0004774//succinate-CoA ligase activity;GO:0046912//transferase activity, transferring acyl groups, acyl groups converted into alkyl on transfer	GO:0005975//carbohydrate metabolic process
Unigene0005619	0.001	1.72027	10.7484	4.846e-09	4.96891e-08	yes	YUC5	FAD-dependent pyridine nucleotide-disulfide oxidoreductase [Cynara cardunculus var. scolymus] [Cynara cardunculus]	Metabolism	Global and overview maps;Amino acid metabolism	ko01100//Metabolic pathways;ko00380//Tryptophan metabolism	K11816	-	-	-
Unigene0005620	1.475	6.42397	2.12275	1.26931e-11	1.72403e-10	yes	PIX7	PREDICTED: probable receptor-like protein kinase At5g15080 [Citrus sinensis]	-	-	-	-	-	GO:0004672//protein kinase activity;GO:0032550//purine ribonucleoside binding	GO:0006464//cellular protein modification process;GO:0006796//phosphate-containing compound metabolic process
Unigene0005623	6.35113	14.755	1.21612	2.0656e-06	1.45549e-05	yes	LGALDH	PREDICTED: L-galactose dehydrogenase [Daucus carota subsp. sativus] [Daucus carota]	Metabolism	Global and overview maps;Carbohydrate metabolism	ko01100//Metabolic pathways;ko01110//Biosynthesis of secondary metabolites;ko00053//Ascorbate and aldarate metabolism	K17744	-	GO:0016639//oxidoreductase activity, acting on the CH-NH2 group of donors, NAD or NADP as acceptor;GO:0016646//oxidoreductase activity, acting on the CH-NH group of donors, NAD or NADP as acceptor	GO:0019318//hexose metabolic process;GO:0019852//L-ascorbic acid metabolic process
Unigene0005624	1.2591	10.1186	3.00655	5.0091e-26	1.90583e-24	yes	Os07g0604000	6-phosphogluconolactonase, DevB-type [Cynara cardunculus var. scolymus] [Cynara cardunculus]	Metabolism	Carbohydrate metabolism;Global and overview maps	ko01100//Metabolic pathways;ko01110//Biosynthesis of secondary metabolites;ko01200//Carbon metabolism;ko00030//Pentose phosphate pathway	K01057	-	-	-
Unigene0005630	0.504167	4.02863	2.99832	1.45181e-08	1.40211e-07	yes	ACT	Chloramphenicol acetyltransferase-like domain-containing protein [Cynara cardunculus var. scolymus] [Cynara cardunculus]	Metabolism	Biosynthesis of other secondary metabolites;Global and overview maps	ko01100//Metabolic pathways;ko01110//Biosynthesis of secondary metabolites;ko00940//Phenylpropanoid biosynthesis;ko00941//Flavonoid biosynthesis;ko00945//Stilbenoid, diarylheptanoid and gingerol biosynthesis	K13065	-	-	-
Unigene0005634	5.10817	36.5161	2.83765	6.95394e-20	1.78451e-18	yes	NUDT25	PREDICTED: nudix hydrolase 25-like [Daucus carota subsp. sativus] [Daucus carota]	-	-	-	-	-	GO:0016794//diphosphoric monoester hydrolase activity;GO:0043169//cation binding	GO:0006089//lactate metabolic process;GO:0015833//peptide transport;GO:0015961//diadenosine polyphosphate catabolic process
Unigene0005636	0.001	2.71703	11.4078	2.47072e-05	0.000144148	yes	--	--	-	-	-	-	-	-	-
Unigene0005639	70.8659	7.1407	-3.31095	6.2579e-26	2.36194e-24	yes	NCS2	Bet v I domain-containing protein [Cynara cardunculus var. scolymus] [Cynara cardunculus]	-	-	-	-	-	-	-
Unigene0005643	4.29453	0.224133	-4.26007	4.88951e-07	3.80647e-06	yes	--	--	-	-	-	-	-	-	-
Unigene0005645	2.01893	7.02613	1.79914	2.78931e-08	2.59248e-07	yes	DEGP1	PREDICTED: protease Do-like 1, chloroplastic [Nelumbo nucifera]	-	-	-	-	-	GO:0004175//endopeptidase activity	GO:0019538//protein metabolic process
Unigene0005650	1195.38	182.124	-2.71448	6.5981e-42	5.27848e-40	yes	CAB6A	Chlorophyll A-B binding protein [Cynara cardunculus var. scolymus] [Cynara cardunculus]	Metabolism	Energy metabolism	ko00196//Photosynthesis - antenna proteins	K08907	GO:0009521//photosystem;GO:0031224//intrinsic component of membrane	GO:0043169//cation binding;GO:0046906//tetrapyrrole binding	GO:0006091//generation of precursor metabolites and energy;GO:0006464//cellular protein modification process
Unigene0005654	0.0512333	8.38977	7.3554	2.6431e-21	7.45313e-20	yes	--	F-box domain, cyclin-like protein [Cynara cardunculus var. scolymus] [Cynara cardunculus]	-	-	-	-	-	-	-
Unigene0005655	5.59283	0.271233	-4.36597	3.25528e-17	7.00339e-16	yes	At5g48380	PREDICTED: probably inactive leucine-rich repeat receptor-like protein kinase At5g48380 isoform X1 [Populus euphratica]	-	-	-	-	-	-	-
Unigene0005661	0.6276	2.5965	2.04865	0.0173034	0.0484675	yes	TOR1L4	PREDICTED: microtubule-associated protein TORTIFOLIA1-like isoform X1 [Daucus carota subsp. sativus] [Daucus carota]	-	-	-	-	-	-	-
Unigene0005663	82.7225	175.785	1.08746	3.00569e-08	2.784e-07	yes	UGT73C6	UDP-glucuronosyl/UDP-glucosyltransferase [Cynara cardunculus var. scolymus] [Cynara cardunculus]	-	-	-	-	-	GO:0016757//transferase activity, transferring glycosyl groups	-
Unigene0005666	11.6895	2.4897	-2.23117	5.74443e-09	5.84337e-08	yes	GLR2.7	Extracellular ligand-binding receptor [Cynara cardunculus var. scolymus] [Cynara cardunculus]	-	-	-	-	-	-	-
Unigene0005673	0.3643	16.3116	5.48463	4.22273e-28	1.79751e-26	yes	AGO4A	Argonaute/Dicer protein, PAZ [Cynara cardunculus var. scolymus] [Cynara cardunculus]	-	-	-	-	-	-	-
Unigene0005674	22.2003	8.78657	-1.33721	2.33799e-05	0.000137017	yes	HSP70-5	Heat shock 70 kDa protein 18, partial [Noccaea caerulescens]	Genetic Information Processing;Cellular Processes	Transcription;Transport and catabolism;Folding, sorting and degradation	ko04141//Protein processing in endoplasmic reticulum;ko03040//Spliceosome;ko04144//Endocytosis	K03283	-	-	-
Unigene0005680	10.8257	2.85633	-1.92223	1.32306e-07	1.12817e-06	yes	RE2	Gag-Pol [Ipomoea batatas]	Genetic Information Processing;Metabolism	Global and overview maps;Transcription;Nucleotide metabolism	ko01100//Metabolic pathways;ko00230//Purine metabolism;ko00240//Pyrimidine metabolism;ko03020//RNA polymerase	K03006	-	-	-
Unigene0005681	3.4567	1.00703	-1.77928	0.00643537	0.0207885	yes	--	--	-	-	-	-	-	-	-
Unigene0005683	11.1042	3.97963	-1.4804	8.09134e-08	7.08813e-07	yes	GIP	polyprotein [Citrus sinensis]	-	-	-	-	-	-	-
Unigene0005685	34.0088	4.56177	-2.89824	1.02197e-28	4.53144e-27	yes	--	Gag-Pol [Ipomoea batatas]	-	-	-	-	-	-	-
Unigene0005686	2.78693	0.0597333	-5.544	5.19831e-06	3.42298e-05	yes	--	Concanavalin A-like lectin/glucanase, subgroup [Cynara cardunculus var. scolymus] [Cynara cardunculus]	-	-	-	-	-	-	-
Unigene0005690	0.7702	2.4914	1.69365	0.00128093	0.00505656	yes	--	DBH-like monooxygenase [Arabidopsis thaliana]	-	-	-	-	-	-	GO:0000302//response to reactive oxygen species;GO:0009642//response to light intensity;GO:0044267//cellular protein metabolic process
Unigene0005693	1.3883	0.001	-10.4391	0.0152216	0.0434624	yes	--	--	-	-	-	-	-	-	-
Unigene0005694	12.117	1.52357	-2.9915	0.000206856	0.000999699	yes	--	--	-	-	-	-	-	-	-
Unigene0005699	0.3711	14.7735	5.31506	1.38888e-11	1.87633e-10	yes	--	DUF4228 domain protein [Medicago truncatula]	-	-	-	-	-	-	-
Unigene0005702	1.2997	5.38747	2.05143	0.000163163	0.000807695	yes	APS1	Acid phosphatase (Class B) [Cynara cardunculus var. scolymus] [Cynara cardunculus]	-	-	-	-	-	-	-
Unigene0005704	0.001	2.3013	11.1682	2.37694e-08	2.23254e-07	yes	--	PREDICTED: lipid droplet-associated hydrolase [Daucus carota subsp. sativus] [Daucus carota]	-	-	-	-	-	-	-
Unigene0005708	3.21717	0.9574	-1.7486	0.0009877	0.0040205	yes	--	--	-	-	-	-	-	-	-
Unigene0005720	31.7862	3.95277	-3.00747	4.10315e-49	4.39374e-47	yes	--	Ankyrin repeat-containing protein [Cynara cardunculus var. scolymus] [Cynara cardunculus]	-	-	-	-	-	-	-
Unigene0005722	20.8409	0.793767	-4.71456	1.69623e-64	3.15849e-62	yes	ACO3	Non-heme dioxygenase N-terminal domain-containing protein [Cynara cardunculus var. scolymus] [Cynara cardunculus]	-	-	-	-	-	-	-
Unigene0005730	0.0327	2.95957	6.49995	2.34509e-11	3.09404e-10	yes	PTL	PREDICTED: trihelix transcription factor PTL [Vitis vinifera]	-	-	-	-	-	-	-
Unigene0005734	0.0505667	2.78997	5.78592	3.61921e-06	2.44668e-05	yes	--	--	-	-	-	-	-	-	-
Unigene0005739	0.001	1.1818	10.2068	5.67633e-08	5.08629e-07	yes	VPS60-2	PREDICTED: charged multivesicular body protein 5-like isoform X1 [Juglans regia]	Cellular Processes	Transport and catabolism	ko04144//Endocytosis	K12198	-	-	-
Unigene0005740	0.253267	6.43683	4.66762	1.22876e-17	2.72498e-16	yes	DREB2A	AP2/ERF domain-containing protein [Cynara cardunculus var. scolymus] [Cynara cardunculus]	-	-	-	-	-	-	-
Unigene0005742	4.0483	9.80723	1.27653	7.7181e-09	7.7273e-08	yes	AAPT1	PREDICTED: choline/ethanolaminephosphotransferase 1 [Eucalyptus grandis]	Metabolism	Metabolism of other amino acids;Lipid metabolism;Global and overview maps	ko01100//Metabolic pathways;ko01110//Biosynthesis of secondary metabolites;ko00564//Glycerophospholipid metabolism;ko00565//Ether lipid metabolism;ko00440//Phosphonate and phosphinate metabolism	K00993	GO:0031224//intrinsic component of membrane;GO:0043231//intracellular membrane-bounded organelle	GO:0017169//CDP-alcohol phosphatidyltransferase activity;GO:0043169//cation binding	GO:0010038//response to metal ion;GO:0046337//phosphatidylethanolamine metabolic process
Unigene0005745	1.73747	4.85733	1.48318	1.20528e-05	7.4298e-05	yes	At1g43900	Protein phosphatase 2C [Cynara cardunculus var. scolymus] [Cynara cardunculus]	-	-	-	-	-	-	-
Unigene0005746	14.7529	4.68713	-1.65422	1.60167e-07	1.34945e-06	yes	--	--	-	-	-	-	-	-	-
Unigene0005750	0.558967	1.8152	1.69929	0.00267978	0.0097152	yes	MS5	Tetratricopeptide-like helical [Cynara cardunculus var. scolymus] [Cynara cardunculus]	-	-	-	-	-	-	-
Unigene0005754	0.001	0.586633	9.19632	1.60722e-07	1.35382e-06	yes	--	Concanavalin A-like lectin/glucanase, subgroup [Cynara cardunculus var. scolymus] [Cynara cardunculus]	-	-	-	-	-	-	-
Unigene0005756	0.0833333	45.7599	9.10097	9.45547e-84	3.14905e-81	yes	PDC1	PREDICTED: pyruvate decarboxylase 1 [Daucus carota subsp. sativus] [Daucus carota]	Metabolism	Carbohydrate metabolism;Global and overview maps	ko01100//Metabolic pathways;ko01110//Biosynthesis of secondary metabolites;ko00010//Glycolysis / Gluconeogenesis	K01568	-	GO:0016831//carboxy-lyase activity;GO:0019842//vitamin binding	-
Unigene0005766	9.11427	2.79053	-1.70759	3.70784e-14	6.32188e-13	yes	ND2	orf300 gene product (mitochondrion) [Beta vulgaris subsp. vulgaris] [Beta vulgaris]	Metabolism	Global and overview maps;Energy metabolism	ko01100//Metabolic pathways;ko00190//Oxidative phosphorylation	K03879	GO:0009536//plastid	GO:0050136//NADH dehydrogenase (quinone) activity	GO:0044710//single-organism metabolic process
Unigene0005769	3.72073	11.8054	1.66579	4.72839e-11	6.05669e-10	yes	HPT1	homogentisate phytylprenyltransferase [Lactuca sativa]	Metabolism	Global and overview maps;Metabolism of cofactors and vitamins	ko01100//Metabolic pathways;ko01110//Biosynthesis of secondary metabolites;ko00130//Ubiquinone and other terpenoid-quinone biosynthesis	K09833	GO:0031224//intrinsic component of membrane;GO:0044434//chloroplast part	GO:0010354//homogentisate prenyltransferase activity	GO:0006090//pyruvate metabolic process;GO:0006355//regulation of transcription, DNA-templated;GO:0006544//glycine metabolic process;GO:0006633//fatty acid biosynthetic process;GO:0006732//coenzyme metabolic process;GO:0006753//nucleoside phosphate metabolic process;GO:0006778//porphyrin-containing compound metabolic process;GO:0006790//sulfur compound metabolic process;GO:0006952//defense respons…
Unigene0005771	0.001	1.1135	10.1209	6.29571e-05	0.000339435	yes	GPT1	PREDICTED: glucose-6-phosphate/phosphate translocator 2, chloroplastic-like [Cicer arietinum]	-	-	-	-	-	-	-
Unigene0005776	2.34613	0.507733	-2.20814	1.03889e-07	8.97085e-07	yes	ANT18	PREDICTED: tetraketide alpha-pyrone reductase 1-like [Vitis vinifera]	-	-	-	-	-	-	-
Unigene0005779	45.4888	1.77693	-4.67805	6.52574e-48	6.71219e-46	yes	CYP71A9	cytochrome P450, partial [Cynara cardunculus var. scolymus] [Cynara cardunculus]	-	-	-	-	-	GO:0005488//binding;GO:0016705//oxidoreductase activity, acting on paired donors, with incorporation or reduction of molecular oxygen	-
Unigene0005780	5.64913	15.5209	1.45811	3.18478e-09	3.34402e-08	yes	HEMA1	NAD(P)-binding domain-containing protein [Cynara cardunculus var. scolymus] [Cynara cardunculus]	Metabolism	Metabolism of cofactors and vitamins;Global and overview maps	ko01100//Metabolic pathways;ko01110//Biosynthesis of secondary metabolites;ko00860//Porphyrin and chlorophyll metabolism	K02492	-	-	-
Unigene0005790	4.19723	0.001	-12.0352	2.0195e-09	2.17082e-08	yes	--	Leucine-rich repeat-containing protein [Cynara cardunculus var. scolymus] [Cynara cardunculus]	-	-	-	-	-	-	-
Unigene0005794	4.75997	0.620533	-2.93937	9.08001e-08	7.89657e-07	yes	--	Leucine-rich repeat-containing protein [Cynara cardunculus var. scolymus] [Cynara cardunculus]	-	-	-	-	-	-	-
Unigene0005796	4.32387	0.001	-12.0781	4.74803e-13	7.33451e-12	yes	--	Leucine-rich repeat-containing protein [Cynara cardunculus var. scolymus] [Cynara cardunculus]	-	-	-	-	-	-	-
Unigene0005797	3.11827	0.308933	-3.33538	6.19434e-07	4.74556e-06	yes	--	Leucine-rich repeat-containing protein [Cynara cardunculus var. scolymus] [Cynara cardunculus]	-	-	-	-	-	-	-
Unigene0005800	0.5738	5.4599	3.25025	7.47357e-05	0.000396764	yes	--	--	-	-	-	-	-	-	-
Unigene0005801	2.7487	0.187067	-3.87713	1.23415e-07	1.05581e-06	yes	--	--	-	-	-	-	-	-	-
Unigene0005811	73.9119	10.5609	-2.80707	1.06684e-35	6.52536e-34	yes	JGB	PREDICTED: LOW QUALITY PROTEIN: myosin heavy chain kinase A-like [Daucus carota subsp. sativus] [Daucus carota]	-	-	-	-	-	-	GO:0009725//response to hormone
Unigene0005814	0.496767	0.001	-8.95642	0.00926773	0.0283697	yes	--	JmjC domain-containing protein [Cynara cardunculus var. scolymus] [Cynara cardunculus]	-	-	-	-	-	-	-
Unigene0005817	0.4606	2.78977	2.59856	2.81373e-09	2.97424e-08	yes	--	PREDICTED: bifunctional aspartate aminotransferase and glutamate/aspartate-prephenate aminotransferase-like [Juglans regia]	-	-	-	-	-	-	-
Unigene0005818	0.1625	1.00883	2.63418	0.00137417	0.00538163	yes	--	--	-	-	-	-	-	-	-
Unigene0005820	3.0918	0.0802	-5.2687	2.05619e-08	1.94749e-07	yes	--	--	-	-	-	-	-	-	-
Unigene0005821	15.5025	77.9089	2.32929	2.70898e-18	6.27064e-17	yes	MYB30	Myb-like protein P [Saussurea medusa]	Organismal Systems	Environmental adaptation	ko04626//Plant-pathogen interaction	K09422	-	-	-
Unigene0005825	0.352167	1.63227	2.21255	0.00379292	0.0131607	yes	--	--	-	-	-	-	-	-	-
Unigene0005826	11.2205	22.7708	1.02105	3.07621e-06	2.10482e-05	yes	dsk1	Protein kinase, ATP binding site-containing protein [Cynara cardunculus var. scolymus] [Cynara cardunculus]	-	-	-	-	-	GO:0004672//protein kinase activity;GO:0032550//purine ribonucleoside binding	GO:0006464//cellular protein modification process;GO:0006796//phosphate-containing compound metabolic process
Unigene0005834	0.0202667	0.290933	3.84351	0.0121092	0.0357654	yes	--	--	-	-	-	-	-	-	-
Unigene0005838	5.06973	1.40783	-1.84843	3.64319e-05	0.000206141	yes	EMB3004	PREDICTED: bifunctional 3-dehydroquinate dehydratase/shikimate dehydrogenase, chloroplastic-like [Nicotiana sylvestris]	Metabolism	Global and overview maps;Amino acid metabolism	ko01100//Metabolic pathways;ko01110//Biosynthesis of secondary metabolites;ko01230//Biosynthesis of amino acids;ko00400//Phenylalanine, tyrosine and tryptophan biosynthesis	K13832	GO:0009536//plastid	GO:0016491//oxidoreductase activity;GO:0016829//lyase activity	GO:0008652//cellular amino acid biosynthetic process
Unigene0005842	3.38807	1.24493	-1.44439	0.000901781	0.00371321	yes	UGT87A2	PREDICTED: UDP-glycosyltransferase 87A1-like [Erythranthe guttata]	-	-	-	-	-	GO:0016740//transferase activity	-
Unigene0005844	0.0665	5.3161	6.32087	3.14427e-07	2.52048e-06	yes	PEX1	Leucine-rich repeat-containing protein [Cynara cardunculus var. scolymus] [Cynara cardunculus]	-	-	-	-	-	-	-
Unigene0005847	0.659567	5.2643	2.99665	4.53864e-13	7.02973e-12	yes	EBP1	PREDICTED: EBP1 isoform X1 [Solanum tuberosum]	-	-	-	-	GO:0016020//membrane;GO:0043232//intracellular non-membrane-bounded organelle	GO:0008237//metallopeptidase activity;GO:0008238//exopeptidase activity	GO:0000338//protein deneddylation;GO:0006163//purine nucleotide metabolic process;GO:0006221//pyrimidine nucleotide biosynthetic process;GO:0006886//intracellular protein transport;GO:0009639//response to red or far red light
Unigene0005851	1.6364	0.3254	-2.33024	0.00951729	0.0290276	yes	--	--	-	-	-	-	-	-	-
Unigene0005853	5710.32	1166.75	-2.29108	1.53909e-32	8.24039e-31	yes	LIR1	PREDICTED: light-regulated protein [Capsicum annuum]	-	-	-	-	-	-	-
Unigene0005861	1.42607	3.1193	1.12918	0.00062234	0.00266491	yes	--	Transposon Ty3-I Gag-Pol polyprotein [Cajanus cajan]	-	-	-	-	-	-	-
Unigene0005863	13.2953	2.0941	-2.66652	2.52722e-19	6.27447e-18	yes	NPF4.3	Major facilitator superfamily domain, general substrate transporter [Cynara cardunculus var. scolymus] [Cynara cardunculus]	-	-	-	-	GO:0031224//intrinsic component of membrane	-	GO:0015833//peptide transport
Unigene0005868	6.96887	1.73857	-2.00303	6.6316e-06	4.2843e-05	yes	--	--	-	-	-	-	-	-	-
Unigene0005874	17.6837	38.2492	1.11301	1.65363e-06	1.18565e-05	yes	--	--	-	-	-	-	-	-	-
Unigene0005875	3.37077	0.001	-11.7189	1.61605e-05	9.71946e-05	yes	eIF1	translation initiation protein [Chlamydomonas reinhardtii]	Genetic Information Processing	Translation	ko03013//RNA transport	K03113	-	-	-
Unigene0005877	21.5144	1.98303	-3.43952	7.24364e-34	4.07152e-32	yes	TPX2	PREDICTED: protein TPX2-like isoform X2 [Solanum tuberosum]	-	-	-	-	-	-	-
Unigene0005881	0.708367	1.96877	1.47472	5.44326e-05	0.000297528	yes	--	DUF4283 domain-containing protein, partial [Cephalotus follicularis]	-	-	-	-	-	-	-
Unigene0005882	5.7059	1.8848	-1.59804	0.00106394	0.00429025	yes	--	--	-	-	-	-	-	-	-
Unigene0005886	61.6541	19.1415	-1.68749	1.10091e-14	1.95557e-13	yes	--	--	-	-	-	-	-	-	-
Unigene0005888	1.99497	0.179367	-3.47538	0.000112087	0.000574417	yes	--	--	-	-	-	-	-	-	-
Unigene0005891	4.38033	0.624867	-2.80942	1.34597e-11	1.82227e-10	yes	LRK10L-1.1	PREDICTED: LEAF RUST 10 DISEASE-RESISTANCE LOCUS RECEPTOR-LIKE PROTEIN KINASE-like 1.1 isoform X2 [Daucus carota subsp. sativus] [Daucus carota]	-	-	-	-	-	-	-
Unigene0005892	2.36527	0.882967	-1.42157	0.00655993	0.0211304	yes	APIC	Glutathione S-transferase/chloride channel, C-terminal [Cynara cardunculus var. scolymus] [Cynara cardunculus]	Metabolism	Metabolism of other amino acids	ko00480//Glutathione metabolism	K00799	-	-	-
Unigene0005893	172.737	354.635	1.03775	2.98137e-08	2.76283e-07	yes	RPP3A	60S acidic ribosomal protein P3, partial [Lactuca saligna]	Genetic Information Processing	Translation	ko03010//Ribosome	K02942	-	-	-
Unigene0005894	0.315267	1.98563	2.65495	0.000296524	0.00138105	yes	At1g06620	Non-heme dioxygenase N-terminal domain-containing protein [Cynara cardunculus var. scolymus] [Cynara cardunculus]	-	-	-	-	-	-	-
Unigene0005897	1.31907	6.66647	2.3374	1.29821e-05	7.95275e-05	yes	--	--	-	-	-	-	-	-	-
Unigene0005910	0.001	1.21443	10.2461	4.11141e-05	0.000230171	yes	--	--	-	-	-	-	-	-	-
Unigene0005911	0.647133	2.06107	1.67126	0.0126593	0.0371854	yes	--	Poly A polymerase, head domain-containing protein [Cynara cardunculus var. scolymus] [Cynara cardunculus]	-	-	-	-	-	GO:0016740//transferase activity	-
Unigene0005913	0.001	1.0444	10.0285	5.9239e-07	4.55592e-06	yes	--	--	-	-	-	-	-	-	-
Unigene0005914	0.630533	3.05633	2.27716	0.000132695	0.0006699	yes	--	--	-	-	-	-	-	-	-
Unigene0005915	2.5458	141.795	5.79954	3.66421e-82	1.1353e-79	yes	PRUA1	PREDICTED: major allergen Pru ar 1-like [Juglans regia]	-	-	-	-	-	-	-
Unigene0005916	16.7579	39.3536	1.23165	1.71163e-06	1.22409e-05	yes	RBG2	Nucleotide-binding, alpha-beta plait [Cynara cardunculus var. scolymus] [Cynara cardunculus]	-	-	-	-	-	GO:0097159//organic cyclic compound binding	-
Unigene0005918	6.0336	170.189	4.81798	4.23706e-24	1.42746e-22	yes	COPT3	Ctr copper transporter [Cynara cardunculus var. scolymus] [Cynara cardunculus]	-	-	-	-	-	-	-
Unigene0005922	0.690167	1.73563	1.33045	0.00360908	0.0126137	yes	--	DNA helicase, UvrD-like, C-terminal [Cynara cardunculus var. scolymus] [Cynara cardunculus]	-	-	-	-	-	-	-
Unigene0005924	0.0254	1.93277	6.2497	1.93031e-07	1.60223e-06	yes	--	--	-	-	-	-	-	-	-
Unigene0005926	0.0466333	1.55713	5.06139	6.0413e-06	3.92947e-05	yes	--	--	-	-	-	-	-	-	-
Unigene0005927	7.65843	2.3657	-1.69478	6.64692e-10	7.56446e-09	yes	--	T1N15.20 [Arabidopsis thaliana]	-	-	-	-	-	-	-
Unigene0005932	1.87577	0.5737	-1.70911	0.00495949	0.0166137	yes	--	--	-	-	-	-	-	-	-
Unigene0005934	0.107567	0.7192	2.74116	0.013347	0.0388967	yes	--	--	-	-	-	-	-	-	-
Unigene0005936	0.892967	3.63657	2.0259	0.00372897	0.0129727	yes	GRXS2	Glutaredoxin [Cynara cardunculus var. scolymus] [Cynara cardunculus]	-	-	-	-	-	GO:0015036//disulfide oxidoreductase activity	GO:0019725//cellular homeostasis;GO:0044710//single-organism metabolic process
Unigene0005937	6.46207	34.9166	2.43384	3.56757e-16	7.14269e-15	yes	--	--	-	-	-	-	-	-	-
Unigene0005939	0.001	1.87273	10.8709	8.83657e-11	1.10111e-09	yes	--	PREDICTED: protein BIG GRAIN 1-like E [Gossypium hirsutum]	-	-	-	-	-	-	-
Unigene0005945	1.712	0.1306	-3.71246	0.000104845	0.000540857	yes	--	--	-	-	-	-	-	-	-
Unigene0005948	0.1153	1.6337	3.82468	4.28983e-06	2.86317e-05	yes	--	--	-	-	-	-	-	-	-
Unigene0005955	1.7059	0.471133	-1.85633	0.00843478	0.0261726	yes	--	--	-	-	-	-	-	-	-
Unigene0005957	1.43117	0.307667	-2.21775	0.00428769	0.0146568	yes	--	--	-	-	-	-	-	-	-
Unigene0005959	0.001	2.85177	11.4776	1.16975e-13	1.90876e-12	yes	UFD1	PREDICTED: ubiquitin fusion degradation protein 1 homolog isoform X3 [Ricinus communis]	Genetic Information Processing	Folding, sorting and degradation	ko04141//Protein processing in endoplasmic reticulum	K14016	GO:0043231//intracellular membrane-bounded organelle	-	GO:0019941//modification-dependent protein catabolic process
Unigene0005961	0.001	0.9256	9.85425	3.48868e-06	2.36499e-05	yes	FRS5	Protein FAR1-RELATED SEQUENCE 6 [Cajanus cajan]	-	-	-	-	-	-	-
Unigene0005962	0.001	1.61747	10.6595	1.8452e-09	1.99481e-08	yes	--	Protein kinase, catalytic domain-containing protein, partial [Cynara cardunculus var. scolymus] [Cynara cardunculus]	-	-	-	-	-	-	-
Unigene0005963	2.985	0.6508	-2.19744	0.000854389	0.00353753	yes	--	--	-	-	-	-	-	-	-
Unigene0005966	0.001	2.36427	11.2072	4.00038e-10	4.66495e-09	yes	--	Oxoglutarate/iron-dependent dioxygenase [Cynara cardunculus var. scolymus] [Cynara cardunculus]	-	-	-	-	-	-	-
Unigene0005970	0.448467	8.362	4.22078	3.97222e-20	1.03874e-18	yes	BGLU12	beta-primeverosidase [Camellia sinensis]	Metabolism	Carbohydrate metabolism;Metabolism of other amino acids;Biosynthesis of other secondary metabolites;Global and overview maps	ko01100//Metabolic pathways;ko01110//Biosynthesis of secondary metabolites;ko00500//Starch and sucrose metabolism;ko00940//Phenylpropanoid biosynthesis;ko00460//Cyanoamino acid metabolism	K01188	-	-	-
Unigene0005974	0.437	1.70273	1.96215	0.00678633	0.0217568	yes	LBD11	PREDICTED: LOB domain-containing protein 1-like [Daucus carota subsp. sativus] [Daucus carota]	-	-	-	-	-	-	-
Unigene0005979	0.0463667	2.2927	5.62782	1.04595e-08	1.02974e-07	yes	At2g25060	Cupredoxin [Cynara cardunculus var. scolymus] [Cynara cardunculus]	-	-	-	-	-	-	-
Unigene0005981	4.007	1.96017	-1.03155	0.0051373	0.0171221	yes	CPK7	Calcium-binding EF-hand [Cynara cardunculus var. scolymus] [Cynara cardunculus]	Organismal Systems	Environmental adaptation	ko04626//Plant-pathogen interaction	K13412	-	GO:0004674//protein serine/threonine kinase activity;GO:0046872//metal ion binding	GO:0006796//phosphate-containing compound metabolic process
Unigene0005982	1043.26	270.926	-1.94512	3.20713e-22	9.68673e-21	yes	PSAK	PREDICTED: photosystem I reaction center subunit psaK, chloroplastic [Daucus carota subsp. sativus] [Daucus carota]	Metabolism	Energy metabolism;Global and overview maps	ko01100//Metabolic pathways;ko00195//Photosynthesis	K02698	GO:0009521//photosystem;GO:0031224//intrinsic component of membrane;GO:0031976//plastid thylakoid;GO:0044434//chloroplast part	GO:0046906//tetrapyrrole binding	GO:0000097//sulfur amino acid biosynthetic process;GO:0006873//cellular ion homeostasis;GO:0030001//metal ion transport
Unigene0005987	3.15573	0.001	-11.6238	1.62969e-05	9.79445e-05	yes	--	--	-	-	-	-	-	-	-
Unigene0005988	0.001	2.38397	11.2191	0.000152146	0.000757726	yes	--	--	-	-	-	-	-	-	-
Unigene0005989	0.001	1.59327	10.6378	3.48977e-09	3.64745e-08	yes	--	hypothetical protein M569_14914, partial [Genlisea aurea]	-	-	-	-	-	-	-
Unigene0005990	66.0771	139.991	1.08311	8.61173e-08	7.50832e-07	yes	--	Aerobic glycerol-3-phosphate dehydrogenase, partial [Anthurium amnicola]	-	-	-	-	-	-	-
Unigene0005993	0.0742667	3.28333	5.4663	1.31381e-07	1.12053e-06	yes	--	--	-	-	-	-	-	-	-
Unigene0005995	61.0354	21.9377	-1.47623	6.89542e-07	5.24599e-06	yes	RPL37A	60s ribosomal protein l37a, partial [Nicotiana attenuata]	Genetic Information Processing	Translation	ko03010//Ribosome	K02921	GO:0030529//intracellular ribonucleoprotein complex	-	GO:0010467//gene expression
Unigene0005996	0.1281	1.24393	3.27957	0.00161775	0.00621957	yes	--	Protein kinase, ATP binding site-containing protein [Cynara cardunculus var. scolymus] [Cynara cardunculus]	-	-	-	-	-	-	-
Unigene0005998	3.50257	12.5354	1.83952	0.00435785	0.0148556	yes	At5g22580	PREDICTED: stress-response A/B barrel domain-containing protein At5g22580 [Nicotiana attenuata]	-	-	-	-	-	-	-
Unigene0006002	0.9858	6.21117	2.6555	2.21087e-06	1.54918e-05	yes	H3-7	PREDICTED: histone H3.2 [Musa acuminata subsp. malaccensis] [Musa acuminata]	-	-	-	-	GO:0043231//intracellular membrane-bounded organelle;GO:0043232//intracellular non-membrane-bounded organelle	GO:0003676//nucleic acid binding;GO:0046983//protein dimerization activity	-
Unigene0006004	23.901	10.5	-1.18669	6.29836e-07	4.82232e-06	yes	SD11	Apple-like protein [Cynara cardunculus var. scolymus] [Cynara cardunculus]	-	-	-	-	-	-	-
Unigene0006006	2.357	6.454	1.45324	0.000934671	0.00383195	yes	At3g60660	PREDICTED: spindle and kinetochore-associated protein 1 homolog [Juglans regia]	-	-	-	-	-	-	-
Unigene0006007	0.0403333	7.69783	7.57634	1.28434e-14	2.26785e-13	yes	Os09g0529100	6-phosphogluconolactonase, DevB-type [Cynara cardunculus var. scolymus] [Cynara cardunculus]	Metabolism	Carbohydrate metabolism;Global and overview maps	ko01100//Metabolic pathways;ko01110//Biosynthesis of secondary metabolites;ko01200//Carbon metabolism;ko00030//Pentose phosphate pathway	K01057	-	-	-
Unigene0006008	0.0645333	3.29003	5.67191	1.44047e-05	8.75048e-05	yes	--	--	-	-	-	-	-	-	-
Unigene0006011	1.46203	0.355767	-2.03897	0.0102081	0.0308558	yes	--	--	-	-	-	-	-	-	-
Unigene0006012	0.0850667	0.955667	3.48984	0.0103484	0.0312262	yes	--	--	-	-	-	-	-	-	-
Unigene0006016	11.3929	1.9527	-2.54459	4.84172e-06	3.20492e-05	yes	--	--	-	-	-	-	-	-	-
Unigene0006017	12.6717	5.53233	-1.19565	0.00459945	0.0155704	yes	--	--	-	-	-	-	-	-	-
Unigene0006018	24.5954	5.37923	-2.19292	1.03042e-19	2.61321e-18	yes	--	--	-	-	-	-	-	-	-
Unigene0006019	4.9993	0.5807	-3.10586	5.35945e-06	3.51928e-05	yes	--	--	-	-	-	-	-	-	-
Unigene0006020	5.0401	0.542267	-3.21638	1.63413e-09	1.77961e-08	yes	--	--	-	-	-	-	-	-	-
[truncated: 21,198 more rows]
