# Supplementary material for: Transcriptome and Metabolome Analyses of the Flowers and Leaves of Chrysanthemum dichrum
Source: Front Genet. 2021 Aug 31;12:716163. doi: 10.3389/fgene.2021.716163 (PMC8438430; doi:10.3389/fgene.2021.716163)
Supplement: Supplementary Table 4 — GO functional categorization of significantly up-regulated and down-regulated differentially expressed genes between Chrysanthemum dichrum leaves and flower buds. [file Table_4.XLS]

## Sheet: YS-1-VS-YS-2.up-regulated
GO ID (level1)	GO Term (level1)	GO ID (level2)	GO Term (level2)	number of leaves VS flower buds（YS-1-VS-YS-2All)	Genes of leaves VS flower buds（YS-1-VS-YS-2）
GO:0008150	Biological Process	GO:0051179	localization	395	Unigene0000037,Unigene0000038,Unigene0000401,Unigene0000579,Unigene0000609,Unigene0000759,Unigene0000847,Unigene0000992,Unigene0001066,Unigene0001142,Unigene0003797,Unigene0004512,Unigene0004536,Unigene0004701,Unigene0004901,Unigene0004981,Unigene0005634,Unigene0005952,Unigene0006103,Unigene0006129,Unigene0006185,Unigene0006212,Unigene0006307,Unigene0006309,Unigene0006312,Unigene0006383,Unigene00…
GO:0008150	Biological Process	GO:0044699	single-organism process	1217	Unigene0000016,Unigene0000037,Unigene0000038,Unigene0000264,Unigene0000473,Unigene0000566,Unigene0000600,Unigene0000759,Unigene0000784,Unigene0000911,Unigene0000992,Unigene0001036,Unigene0001066,Unigene0001142,Unigene0001307,Unigene0001312,Unigene0001350,Unigene0001351,Unigene0001407,Unigene0001913,Unigene0001966,Unigene0002255,Unigene0002527,Unigene0002790,Unigene0002862,Unigene0002878,Unigene00…
GO:0008150	Biological Process	GO:0048519	negative regulation of biological process	50	Unigene0000764,Unigene0006032,Unigene0006110,Unigene0006463,Unigene0007107,Unigene0008738,Unigene0008800,Unigene0009647,Unigene0010061,Unigene0010495,Unigene0010550,Unigene0011549,Unigene0017037,Unigene0019247,Unigene0020393,Unigene0020468,Unigene0021350,Unigene0023361,Unigene0024132,Unigene0025208,Unigene0027152,Unigene0030957,Unigene0031387,Unigene0034714,Unigene0034946,Unigene0035001,Unigene00…
GO:0008150	Biological Process	GO:0040007	growth	37	Unigene0001307,Unigene0006619,Unigene0008368,Unigene0009554,Unigene0010061,Unigene0011042,Unigene0014092,Unigene0021467,Unigene0022230,Unigene0024620,Unigene0025283,Unigene0029366,Unigene0031940,Unigene0032937,Unigene0032960,Unigene0035442,Unigene0035555,Unigene0036010,Unigene0036689,Unigene0038510,Unigene0039000,Unigene0039711,Unigene0040715,Unigene0041826,Unigene0042410,Unigene0042620,Unigene00…
GO:0008150	Biological Process	GO:0032501	multicellular organismal process	182	Unigene0000038,Unigene0000600,Unigene0001142,Unigene0001307,Unigene0004278,Unigene0005193,Unigene0006073,Unigene0006110,Unigene0006946,Unigene0008368,Unigene0008738,Unigene0008800,Unigene0009554,Unigene0009781,Unigene0010920,Unigene0011042,Unigene0011301,Unigene0011549,Unigene0012444,Unigene0012842,Unigene0013552,Unigene0014092,Unigene0014183,Unigene0014436,Unigene0014530,Unigene0015287,Unigene00…
GO:0008150	Biological Process	GO:0071840	cellular component organization or biogenesis	308	Unigene0000038,Unigene0000183,Unigene0000184,Unigene0000186,Unigene0000600,Unigene0001294,Unigene0001966,Unigene0002178,Unigene0003284,Unigene0003564,Unigene0004086,Unigene0004176,Unigene0004272,Unigene0004885,Unigene0006032,Unigene0006110,Unigene0006149,Unigene0006463,Unigene0006508,Unigene0006619,Unigene0006840,Unigene0006892,Unigene0006946,Unigene0007020,Unigene0007107,Unigene0007194,Unigene00…
GO:0008150	Biological Process	GO:0032502	developmental process	223	Unigene0000038,Unigene0001142,Unigene0001294,Unigene0001307,Unigene0004278,Unigene0004723,Unigene0005193,Unigene0006073,Unigene0006110,Unigene0006619,Unigene0006946,Unigene0007020,Unigene0008368,Unigene0008669,Unigene0008738,Unigene0008800,Unigene0008921,Unigene0009309,Unigene0009388,Unigene0009554,Unigene0009781,Unigene0010920,Unigene0011042,Unigene0011043,Unigene0011301,Unigene0011549,Unigene00…
GO:0008150	Biological Process	GO:0098754	detoxification	2	Unigene0006185,Unigene0043913
GO:0008150	Biological Process	GO:0000003	reproduction	105	Unigene0000038,Unigene0001142,Unigene0004723,Unigene0005193,Unigene0006073,Unigene0008368,Unigene0008567,Unigene0008669,Unigene0008738,Unigene0008800,Unigene0009309,Unigene0009388,Unigene0009781,Unigene0010061,Unigene0010920,Unigene0011549,Unigene0011847,Unigene0012842,Unigene0014092,Unigene0014183,Unigene0017214,Unigene0017609,Unigene0019024,Unigene0019854,Unigene0019855,Unigene0019872,Unigene00…
GO:0008150	Biological Process	GO:0065007	biological regulation	431	Unigene0000038,Unigene0000473,Unigene0000759,Unigene0000764,Unigene0001142,Unigene0001307,Unigene0001350,Unigene0001407,Unigene0003596,Unigene0004278,Unigene0004885,Unigene0004981,Unigene0005125,Unigene0005282,Unigene0005427,Unigene0005936,Unigene0005952,Unigene0006032,Unigene0006039,Unigene0006110,Unigene0006270,Unigene0006463,Unigene0006508,Unigene0006555,Unigene0006619,Unigene0006890,Unigene00…
GO:0008150	Biological Process	GO:0051704	multi-organism process	67	Unigene0000038,Unigene0002862,Unigene0004278,Unigene0004981,Unigene0005125,Unigene0006270,Unigene0007340,Unigene0007363,Unigene0007783,Unigene0008117,Unigene0009554,Unigene0009857,Unigene0013559,Unigene0018392,Unigene0018646,Unigene0019107,Unigene0019978,Unigene0020637,Unigene0028949,Unigene0030334,Unigene0030783,Unigene0031906,Unigene0031940,Unigene0032061,Unigene0033167,Unigene0033691,Unigene00…
GO:0008150	Biological Process	GO:0022414	reproductive process	102	Unigene0000038,Unigene0001142,Unigene0004723,Unigene0005193,Unigene0006073,Unigene0008368,Unigene0008567,Unigene0008669,Unigene0008738,Unigene0008800,Unigene0009309,Unigene0009388,Unigene0009781,Unigene0010061,Unigene0010920,Unigene0011549,Unigene0011847,Unigene0012842,Unigene0014092,Unigene0014183,Unigene0017214,Unigene0017609,Unigene0019024,Unigene0019854,Unigene0019855,Unigene0019872,Unigene00…
GO:0008150	Biological Process	GO:0050789	regulation of biological process	382	Unigene0000473,Unigene0000759,Unigene0000764,Unigene0001307,Unigene0001350,Unigene0001407,Unigene0003596,Unigene0004278,Unigene0004885,Unigene0004981,Unigene0005125,Unigene0005282,Unigene0005427,Unigene0005952,Unigene0006032,Unigene0006039,Unigene0006110,Unigene0006270,Unigene0006463,Unigene0006555,Unigene0006619,Unigene0006890,Unigene0007107,Unigene0007222,Unigene0007240,Unigene0007363,Unigene00…
GO:0008150	Biological Process	GO:0023052	signaling	107	Unigene0000759,Unigene0001407,Unigene0006110,Unigene0006270,Unigene0006619,Unigene0007222,Unigene0007363,Unigene0007518,Unigene0007866,Unigene0008117,Unigene0009554,Unigene0009774,Unigene0009857,Unigene0010932,Unigene0011043,Unigene0013165,Unigene0013547,Unigene0013559,Unigene0014092,Unigene0017609,Unigene0018392,Unigene0019107,Unigene0019247,Unigene0019736,Unigene0020067,Unigene0020393,Unigene00…
GO:0008150	Biological Process	GO:0022610	biological adhesion	7	Unigene0022230,Unigene0036689,Unigene0039000,Unigene0040822,Unigene0044196,Unigene0052133,Unigene0053650
GO:0008150	Biological Process	GO:0050896	response to stimulus	376	Unigene0000038,Unigene0000473,Unigene0000759,Unigene0001048,Unigene0001307,Unigene0001407,Unigene0002673,Unigene0002862,Unigene0003596,Unigene0003714,Unigene0004278,Unigene0004841,Unigene0004901,Unigene0004981,Unigene0005125,Unigene0005427,Unigene0005690,Unigene0005742,Unigene0006032,Unigene0006110,Unigene0006185,Unigene0006270,Unigene0006495,Unigene0006580,Unigene0006619,Unigene0007107,Unigene00…
GO:0008150	Biological Process	GO:0048511	rhythmic process	2	Unigene0008424,Unigene0040921
GO:0008150	Biological Process	GO:0009987	cellular process	1498	Unigene0000016,Unigene0000038,Unigene0000183,Unigene0000184,Unigene0000186,Unigene0000473,Unigene0000600,Unigene0000759,Unigene0000764,Unigene0000784,Unigene0000904,Unigene0000920,Unigene0000992,Unigene0001063,Unigene0001142,Unigene0001294,Unigene0001307,Unigene0001312,Unigene0001350,Unigene0001407,Unigene0001429,Unigene0001966,Unigene0002034,Unigene0002178,Unigene0002255,Unigene0002292,Unigene00…
GO:0008150	Biological Process	GO:0002376	immune system process	15	Unigene0004981,Unigene0005125,Unigene0007363,Unigene0031906,Unigene0031940,Unigene0032061,Unigene0035776,Unigene0036010,Unigene0044858,Unigene0046203,Unigene0046598,Unigene0050143,Unigene0057893,Unigene0060823,Unigene0072938
GO:0008150	Biological Process	GO:0048518	positive regulation of biological process	21	Unigene0005125,Unigene0006555,Unigene0008738,Unigene0011549,Unigene0015723,Unigene0019024,Unigene0022723,Unigene0029233,Unigene0033058,Unigene0035319,Unigene0039361,Unigene0039404,Unigene0042058,Unigene0042812,Unigene0043009,Unigene0045414,Unigene0047264,Unigene0048878,Unigene0056937,Unigene0057182,Unigene0068530
GO:0008150	Biological Process	GO:0008152	metabolic process	1607	Unigene0000016,Unigene0000264,Unigene0000566,Unigene0000600,Unigene0000764,Unigene0000784,Unigene0000904,Unigene0000911,Unigene0000920,Unigene0001036,Unigene0001142,Unigene0001294,Unigene0001307,Unigene0001312,Unigene0001350,Unigene0001351,Unigene0001357,Unigene0001407,Unigene0001429,Unigene0001736,Unigene0001913,Unigene0001966,Unigene0002034,Unigene0002178,Unigene0002196,Unigene0002278,Unigene00…
GO:0003674	Molecular Function	GO:0003824	catalytic activity	1732	Unigene0000016,Unigene0000037,Unigene0000038,Unigene0000136,Unigene0000208,Unigene0000264,Unigene0000566,Unigene0000600,Unigene0000726,Unigene0000784,Unigene0000911,Unigene0001066,Unigene0001142,Unigene0001174,Unigene0001273,Unigene0001295,Unigene0001307,Unigene0001312,Unigene0001343,Unigene0001351,Unigene0001392,Unigene0001407,Unigene0001887,Unigene0001913,Unigene0001966,Unigene0002034,Unigene00…
GO:0003674	Molecular Function	GO:0005215	transporter activity	164	Unigene0000038,Unigene0000609,Unigene0000992,Unigene0001066,Unigene0003431,Unigene0004536,Unigene0004901,Unigene0006103,Unigene0006185,Unigene0006312,Unigene0006522,Unigene0007151,Unigene0007363,Unigene0007789,Unigene0008410,Unigene0008548,Unigene0009763,Unigene0010453,Unigene0011452,Unigene0011710,Unigene0012852,Unigene0013085,Unigene0013352,Unigene0014092,Unigene0014249,Unigene0015638,Unigene00…
GO:0003674	Molecular Function	GO:0004871	signal transducer activity	23	Unigene0006555,Unigene0008368,Unigene0010725,Unigene0015723,Unigene0019024,Unigene0022723,Unigene0023472,Unigene0035319,Unigene0035376,Unigene0037163,Unigene0038993,Unigene0039361,Unigene0042058,Unigene0042501,Unigene0042812,Unigene0043076,Unigene0049702,Unigene0052062,Unigene0056937,Unigene0057182,Unigene0060579,Unigene0064423,Unigene0076639
GO:0003674	Molecular Function	GO:0060089	molecular transducer activity	14	Unigene0006619,Unigene0007518,Unigene0008368,Unigene0011043,Unigene0024109,Unigene0031272,Unigene0032319,Unigene0040204,Unigene0042043,Unigene0042501,Unigene0043076,Unigene0043784,Unigene0048627,Unigene0074756
GO:0003674	Molecular Function	GO:0098772	molecular function regulator	14	Unigene0000764,Unigene0010495,Unigene0019978,Unigene0021777,Unigene0022230,Unigene0023862,Unigene0024987,Unigene0039000,Unigene0043519,Unigene0045311,Unigene0050689,Unigene0050690,Unigene0053324,Unigene0076301
GO:0003674	Molecular Function	GO:0001071	nucleic acid binding transcription factor activity	20	Unigene0005125,Unigene0006890,Unigene0011042,Unigene0014183,Unigene0021902,Unigene0028382,Unigene0028410,Unigene0028540,Unigene0030246,Unigene0030783,Unigene0031860,Unigene0032686,Unigene0035026,Unigene0038158,Unigene0057137,Unigene0057139,Unigene0065301,Unigene0073135,Unigene0077869,Unigene0077870
GO:0003674	Molecular Function	GO:0016209	antioxidant activity	2	Unigene0024966,Unigene0032757
GO:0003674	Molecular Function	GO:0005488	binding	1094	Unigene0000016,Unigene0000037,Unigene0000038,Unigene0000183,Unigene0000184,Unigene0000186,Unigene0000439,Unigene0000559,Unigene0000560,Unigene0000566,Unigene0000610,Unigene0000726,Unigene0000759,Unigene0000874,Unigene0001036,Unigene0001063,Unigene0001066,Unigene0001142,Unigene0001273,Unigene0001307,Unigene0001351,Unigene0001357,Unigene0001966,Unigene0002034,Unigene0002037,Unigene0002155,Unigene00…
GO:0003674	Molecular Function	GO:0005198	structural molecule activity	19	Unigene0000904,Unigene0001966,Unigene0004272,Unigene0006840,Unigene0007570,Unigene0008066,Unigene0015888,Unigene0024620,Unigene0026417,Unigene0027079,Unigene0036704,Unigene0044080,Unigene0044082,Unigene0045006,Unigene0052947,Unigene0053130,Unigene0068847,Unigene0074325,Unigene0074506
GO:0005575	Cellular Component	GO:0016020	membrane	623	Unigene0000037,Unigene0000038,Unigene0000183,Unigene0000184,Unigene0000186,Unigene0000208,Unigene0000579,Unigene0000600,Unigene0000847,Unigene0000992,Unigene0001036,Unigene0001048,Unigene0001066,Unigene0001251,Unigene0001307,Unigene0001977,Unigene0002074,Unigene0002292,Unigene0002673,Unigene0003431,Unigene0003564,Unigene0003797,Unigene0004278,Unigene0004536,Unigene0004586,Unigene0004901,Unigene00…
GO:0005575	Cellular Component	GO:0044425	membrane part	432	Unigene0000038,Unigene0000208,Unigene0000579,Unigene0000600,Unigene0000847,Unigene0000992,Unigene0001036,Unigene0001066,Unigene0001977,Unigene0002074,Unigene0003431,Unigene0003564,Unigene0003797,Unigene0004536,Unigene0004901,Unigene0005742,Unigene0006103,Unigene0006129,Unigene0006185,Unigene0006309,Unigene0006555,Unigene0007151,Unigene0007340,Unigene0007363,Unigene0007590,Unigene0007605,Unigene00…
GO:0005575	Cellular Component	GO:0005576	extracellular region	48	Unigene0000016,Unigene0004278,Unigene0004904,Unigene0005069,Unigene0005594,Unigene0006149,Unigene0006892,Unigene0007240,Unigene0008371,Unigene0009554,Unigene0012650,Unigene0013100,Unigene0013562,Unigene0014436,Unigene0018429,Unigene0023372,Unigene0023466,Unigene0023677,Unigene0024157,Unigene0024358,Unigene0028013,Unigene0028616,Unigene0028617,Unigene0029556,Unigene0030048,Unigene0031091,Unigene00…
GO:0005575	Cellular Component	GO:0030054	cell junction	57	Unigene0000183,Unigene0000184,Unigene0000186,Unigene0004278,Unigene0005193,Unigene0006580,Unigene0007345,Unigene0010647,Unigene0010796,Unigene0020252,Unigene0020740,Unigene0020848,Unigene0023187,Unigene0024966,Unigene0026340,Unigene0028580,Unigene0028879,Unigene0029871,Unigene0031325,Unigene0031451,Unigene0032283,Unigene0032691,Unigene0035482,Unigene0035555,Unigene0036149,Unigene0036318,Unigene00…
GO:0005575	Cellular Component	GO:0044421	extracellular region part	1	Unigene0013100
GO:0005575	Cellular Component	GO:0031012	extracellular matrix	1	Unigene0035969
GO:0005575	Cellular Component	GO:0031974	membrane-enclosed lumen	15	Unigene0002787,Unigene0003596,Unigene0004981,Unigene0008567,Unigene0010534,Unigene0024203,Unigene0024908,Unigene0027335,Unigene0031245,Unigene0034684,Unigene0046713,Unigene0050143,Unigene0058879,Unigene0061188,Unigene0075093
GO:0005575	Cellular Component	GO:0019012	virion	3	Unigene0029696,Unigene0030773,Unigene0043780
GO:0005575	Cellular Component	GO:0044423	virion part	3	Unigene0029696,Unigene0030773,Unigene0043780
GO:0005575	Cellular Component	GO:0043226	organelle	557	Unigene0000183,Unigene0000184,Unigene0000186,Unigene0000559,Unigene0000560,Unigene0000600,Unigene0000610,Unigene0000904,Unigene0001036,Unigene0001142,Unigene0001966,Unigene0002673,Unigene0002787,Unigene0003284,Unigene0003386,Unigene0003581,Unigene0003596,Unigene0003620,Unigene0003689,Unigene0003797,Unigene0004086,Unigene0004187,Unigene0004272,Unigene0004278,Unigene0004530,Unigene0004536,Unigene00…
GO:0005575	Cellular Component	GO:0044422	organelle part	216	Unigene0000183,Unigene0000184,Unigene0000186,Unigene0000610,Unigene0001142,Unigene0002787,Unigene0003596,Unigene0003797,Unigene0004278,Unigene0004536,Unigene0004586,Unigene0004981,Unigene0005783,Unigene0005841,Unigene0006039,Unigene0006185,Unigene0006307,Unigene0007222,Unigene0007340,Unigene0007605,Unigene0008567,Unigene0008669,Unigene0009313,Unigene0009609,Unigene0009780,Unigene0009781,Unigene00…
GO:0005575	Cellular Component	GO:0005623	cell	742	Unigene0000183,Unigene0000184,Unigene0000186,Unigene0000264,Unigene0000559,Unigene0000560,Unigene0000600,Unigene0000609,Unigene0000610,Unigene0000904,Unigene0001036,Unigene0001063,Unigene0001142,Unigene0001294,Unigene0001307,Unigene0001357,Unigene0001736,Unigene0001966,Unigene0002673,Unigene0002787,Unigene0003284,Unigene0003386,Unigene0003581,Unigene0003596,Unigene0003620,Unigene0003689,Unigene00…
GO:0005575	Cellular Component	GO:0032991	macromolecular complex	139	Unigene0000610,Unigene0000904,Unigene0001736,Unigene0001966,Unigene0003596,Unigene0003797,Unigene0004187,Unigene0004272,Unigene0004278,Unigene0004536,Unigene0004612,Unigene0005125,Unigene0005841,Unigene0006039,Unigene0006307,Unigene0006507,Unigene0006840,Unigene0007107,Unigene0007570,Unigene0007603,Unigene0007789,Unigene0008066,Unigene0008313,Unigene0008368,Unigene0008567,Unigene0008584,Unigene00…
GO:0005575	Cellular Component	GO:0044464	cell part	742	Unigene0000183,Unigene0000184,Unigene0000186,Unigene0000264,Unigene0000559,Unigene0000560,Unigene0000600,Unigene0000609,Unigene0000610,Unigene0000904,Unigene0001036,Unigene0001063,Unigene0001142,Unigene0001294,Unigene0001307,Unigene0001357,Unigene0001736,Unigene0001966,Unigene0002673,Unigene0002787,Unigene0003284,Unigene0003386,Unigene0003581,Unigene0003596,Unigene0003620,Unigene0003689,Unigene00…

## Sheet: YS-1-VS-YS-2.down-regulated
GO ID (level1)	GO Term (level1)	GO ID (level2)	GO Term (level2)	number of leaves VS flower buds（YS-1-VS-YS-2 All)	Genes of leaves VS flower buds（YS-1-VS-YS-2）
GO:0008150	Biological Process	GO:0008152	metabolic process	1539	Unigene0000002,Unigene0000010,Unigene0000263,Unigene0000449,Unigene0000450,Unigene0000542,Unigene0000565,Unigene0000616,Unigene0000775,Unigene0000845,Unigene0000894,Unigene0000906,Unigene0000991,Unigene0001004,Unigene0001032,Unigene0001042,Unigene0001165,Unigene0001237,Unigene0001256,Unigene0001260,Unigene0001318,Unigene0001352,Unigene0001559,Unigene0001560,Unigene0001644,Unigene0001695,Unigene00…
GO:0008150	Biological Process	GO:0002376	immune system process	32	Unigene0000616,Unigene0002591,Unigene0006850,Unigene0007781,Unigene0010303,Unigene0010317,Unigene0027393,Unigene0028462,Unigene0030462,Unigene0030793,Unigene0033265,Unigene0034050,Unigene0035548,Unigene0037712,Unigene0039417,Unigene0039746,Unigene0048824,Unigene0049394,Unigene0049395,Unigene0050235,Unigene0054724,Unigene0060822,Unigene0061710,Unigene0062190,Unigene0062229,Unigene0066611,Unigene00…
GO:0008150	Biological Process	GO:0048518	positive regulation of biological process	39	Unigene0004099,Unigene0005385,Unigene0008478,Unigene0008959,Unigene0011888,Unigene0011889,Unigene0015768,Unigene0016969,Unigene0017611,Unigene0017688,Unigene0023261,Unigene0023845,Unigene0027473,Unigene0028699,Unigene0029313,Unigene0029530,Unigene0033485,Unigene0034275,Unigene0037008,Unigene0037274,Unigene0038740,Unigene0039746,Unigene0043910,Unigene0050235,Unigene0052129,Unigene0054274,Unigene00…
GO:0008150	Biological Process	GO:0098754	detoxification	2	Unigene0020961,Unigene0025450
GO:0008150	Biological Process	GO:0048511	rhythmic process	3	Unigene0029021,Unigene0051077,Unigene0054274
GO:0008150	Biological Process	GO:0051704	multi-organism process	52	Unigene0002591,Unigene0002859,Unigene0003227,Unigene0006850,Unigene0007781,Unigene0009575,Unigene0013928,Unigene0014555,Unigene0017688,Unigene0020530,Unigene0024702,Unigene0027393,Unigene0028462,Unigene0028687,Unigene0029267,Unigene0030462,Unigene0030793,Unigene0033265,Unigene0034050,Unigene0035548,Unigene0036108,Unigene0037274,Unigene0038740,Unigene0039508,Unigene0039746,Unigene0042040,Unigene00…
GO:0008150	Biological Process	GO:0071840	cellular component organization or biogenesis	225	Unigene0000616,Unigene0001004,Unigene0001042,Unigene0001559,Unigene0001695,Unigene0002137,Unigene0002793,Unigene0003153,Unigene0003227,Unigene0005088,Unigene0006203,Unigene0006585,Unigene0007139,Unigene0007245,Unigene0007248,Unigene0007341,Unigene0007370,Unigene0007463,Unigene0007475,Unigene0007781,Unigene0008551,Unigene0008618,Unigene0008875,Unigene0009898,Unigene0009949,Unigene0009998,Unigene00…
GO:0008150	Biological Process	GO:0022610	biological adhesion	3	Unigene0034845,Unigene0051367,Unigene0051754
GO:0008150	Biological Process	GO:0023052	signaling	76	Unigene0002591,Unigene0002859,Unigene0002980,Unigene0003660,Unigene0004502,Unigene0005664,Unigene0007781,Unigene0009898,Unigene0010303,Unigene0010317,Unigene0012130,Unigene0012514,Unigene0013430,Unigene0020381,Unigene0023213,Unigene0023426,Unigene0023957,Unigene0026720,Unigene0027191,Unigene0027220,Unigene0027393,Unigene0029028,Unigene0030462,Unigene0030793,Unigene0031353,Unigene0032860,Unigene00…
GO:0008150	Biological Process	GO:0048519	negative regulation of biological process	20	Unigene0000616,Unigene0004609,Unigene0014856,Unigene0016671,Unigene0020351,Unigene0023665,Unigene0023859,Unigene0030386,Unigene0030387,Unigene0037640,Unigene0038740,Unigene0042420,Unigene0060321,Unigene0063489,Unigene0065156,Unigene0065728,Unigene0068093,Unigene0068913,Unigene0072504,Unigene0074746
GO:0008150	Biological Process	GO:0050896	response to stimulus	292	Unigene0000450,Unigene0000616,Unigene0000991,Unigene0002137,Unigene0002520,Unigene0002591,Unigene0002859,Unigene0002980,Unigene0003227,Unigene0003660,Unigene0004502,Unigene0005088,Unigene0005264,Unigene0005664,Unigene0005811,Unigene0006114,Unigene0006255,Unigene0006850,Unigene0007475,Unigene0007558,Unigene0007661,Unigene0007781,Unigene0007882,Unigene0008273,Unigene0008551,Unigene0009042,Unigene00…
GO:0008150	Biological Process	GO:0044699	single-organism process	940	Unigene0000450,Unigene0000565,Unigene0000578,Unigene0000616,Unigene0000775,Unigene0000845,Unigene0000906,Unigene0001032,Unigene0001165,Unigene0001352,Unigene0001559,Unigene0001695,Unigene0001737,Unigene0002069,Unigene0002137,Unigene0002148,Unigene0002211,Unigene0002520,Unigene0002591,Unigene0002597,Unigene0002633,Unigene0002709,Unigene0002734,Unigene0002750,Unigene0002793,Unigene0002859,Unigene00…
GO:0008150	Biological Process	GO:0051179	localization	258	Unigene0000578,Unigene0000845,Unigene0001032,Unigene0002591,Unigene0002709,Unigene0002859,Unigene0003321,Unigene0003665,Unigene0003763,Unigene0004609,Unigene0005333,Unigene0005384,Unigene0005664,Unigene0005863,Unigene0005982,Unigene0006077,Unigene0006232,Unigene0006255,Unigene0006278,Unigene0006443,Unigene0006850,Unigene0006897,Unigene0007040,Unigene0007139,Unigene0007781,Unigene0007882,Unigene00…
GO:0008150	Biological Process	GO:0040007	growth	10	Unigene0003153,Unigene0011819,Unigene0024202,Unigene0025282,Unigene0031353,Unigene0051754,Unigene0065951,Unigene0067759,Unigene0069824,Unigene0071116
GO:0008150	Biological Process	GO:0009987	cellular process	1231	Unigene0000002,Unigene0000010,Unigene0000449,Unigene0000450,Unigene0000495,Unigene0000497,Unigene0000565,Unigene0000578,Unigene0000616,Unigene0000775,Unigene0000845,Unigene0001004,Unigene0001032,Unigene0001260,Unigene0001352,Unigene0001559,Unigene0001560,Unigene0001695,Unigene0001737,Unigene0001893,Unigene0002137,Unigene0002148,Unigene0002211,Unigene0002311,Unigene0002520,Unigene0002591,Unigene00…
GO:0008150	Biological Process	GO:0065007	biological regulation	309	Unigene0000450,Unigene0000495,Unigene0000497,Unigene0000565,Unigene0000616,Unigene0002137,Unigene0002591,Unigene0002859,Unigene0002980,Unigene0003153,Unigene0003227,Unigene0003660,Unigene0003665,Unigene0004099,Unigene0004502,Unigene0004609,Unigene0004866,Unigene0005385,Unigene0005557,Unigene0005664,Unigene0005982,Unigene0006585,Unigene0007475,Unigene0007558,Unigene0007661,Unigene0007781,Unigene00…
GO:0008150	Biological Process	GO:0050789	regulation of biological process	266	Unigene0000450,Unigene0000495,Unigene0000497,Unigene0000565,Unigene0000616,Unigene0002591,Unigene0002859,Unigene0002980,Unigene0003153,Unigene0003227,Unigene0003660,Unigene0003665,Unigene0004099,Unigene0004502,Unigene0004609,Unigene0004866,Unigene0005385,Unigene0005557,Unigene0005664,Unigene0006585,Unigene0007661,Unigene0007781,Unigene0008478,Unigene0008618,Unigene0008903,Unigene0008959,Unigene00…
GO:0008150	Biological Process	GO:0022414	reproductive process	51	Unigene0000565,Unigene0003143,Unigene0003227,Unigene0003228,Unigene0004609,Unigene0005664,Unigene0006114,Unigene0006255,Unigene0008618,Unigene0017263,Unigene0017454,Unigene0020530,Unigene0023373,Unigene0024702,Unigene0025968,Unigene0026720,Unigene0027191,Unigene0028699,Unigene0029367,Unigene0033621,Unigene0033696,Unigene0035129,Unigene0037640,Unigene0038025,Unigene0039508,Unigene0040796,Unigene00…
GO:0008150	Biological Process	GO:0000003	reproduction	52	Unigene0000565,Unigene0003143,Unigene0003227,Unigene0003228,Unigene0004609,Unigene0005664,Unigene0006114,Unigene0006255,Unigene0008618,Unigene0017263,Unigene0017454,Unigene0020530,Unigene0023373,Unigene0024702,Unigene0025968,Unigene0026720,Unigene0027191,Unigene0028699,Unigene0029367,Unigene0033621,Unigene0033696,Unigene0035129,Unigene0037640,Unigene0038025,Unigene0039508,Unigene0040796,Unigene00…
GO:0008150	Biological Process	GO:0032502	developmental process	129	Unigene0000565,Unigene0000616,Unigene0002859,Unigene0003143,Unigene0003153,Unigene0003227,Unigene0003228,Unigene0004609,Unigene0005664,Unigene0006114,Unigene0006255,Unigene0006850,Unigene0007082,Unigene0007341,Unigene0007558,Unigene0007661,Unigene0008618,Unigene0008903,Unigene0009031,Unigene0009575,Unigene0009949,Unigene0011819,Unigene0012613,Unigene0012640,Unigene0012900,Unigene0013928,Unigene00…
GO:0008150	Biological Process	GO:0032501	multicellular organismal process	79	Unigene0000565,Unigene0000616,Unigene0002859,Unigene0003227,Unigene0005664,Unigene0006114,Unigene0006255,Unigene0006850,Unigene0007082,Unigene0007558,Unigene0007661,Unigene0008618,Unigene0009575,Unigene0009949,Unigene0011819,Unigene0013928,Unigene0014073,Unigene0014856,Unigene0016671,Unigene0021116,Unigene0021529,Unigene0023373,Unigene0024202,Unigene0024702,Unigene0025968,Unigene0026720,Unigene00…
GO:0003674	Molecular Function	GO:0005198	structural molecule activity	82	Unigene0000991,Unigene0001042,Unigene0001559,Unigene0001695,Unigene0006957,Unigene0006968,Unigene0007463,Unigene0008875,Unigene0009051,Unigene0009948,Unigene0010143,Unigene0010703,Unigene0013033,Unigene0013266,Unigene0015350,Unigene0017584,Unigene0017732,Unigene0017891,Unigene0020322,Unigene0021950,Unigene0021951,Unigene0022578,Unigene0022580,Unigene0022680,Unigene0022966,Unigene0023890,Unigene00…
GO:0003674	Molecular Function	GO:0009055	electron carrier activity	8	Unigene0000845,Unigene0016620,Unigene0030462,Unigene0033563,Unigene0040869,Unigene0049245,Unigene0066742,Unigene0070670
GO:0003674	Molecular Function	GO:0016209	antioxidant activity	6	Unigene0026094,Unigene0044054,Unigene0045970,Unigene0048635,Unigene0061940,Unigene0069670
GO:0003674	Molecular Function	GO:0000988	transcription factor activity, protein binding	1	Unigene0056723
GO:0003674	Molecular Function	GO:0005215	transporter activity	120	Unigene0000578,Unigene0001032,Unigene0002591,Unigene0002709,Unigene0002750,Unigene0003321,Unigene0003763,Unigene0005333,Unigene0005384,Unigene0006077,Unigene0006232,Unigene0006255,Unigene0006289,Unigene0006387,Unigene0006897,Unigene0007040,Unigene0007139,Unigene0007882,Unigene0008496,Unigene0008556,Unigene0009098,Unigene0009221,Unigene0009411,Unigene0009898,Unigene0010703,Unigene0011818,Unigene00…
GO:0003674	Molecular Function	GO:0001071	nucleic acid binding transcription factor activity	18	Unigene0000565,Unigene0009583,Unigene0015345,Unigene0023373,Unigene0026743,Unigene0027571,Unigene0029367,Unigene0030995,Unigene0031353,Unigene0034903,Unigene0050904,Unigene0051367,Unigene0056345,Unigene0056346,Unigene0056348,Unigene0056723,Unigene0076233,Unigene0077656
GO:0003674	Molecular Function	GO:0003824	catalytic activity	1410	Unigene0000002,Unigene0000010,Unigene0000025,Unigene0000263,Unigene0000449,Unigene0000450,Unigene0000451,Unigene0000453,Unigene0000542,Unigene0000616,Unigene0000748,Unigene0000766,Unigene0000775,Unigene0000837,Unigene0000845,Unigene0000906,Unigene0000944,Unigene0001004,Unigene0001032,Unigene0001165,Unigene0001237,Unigene0001256,Unigene0001288,Unigene0001318,Unigene0001327,Unigene0001473,Unigene00…
GO:0003674	Molecular Function	GO:0060089	molecular transducer activity	9	Unigene0002069,Unigene0006077,Unigene0023672,Unigene0027787,Unigene0036847,Unigene0042042,Unigene0045836,Unigene0068455,Unigene0071318
GO:0003674	Molecular Function	GO:0098772	molecular function regulator	10	Unigene0016969,Unigene0017253,Unigene0020351,Unigene0025599,Unigene0028842,Unigene0029313,Unigene0051685,Unigene0065348,Unigene0068913,Unigene0075627
GO:0003674	Molecular Function	GO:0004871	signal transducer activity	10	Unigene0004099,Unigene0005385,Unigene0008478,Unigene0018653,Unigene0024702,Unigene0034275,Unigene0045836,Unigene0064123,Unigene0065951,Unigene0077063
GO:0003674	Molecular Function	GO:0005488	binding	914	Unigene0000002,Unigene0000010,Unigene0000025,Unigene0000263,Unigene0000565,Unigene0000616,Unigene0000748,Unigene0000845,Unigene0000906,Unigene0000991,Unigene0001032,Unigene0001165,Unigene0001214,Unigene0001237,Unigene0001318,Unigene0001352,Unigene0001473,Unigene0001644,Unigene0002024,Unigene0002211,Unigene0002311,Unigene0002597,Unigene0002734,Unigene0002859,Unigene0002888,Unigene0002929,Unigene00…
GO:0005575	Cellular Component	GO:0032991	macromolecular complex	393	Unigene0000991,Unigene0001032,Unigene0001042,Unigene0001559,Unigene0001695,Unigene0001737,Unigene0001893,Unigene0002445,Unigene0002453,Unigene0002499,Unigene0002793,Unigene0003281,Unigene0003321,Unigene0003454,Unigene0003763,Unigene0004120,Unigene0004609,Unigene0005206,Unigene0005344,Unigene0005650,Unigene0005982,Unigene0005995,Unigene0006049,Unigene0006443,Unigene0006897,Unigene0006957,Unigene00…
GO:0005575	Cellular Component	GO:0044464	cell part	964	Unigene0000565,Unigene0000616,Unigene0000845,Unigene0000942,Unigene0000991,Unigene0001032,Unigene0001042,Unigene0001352,Unigene0001559,Unigene0001560,Unigene0001695,Unigene0001737,Unigene0001893,Unigene0001920,Unigene0002148,Unigene0002211,Unigene0002445,Unigene0002453,Unigene0002499,Unigene0002520,Unigene0002709,Unigene0002793,Unigene0002859,Unigene0002980,Unigene0003153,Unigene0003281,Unigene00…
GO:0005575	Cellular Component	GO:0005623	cell	964	Unigene0000565,Unigene0000616,Unigene0000845,Unigene0000942,Unigene0000991,Unigene0001032,Unigene0001042,Unigene0001352,Unigene0001559,Unigene0001560,Unigene0001695,Unigene0001737,Unigene0001893,Unigene0001920,Unigene0002148,Unigene0002211,Unigene0002445,Unigene0002453,Unigene0002499,Unigene0002520,Unigene0002709,Unigene0002793,Unigene0002859,Unigene0002980,Unigene0003153,Unigene0003281,Unigene00…
GO:0005575	Cellular Component	GO:0044422	organelle part	326	Unigene0000845,Unigene0000991,Unigene0001042,Unigene0001559,Unigene0001695,Unigene0002499,Unigene0002709,Unigene0002980,Unigene0003321,Unigene0003665,Unigene0004609,Unigene0004705,Unigene0005088,Unigene0005982,Unigene0006278,Unigene0006443,Unigene0006897,Unigene0006968,Unigene0007139,Unigene0007493,Unigene0007781,Unigene0008165,Unigene0008618,Unigene0008959,Unigene0009051,Unigene0009503,Unigene00…
GO:0005575	Cellular Component	GO:0005576	extracellular region	39	Unigene0005264,Unigene0006203,Unigene0009949,Unigene0011819,Unigene0012998,Unigene0013928,Unigene0015138,Unigene0017688,Unigene0021116,Unigene0023465,Unigene0025450,Unigene0029021,Unigene0033478,Unigene0034050,Unigene0035129,Unigene0038287,Unigene0039746,Unigene0042040,Unigene0044517,Unigene0047004,Unigene0050413,Unigene0053001,Unigene0062229,Unigene0063489,Unigene0065984,Unigene0066742,Unigene00…
GO:0005575	Cellular Component	GO:0043226	organelle	649	Unigene0000565,Unigene0000616,Unigene0000845,Unigene0000942,Unigene0000991,Unigene0001032,Unigene0001042,Unigene0001559,Unigene0001560,Unigene0001695,Unigene0001893,Unigene0002148,Unigene0002499,Unigene0002520,Unigene0002709,Unigene0002793,Unigene0002859,Unigene0002980,Unigene0003291,Unigene0003321,Unigene0003665,Unigene0003763,Unigene0004180,Unigene0004609,Unigene0004705,Unigene0004997,Unigene00…
GO:0005575	Cellular Component	GO:0009295	nucleoid	1	Unigene0072912
GO:0005575	Cellular Component	GO:0031012	extracellular matrix	2	Unigene0047004,Unigene0074243
GO:0005575	Cellular Component	GO:0044421	extracellular region part	1	Unigene0050413
GO:0005575	Cellular Component	GO:0019012	virion	6	Unigene0017150,Unigene0030677,Unigene0039555,Unigene0062711,Unigene0064256,Unigene0065426
GO:0005575	Cellular Component	GO:0044423	virion part	6	Unigene0017150,Unigene0030677,Unigene0039555,Unigene0062711,Unigene0064256,Unigene0065426
GO:0005575	Cellular Component	GO:0044425	membrane part	288	Unigene0000578,Unigene0000845,Unigene0000906,Unigene0001032,Unigene0002591,Unigene0002750,Unigene0002980,Unigene0003321,Unigene0003763,Unigene0005333,Unigene0005384,Unigene0005385,Unigene0005650,Unigene0005863,Unigene0005982,Unigene0006114,Unigene0006179,Unigene0006255,Unigene0006278,Unigene0006289,Unigene0006387,Unigene0006443,Unigene0006801,Unigene0006897,Unigene0007040,Unigene0007139,Unigene00…
GO:0005575	Cellular Component	GO:0030054	cell junction	30	Unigene0001920,Unigene0002591,Unigene0004718,Unigene0005308,Unigene0011819,Unigene0014555,Unigene0015350,Unigene0017891,Unigene0023859,Unigene0029021,Unigene0029396,Unigene0029511,Unigene0032725,Unigene0032860,Unigene0035856,Unigene0042505,Unigene0061864,Unigene0066611,Unigene0067759,Unigene0068064,Unigene0070000,Unigene0070579,Unigene0071116,Unigene0072504,Unigene0072909,Unigene0074746,Unigene00…
GO:0005575	Cellular Component	GO:0016020	membrane	433	Unigene0000578,Unigene0000845,Unigene0000906,Unigene0000993,Unigene0001032,Unigene0002591,Unigene0002709,Unigene0002750,Unigene0002980,Unigene0003153,Unigene0003321,Unigene0003699,Unigene0003763,Unigene0004718,Unigene0005264,Unigene0005333,Unigene0005384,Unigene0005385,Unigene0005486,Unigene0005494,Unigene0005517,Unigene0005538,Unigene0005539,Unigene0005541,Unigene0005545,Unigene0005650,Unigene00…
GO:0005575	Cellular Component	GO:0031974	membrane-enclosed lumen	5	Unigene0014485,Unigene0018710,Unigene0054274,Unigene0066447,Unigene0072094
