# Supplementary material for: Transcriptome and Metabolome Analyses of the Flowers and Leaves of Chrysanthemum dichrum
Source: Front Genet. 2021 Aug 31;12:716163. doi: 10.3389/fgene.2021.716163 (PMC8438430; doi:10.3389/fgene.2021.716163)
Supplement: Supplementary Table 5 — Enriched KEGG pathways among the significantly up-regulated and down-regulated differentially expressed genes between Chrysanthemum dichrum leaves and flower buds. [file Table_5.XLS]

## Sheet: YS-1-VS-YS-2.up-regulated
KEGG_A_class	KEGG_B_class	Pathway	leaves VS flower buds（YS-1-VS-YS-2 (2186)）	All (9016)	Pvalue	Qvalue	Pathway ID	Genes	K_IDs
Metabolism	Carbohydrate metabolism	Pentose and glucuronate interconversions	80	134	1.39582e-18	1.84248e-16	ko00040	Unigene0002790;Unigene0004140;Unigene0006303;Unigene0008351;Unigene0008655;Unigene0009358;Unigene0010573;Unigene0012341;Unigene0015001;Unigene0016121;Unigene0017709;Unigene0019274;Unigene0021118;Unigene0022421;Unigene0022422;Unigene0022648;Unigene0023289;Unigene0023647;Unigene0024772;Unigene0024936;Unigene0025276;Unigene0027806;Unigene0028033;Unigene0028046;Unigene0028246;Unigene0028662;Unigene00…	K00012+K01051+K01051+K01728+K01051+K00012+K01051+K01051+K01051+K12447+K01728+K00002+K00002+K01213+K01213+K01213+K01051+K01051+K01213+K01728+K01728+K01728+K01051+K01051+K01051+K01051+K01184+K01728+K01728+K01213+K01728+K01728+K12447+K01728+K01728+K01728+K01728+K01728+K01051+K01213+K00012+K01051+K01728+K01051+K01213+K01051+K01051+K01051+K01728+K01728+K01051+K00012+K00012+K00012+K00012+K01728+K01051+…
Metabolism	Global and overview maps	Metabolic pathways	977	3485	2.01752e-11	1.33156e-09	ko01100	Unigene0000264;Unigene0000327;Unigene0000351;Unigene0000784;Unigene0000911;Unigene0000982;Unigene0001263;Unigene0001295;Unigene0001307;Unigene0001312;Unigene0001329;Unigene0001351;Unigene0001429;Unigene0001901;Unigene0002010;Unigene0002489;Unigene0002502;Unigene0002523;Unigene0002618;Unigene0002790;Unigene0002800;Unigene0002937;Unigene0003457;Unigene0003576;Unigene0003670;Unigene0003809;Unigene00…	K01850+K01006+K01951+K12657+K00261+K20279+K01904+K14760+K01115+K01490+K00919+K00276+K01082+K12349+K15397+K16055+K21797+K02321+K00227+K00012+K00797+K00729+K01689+K01595+K00737+K01193+K03006+K00626+K01613+K01835+K00771+K21374+K00787+K01051+K01205+K07407+K01784+K00430+K15728+K01807+K00134+K10527+K01647+K11816+K17744+K01057+K13065+K00993+K01568+K02492+K02684+K01188+K01057+K00512+K20279+K01942+K15746+…
Metabolism	Lipid metabolism	Fatty acid elongation	40	67	5.89742e-10	2.59486e-08	ko00062	Unigene0002010;Unigene0006435;Unigene0008834;Unigene0012705;Unigene0013313;Unigene0015807;Unigene0018317;Unigene0020545;Unigene0021971;Unigene0021972;Unigene0024381;Unigene0025044;Unigene0027453;Unigene0027605;Unigene0027999;Unigene0028474;Unigene0031453;Unigene0032024;Unigene0032256;Unigene0032776;Unigene0032812;Unigene0034430;Unigene0035838;Unigene0035933;Unigene0036968;Unigene0037316;Unigene00…	K15397+K10703+K01068+K15397+K10258+K15397+K15397+K15397+K15397+K15397+K15397+K10251+K15397+K01076+K15397+K15397+K15397+K10258+K15397+K10258+K10251+K15397+K15397+K10258+K15397+K15397+K10258+K15397+K10251+K10703+K10703+K15397+K15397+K01076+K01076+K15397+K10703+K15397+K15397+K15397
Metabolism	Global and overview maps	Biosynthesis of secondary metabolites	565	1917	1.85152e-09	6.11002e-08	ko01110	Unigene0000264;Unigene0000784;Unigene0001263;Unigene0001273;Unigene0001295;Unigene0001307;Unigene0001312;Unigene0001329;Unigene0001351;Unigene0002010;Unigene0002516;Unigene0002618;Unigene0003457;Unigene0003472;Unigene0003842;Unigene0003893;Unigene0003934;Unigene0003975;Unigene0004072;Unigene0004796;Unigene0004841;Unigene0004967;Unigene0004985;Unigene0005154;Unigene0005193;Unigene0005235;Unigene00…	K01850+K12657+K01904+K12153+K14760+K01115+K01490+K00919+K00276+K15397+K21371+K00227+K01689+K21026+K00626+K01613+K01835+K21374+K00787+K13493+K00430+K15728+K01807+K00134+K10527+K01647+K17744+K01057+K13065+K00993+K01568+K02492+K01188+K01057+K15746+K10703+K00121+K11262+K18368+K15095+K12153+K00826+K21480+K01723+K07385+K21026+K01689+K00454+K05933+K00430+K00873+K00511+K01859+K04120+K10760+K00422+K13832+…
Metabolism	Carbohydrate metabolism	Starch and sucrose metabolism	93	224	6.02538e-09	1.5907e-07	ko00500	Unigene0002196;Unigene0002489;Unigene0002878;Unigene0003809;Unigene0003934;Unigene0005970;Unigene0006965;Unigene0007240;Unigene0007442;Unigene0007918;Unigene0010750;Unigene0013474;Unigene0014981;Unigene0015176;Unigene0015372;Unigene0015485;Unigene0018211;Unigene0019052;Unigene0020421;Unigene0022161;Unigene0024465;Unigene0024466;Unigene0024488;Unigene0025085;Unigene0025212;Unigene0025213;Unigene00…	K19891+K16055+K07024+K01193+K01835+K01188+K01179+K01193+K00695+K01087+K01087+K01179+K00847+K05350+K00695+K01193+K01087+K01087+K00695+K00695+K01179+K01179+K00844+K01193+K00695+K00695+K01193+K05350+K00696+K01179+K00975+K18447+K00700+K00844+K19893+K01193+K01179+K01087+K19892+K01188+K00844+K07024+K01179+K05350+K01179+K01087+K00695+K01179+K00696+K01179+K16055+K01193+K01188+K01513+K00847+K01193+K01193+…
Metabolism	Lipid metabolism	Glycerophospholipid metabolism	70	164	1.26704e-07	2.7875e-06	ko00564	Unigene0001307;Unigene0003893;Unigene0004967;Unigene0005742;Unigene0008400;Unigene0011911;Unigene0011912;Unigene0012072;Unigene0013069;Unigene0013070;Unigene0013459;Unigene0013460;Unigene0019223;Unigene0019474;Unigene0019905;Unigene0022101;Unigene0022102;Unigene0022103;Unigene0022828;Unigene0022960;Unigene0023440;Unigene0025185;Unigene0028050;Unigene0029550;Unigene0030894;Unigene0031822;Unigene00…	K01115+K01613+K15728+K00993+K00995+K01115+K01115+K01115+K01115+K01115+K01115+K01115+K08730+K16860+K13523+K01115+K01115+K01115+K00999+K18693+K18693+K13513+K00006+K05929+K13508+K18696+K18696+K01047+K18696+K13510+K18693+K13510+K00981+K06130+K13508+K00006+K00967+K01115+K00901+K01126+K00901+K15728+K13508+K13508+K01115+K00006+K00901+K00995+K00995+K00995+K14674+K13506+K00894+K01613+K08744+K01115+K01115+…
Metabolism	Biosynthesis of other secondary metabolites	Phenylpropanoid biosynthesis	83	211	6.33799e-07	1.19516e-05	ko00940	Unigene0001263;Unigene0004841;Unigene0005630;Unigene0005970;Unigene0006580;Unigene0007191;Unigene0007766;Unigene0008784;Unigene0009582;Unigene0009635;Unigene0009702;Unigene0009908;Unigene0011036;Unigene0011571;Unigene0012506;Unigene0013552;Unigene0013710;Unigene0013712;Unigene0015176;Unigene0018735;Unigene0019549;Unigene0020005;Unigene0020006;Unigene0023485;Unigene0024251;Unigene0025430;Unigene00…	K01904+K00430+K13065+K01188+K18368+K12356+K00430+K06892+K00083+K06892+K00430+K00430+K13065+K06892+K00430+K00430+K13065+K13065+K05350+K00430+K01904+K00430+K00430+K00430+K00430+K00430+K00588+K05350+K00430+K00430+K00430+K00083+K00588+K00430+K09754+K09754+K00430+K00430+K22395+K13065+K01188+K00430+K00430+K13065+K00430+K00430+K10775+K18368+K00430+K05350+K00083+K00083+K00430+K22395+K13065+K09755+K01904+…
Organismal Systems	Environmental adaptation	Plant-pathogen interaction	169	504	8.20663e-07	1.35409e-05	ko04626	Unigene0002010;Unigene0002630;Unigene0003420;Unigene0003760;Unigene0003777;Unigene0003778;Unigene0004647;Unigene0005012;Unigene0005345;Unigene0005625;Unigene0005821;Unigene0007051;Unigene0007164;Unigene0007330;Unigene0007775;Unigene0008183;Unigene0008239;Unigene0008320;Unigene0008835;Unigene0009010;Unigene0009676;Unigene0009784;Unigene0010145;Unigene0011285;Unigene0011594;Unigene0011901;Unigene00…	K15397+K09422+K09422+K13448+K13412+K13430+K09422+K09422+K13448+K13459+K09422+K13436+K13448+K09422+K13448+K13448+K09422+K13448+K09422+K13447+K09422+K20600+K13456+K13448+K02183+K09422+K09422+K13448+K15397+K09422+K01373+K09422+K09422+K09422+K09422+K09422+K13449+K15397+K13412+K09422+K13459+K09422+K15397+K13430+K09422+K13430+K13449+K09487+K09422+K09422+K15397+K13448+K09422+K09422+K12795+K09422+K15397+…
Metabolism	Lipid metabolism	Fatty acid biosynthesis	42	91	3.83911e-06	5.6307e-05	ko00061	Unigene0006552;Unigene0010678;Unigene0011161;Unigene0011322;Unigene0015474;Unigene0016014;Unigene0021003;Unigene0026672;Unigene0026818;Unigene0026992;Unigene0029798;Unigene0030040;Unigene0032214;Unigene0034554;Unigene0036034;Unigene0037141;Unigene0037142;Unigene0037411;Unigene0037413;Unigene0037414;Unigene0037415;Unigene0037416;Unigene0038836;Unigene0038837;Unigene0038838;Unigene0039336;Unigene00…	K11262+K00059+K01897+K10781+K09458+K10781+K01897+K00648+K01897+K09458+K10781+K00648+K02372+K09458+K01897+K00208+K00208+K09458+K09458+K09458+K09458+K09458+K01897+K01897+K01897+K09458+K00059+K00208+K01897+K01897+K01897+K01897+K01897+K01897+K09458+K09458+K09458+K10782+K09458+K09458+K10782+K10782
Metabolism	Lipid metabolism	Cutin, suberine and wax biosynthesis	22	38	9.22597e-06	0.000121783	ko00073	Unigene0004824;Unigene0013752;Unigene0023701;Unigene0024521;Unigene0027419;Unigene0030539;Unigene0031651;Unigene0032019;Unigene0033550;Unigene0038226;Unigene0038239;Unigene0039694;Unigene0041453;Unigene0041454;Unigene0043114;Unigene0044140;Unigene0045627;Unigene0045861;Unigene0046600;Unigene0047862;Unigene0064427;Unigene0074814	K13356+K13407+K15400+K17991+K15403+K15402+K17991+K15400+K17991+K15402+K15404+K17991+K15398+K15398+K13356+K20495+K15404+K17991+K15403+K13356+K15404+K17991
Metabolism	Biosynthesis of other secondary metabolites	Flavonoid biosynthesis	30	61	1.99408e-05	0.00023929	ko00941	Unigene0005630;Unigene0008192;Unigene0011036;Unigene0013710;Unigene0013712;Unigene0020312;Unigene0023703;Unigene0026053;Unigene0027549;Unigene0031691;Unigene0032245;Unigene0032246;Unigene0032502;Unigene0032605;Unigene0033220;Unigene0034796;Unigene0038135;Unigene0038519;Unigene0040259;Unigene0043074;Unigene0050663;Unigene0057116;Unigene0065546;Unigene0069600;Unigene0070221;Unigene0071316;Unigene00…	K13065+K01859+K13065+K13065+K13065+K05277+K01859+K00588+K01859+K00588+K09754+K09754+K01859+K00660+K13065+K13065+K13065+K13082+K00588+K05280+K13065+K05278+K13065+K13065+K13065+K00660+K13065+K00475+K00475+K01859
Genetic Information Processing	Replication and repair	DNA replication	57	148	7.10338e-05	0.000781372	ko03030	Unigene0001428;Unigene0001908;Unigene0002194;Unigene0002412;Unigene0002523;Unigene0004159;Unigene0004655;Unigene0005725;Unigene0005841;Unigene0006364;Unigene0006634;Unigene0009301;Unigene0009990;Unigene0011988;Unigene0013666;Unigene0017051;Unigene0017052;Unigene0018146;Unigene0021350;Unigene0022031;Unigene0023192;Unigene0023282;Unigene0023862;Unigene0024616;Unigene0025372;Unigene0026210;Unigene00…	K04802+K07466+K07466+K07466+K02321+K07466+K07466+K07466+K02684+K07466+K07466+K07466+K02209+K10739+K02210+K10742+K10742+K10739+K02328+K07466+K10742+K07466+K04802+K07466+K02540+K02212+K07466+K02324+K07466+K07466+K07466+K07466+K07466+K07466+K07466+K02540+K02210+K02541+K07466+K04799+K07466+K02209+K07466+K04802+K04802+K04802+K07466+K02542+K07466+K07466+K07466+K07466+K02324+K07466+K07466+K07466+K07466
Metabolism	Lipid metabolism	Glycerolipid metabolism	49	123	8.38831e-05	0.000851736	ko00561	Unigene0004281;Unigene0004967;Unigene0014607;Unigene0019274;Unigene0019905;Unigene0020453;Unigene0021085;Unigene0021086;Unigene0021118;Unigene0022960;Unigene0023440;Unigene0023555;Unigene0025185;Unigene0028923;Unigene0030854;Unigene0030894;Unigene0033270;Unigene0036876;Unigene0039384;Unigene0040605;Unigene0041108;Unigene0042998;Unigene0043052;Unigene0044439;Unigene0044487;Unigene0044554;Unigene00…	K07407+K15728+K00679+K00002+K13523+K07407+K03715+K03715+K00002+K18693+K18693+K00128+K13513+K00679+K01054+K13508+K01054+K18693+K13508+K09480+K00901+K01054+K00863+K06119+K00901+K03715+K00128+K15728+K13508+K13508+K00901+K03715+K00128+K14674+K00864+K13506+K18693+K00901+K00901+K00679+K00679+K11155+K09480+K22848+K00901+K13519+K13508+K01054+K13508
Metabolism	Metabolism of cofactors and vitamins	Biotin metabolism	21	40	0.000105516	0.000935061	ko00780	Unigene0006092;Unigene0010678;Unigene0015474;Unigene0026992;Unigene0032214;Unigene0034554;Unigene0037141;Unigene0037142;Unigene0037411;Unigene0037413;Unigene0037414;Unigene0037415;Unigene0037416;Unigene0039336;Unigene0040699;Unigene0042843;Unigene0060336;Unigene0066968;Unigene0066969;Unigene0070153;Unigene0070555	K01942+K00059+K09458+K09458+K02372+K09458+K00208+K00208+K09458+K09458+K09458+K09458+K09458+K09458+K00059+K00208+K09458+K09458+K09458+K09458+K09458
Metabolism	Global and overview maps	Fatty acid metabolism	61	163	0.000106257	0.000935061	ko01212	Unigene0003842;Unigene0005193;Unigene0006435;Unigene0006552;Unigene0010678;Unigene0011161;Unigene0011322;Unigene0013313;Unigene0015031;Unigene0015474;Unigene0016014;Unigene0019714;Unigene0019743;Unigene0021003;Unigene0025044;Unigene0026672;Unigene0026818;Unigene0026992;Unigene0029798;Unigene0030040;Unigene0031597;Unigene0032024;Unigene0032214;Unigene0032776;Unigene0032812;Unigene0034554;Unigene00…	K00626+K10527+K10703+K11262+K00059+K01897+K10781+K10258+K10256+K09458+K10781+K10256+K00232+K01897+K10251+K00648+K01897+K09458+K10781+K00648+K10256+K10258+K02372+K10258+K10251+K09458+K10258+K01897+K00208+K00208+K09458+K09458+K09458+K09458+K09458+K01897+K01897+K01897+K09458+K10258+K00059+K10251+K07513+K00208+K01897+K01897+K10703+K10703+K01897+K07513+K01897+K01897+K01897+K09458+K10256+K09458+K09458+…
Metabolism	Carbohydrate metabolism	Amino sugar and nucleotide sugar metabolism	68	187	0.000122046	0.00100688	ko00520	Unigene0002790;Unigene0003934;Unigene0004586;Unigene0008072;Unigene0009358;Unigene0012084;Unigene0012527;Unigene0012636;Unigene0014981;Unigene0016121;Unigene0017623;Unigene0020914;Unigene0023143;Unigene0023926;Unigene0024488;Unigene0027219;Unigene0027735;Unigene0027871;Unigene0028453;Unigene0028648;Unigene0031386;Unigene0031555;Unigene0031616;Unigene0031926;Unigene0031970;Unigene0033260;Unigene00…	K00012+K01835+K01784+K08679+K00012+K08678+K12450+K12451+K00847+K12447+K08679+K00770+K12448+K12451+K00844+K08678+K00975+K13379+K00844+K08679+K12447+K13648+K02377+K15920+K13648+K08678+K00844+K00012+K13648+K13648+K13648+K13648+K01809+K01784+K08678+K08679+K08678+K01209+K08679+K12373+K13379+K13379+K13648+K12448+K08679+K12449+K01183+K08679+K00847+K00770+K13648+K00844+K18677+K08679+K12450+K12450+K01810+…
Metabolism	Lipid metabolism	Steroid biosynthesis	22	45	0.000280369	0.00217699	ko00100	Unigene0002618;Unigene0008135;Unigene0008711;Unigene0010651;Unigene0019247;Unigene0020498;Unigene0025476;Unigene0026177;Unigene0030499;Unigene0033225;Unigene0033367;Unigene0035875;Unigene0037394;Unigene0038955;Unigene0040281;Unigene0045923;Unigene0047850;Unigene0048685;Unigene0050228;Unigene0052893;Unigene0058765;Unigene0077670	K00227+K00511+K14423+K00511+K01824+K14423+K01052+K08242+K14424+K01853+K08246+K07748+K07748+K09832+K09828+K14674+K00801+K00511+K00511+K00559+K08242+K14424
Metabolism	Lipid metabolism	Linoleic acid metabolism	19	37	0.000326063	0.00239113	ko00591	Unigene0007616;Unigene0010492;Unigene0013438;Unigene0013439;Unigene0016535;Unigene0016536;Unigene0016537;Unigene0023794;Unigene0023908;Unigene0032051;Unigene0034825;Unigene0045923;Unigene0047977;Unigene0049476;Unigene0055222;Unigene0058751;Unigene0059926;Unigene0059927;Unigene0072373	K00454+K00454+K15718+K15718+K00454+K00454+K00454+K15718+K15718+K01047+K07409+K14674+K00454+K00454+K00454+K00454+K00454+K00454+K15718
Cellular Processes	Transport and catabolism	Endocytosis	114	362	0.000842147	0.00585071	ko04144	Unigene0000832;Unigene0001307;Unigene0002553;Unigene0002673;Unigene0003352;Unigene0003582;Unigene0003602;Unigene0003734;Unigene0003900;Unigene0004203;Unigene0004277;Unigene0004278;Unigene0004584;Unigene0005076;Unigene0005739;Unigene0006307;Unigene0007107;Unigene0007222;Unigene0007423;Unigene0008149;Unigene0010692;Unigene0011328;Unigene0011847;Unigene0011911;Unigene0011912;Unigene0012072;Unigene00…	K03283+K01115+K03283+K03283+K07904+K03283+K01528+K12191+K03283+K03283+K03283+K03283+K03283+K03283+K12198+K12194+K10365+K07904+K12486+K03283+K00889+K03283+K07904+K01115+K01115+K01115+K03283+K03283+K01115+K01115+K01115+K01115+K00889+K00889+K10364+K07897+K03283+K07937+K01115+K01115+K01115+K19476+K07904+K03283+K03283+K00889+K07937+K00889+K07904+K07904+K07904+K12196+K10365+K05747+K03283+K03283+K07901+…
Metabolism	Biosynthesis of other secondary metabolites	Indole alkaloid biosynthesis	13	23	0.000898363	0.00592919	ko00901	Unigene0003472;Unigene0007296;Unigene0023222;Unigene0028478;Unigene0032813;Unigene0036234;Unigene0042391;Unigene0042392;Unigene0042394;Unigene0051539;Unigene0052952;Unigene0076163;Unigene0076164	K21026+K21026+K01593+K01593+K21026+K21026+K21026+K21026+K21026+K21026+K21026+K01593+K01593
Metabolism	Lipid metabolism	Ether lipid metabolism	28	67	0.0011199	0.00703939	ko00565	Unigene0001307;Unigene0005742;Unigene0011911;Unigene0011912;Unigene0012072;Unigene0013069;Unigene0013070;Unigene0013459;Unigene0013460;Unigene0019474;Unigene0022101;Unigene0022102;Unigene0022103;Unigene0032051;Unigene0036001;Unigene0037448;Unigene0040881;Unigene0045208;Unigene0045923;Unigene0049031;Unigene0049032;Unigene0054721;Unigene0054824;Unigene0056372;Unigene0057232;Unigene0065007;Unigene00…	K01115+K00993+K01115+K01115+K01115+K01115+K01115+K01115+K01115+K16860+K01115+K01115+K01115+K01047+K13510+K13510+K01115+K01115+K14674+K01115+K01115+K01115+K01114+K01115+K01115+K01115+K13519+K01115
Metabolism	Biosynthesis of other secondary metabolites	Stilbenoid, diarylheptanoid and gingerol biosynthesis	21	46	0.00119734	0.00718402	ko00945	Unigene0005630;Unigene0011036;Unigene0013710;Unigene0013712;Unigene0026053;Unigene0031691;Unigene0032245;Unigene0032246;Unigene0032618;Unigene0032619;Unigene0033220;Unigene0034796;Unigene0038135;Unigene0040259;Unigene0041591;Unigene0041592;Unigene0050663;Unigene0065546;Unigene0069600;Unigene0070221;Unigene0073085	K13065+K13065+K13065+K13065+K00588+K00588+K09754+K09754+K16040+K16040+K13065+K13065+K13065+K00588+K16040+K16040+K13065+K13065+K13065+K13065+K13065
Metabolism	Carbohydrate metabolism	Galactose metabolism	32	80	0.00125317	0.00719212	ko00052	Unigene0003809;Unigene0003934;Unigene0004281;Unigene0004586;Unigene0007240;Unigene0015485;Unigene0016121;Unigene0018249;Unigene0020453;Unigene0022705;Unigene0024488;Unigene0025085;Unigene0026430;Unigene0028453;Unigene0029693;Unigene0029705;Unigene0030188;Unigene0031386;Unigene0034407;Unigene0035496;Unigene0035684;Unigene0040322;Unigene0042532;Unigene0042581;Unigene0043164;Unigene0046161;Unigene00…	K01193+K01835+K07407+K01784+K01193+K01193+K12447+K01785+K07407+K06617+K00844+K01193+K01193+K00844+K00850+K00850+K01193+K12447+K00844+K01784+K01785+K01193+K01193+K01193+K00844+K01193+K01193+K01193+K01193+K01784+K00850+K01193
Metabolism	Metabolism of terpenoids and polyketides	Carotenoid biosynthesis	20	46	0.00318122	0.0174967	ko00906	Unigene0006056;Unigene0006267;Unigene0009449;Unigene0020626;Unigene0021601;Unigene0028152;Unigene0029156;Unigene0031754;Unigene0033103;Unigene0035670;Unigene0036596;Unigene0041500;Unigene0042295;Unigene0042470;Unigene0045694;Unigene0052506;Unigene0056012;Unigene0066617;Unigene0075376;Unigene0077893	K14593+K15746+K09843+K09838+K17912+K09840+K15744+K17911+K02291+K09840+K09837+K09840+K09838+K00514+K06444+K09838+K09842+K09843+K09843+K09843
Metabolism	Glycan biosynthesis and metabolism	Other types of O-glycan biosynthesis	12	23	0.00350256	0.0184935	ko00514	Unigene0000646;Unigene0020341;Unigene0026287;Unigene0032080;Unigene0033749;Unigene0033750;Unigene0037612;Unigene0038623;Unigene0040609;Unigene0043526;Unigene0045464;Unigene0061504	K09667+K20783+K18134+K13667+K18134+K18134+K18134+K18134+K20782+K13667+K13667+K09667
Metabolism	Biosynthesis of other secondary metabolites	Glucosinolate biosynthesis	8	13	0.00458291	0.0232671	ko00966	Unigene0001273;Unigene0006820;Unigene0007108;Unigene0009706;Unigene0011643;Unigene0028488;Unigene0047105;Unigene0076321	K12153+K12153+K00826+K12153+K12153+K12153+K11820+K12153
Metabolism	Biosynthesis of other secondary metabolites	Isoquinoline alkaloid biosynthesis	17	39	0.00613704	0.0300033	ko00950	Unigene0001351;Unigene0008324;Unigene0018273;Unigene0020047;Unigene0023222;Unigene0025311;Unigene0025782;Unigene0028478;Unigene0039550;Unigene0039551;Unigene0040252;Unigene0041232;Unigene0048000;Unigene0051246;Unigene0073485;Unigene0076163;Unigene0076164	K00276+K00422+K00422+K15849+K01593+K14454+K00422+K01593+K00815+K00815+K00422+K00422+K00276+K14455+K00815+K01593+K01593
Genetic Information Processing	Replication and repair	Mismatch repair	45	132	0.00658751	0.0310554	ko03430	Unigene0001428;Unigene0001908;Unigene0002194;Unigene0002412;Unigene0004159;Unigene0004655;Unigene0005725;Unigene0006364;Unigene0006634;Unigene0009301;Unigene0011988;Unigene0018146;Unigene0021350;Unigene0022031;Unigene0023282;Unigene0023862;Unigene0024616;Unigene0026436;Unigene0032366;Unigene0032367;Unigene0035121;Unigene0035483;Unigene0036400;Unigene0036401;Unigene0037040;Unigene0039809;Unigene00…	K04802+K07466+K07466+K07466+K07466+K07466+K07466+K07466+K07466+K07466+K10739+K10739+K02328+K07466+K07466+K04802+K07466+K07466+K07466+K07466+K07466+K07466+K07466+K07466+K07466+K08735+K07466+K10746+K08735+K07466+K07466+K04802+K04802+K04802+K07466+K08734+K07466+K07466+K08737+K07466+K07466+K07466+K07466+K07466+K07466
Genetic Information Processing	Folding, sorting and degradation	SNARE interactions in vesicular transport	24	62	0.00784861	0.0357247	ko04130	Unigene0009476;Unigene0015797;Unigene0021505;Unigene0021989;Unigene0021990;Unigene0022214;Unigene0022987;Unigene0028097;Unigene0031337;Unigene0031655;Unigene0032026;Unigene0032291;Unigene0035810;Unigene0036752;Unigene0037433;Unigene0037477;Unigene0037479;Unigene0039432;Unigene0042996;Unigene0053078;Unigene0053804;Unigene0065633;Unigene0067807;Unigene0069132	K08486+K08498+K08498+K08507+K08507+K08486+K08486+K08486+K08517+K08515+K08486+K08506+K08488+K08497+K08493+K08516+K08516+K08507+K08486+K08490+K08486+K08486+K08489+K08486
Metabolism	Metabolism of terpenoids and polyketides	Diterpenoid biosynthesis	17	41	0.0110455	0.0476675	ko00904	Unigene0008245;Unigene0016818;Unigene0021156;Unigene0024186;Unigene0024684;Unigene0025540;Unigene0026998;Unigene0031200;Unigene0031828;Unigene0032021;Unigene0032134;Unigene0041544;Unigene0047181;Unigene0048740;Unigene0064763;Unigene0067840;Unigene0075077	K04120+K04125+K04120+K04125+K04122+K05282+K04125+K04125+K05282+K05282+K04125+K04125+K04123+K17961+K04124+K04120+K04125
Metabolism	Biosynthesis of other secondary metabolites	Betalain biosynthesis	5	7	0.0111946	0.0476675	ko00965	Unigene0023222;Unigene0028478;Unigene0031510;Unigene0076163;Unigene0076164	K01593+K01593+K15777+K01593+K01593
Metabolism	Amino acid metabolism	Tyrosine metabolism	28	79	0.0164923	0.0680308	ko00350	Unigene0001351;Unigene0006545;Unigene0008324;Unigene0009926;Unigene0010077;Unigene0018273;Unigene0019142;Unigene0020047;Unigene0023222;Unigene0025311;Unigene0025782;Unigene0028478;Unigene0030662;Unigene0031135;Unigene0032228;Unigene0035954;Unigene0039550;Unigene0039551;Unigene0039609;Unigene0040252;Unigene0041232;Unigene0043280;Unigene0043281;Unigene0048000;Unigene0051246;Unigene0073485;Unigene00…	K00276+K00121+K00422+K00121+K00457+K00422+K00121+K15849+K01593+K14454+K00422+K01593+K00121+K18857+K00457+K00001+K00815+K00815+K01555+K00422+K00422+K00001+K00001+K00276+K14455+K00815+K01593+K01593
Metabolism	Metabolism of terpenoids and polyketides	Terpenoid backbone biosynthesis	34	101	0.0202425	0.0809702	ko00900	Unigene0001329;Unigene0003842;Unigene0004072;Unigene0009632;Unigene0010831;Unigene0012290;Unigene0012558;Unigene0019967;Unigene0021083;Unigene0021141;Unigene0023924;Unigene0025725;Unigene0032455;Unigene0032707;Unigene0033885;Unigene0034031;Unigene0035063;Unigene0035073;Unigene0035851;Unigene0037071;Unigene0037992;Unigene0038645;Unigene0038647;Unigene0038649;Unigene0040590;Unigene0040792;Unigene00…	K00919+K00626+K00787+K14066+K10960+K15891+K13789+K01662+K00099+K15892+K05356+K10960+K00021+K00787+K00991+K13789+K15889+K03527+K01823+K15889+K01662+K15892+K15892+K15892+K05356+K00938+K01597+K15889+K15891+K14066+K00021+K01641+K00021+K00869
Metabolism	Carbohydrate metabolism	Ascorbate and aldarate metabolism	30	88	0.0235068	0.0902094	ko00053	Unigene0002790;Unigene0005623;Unigene0005783;Unigene0008342;Unigene0009358;Unigene0013231;Unigene0016121;Unigene0018838;Unigene0018839;Unigene0022695;Unigene0023555;Unigene0024966;Unigene0027831;Unigene0028845;Unigene0031386;Unigene0034417;Unigene0034875;Unigene0038977;Unigene0040225;Unigene0044643;Unigene0045755;Unigene0048426;Unigene0049675;Unigene0049677;Unigene0049678;Unigene0049680;Unigene00…	K00012+K17744+K00434+K00434+K00012+K00423+K12447+K08232+K08232+K08232+K00128+K00434+K21888+K14190+K12447+K19642+K00012+K21888+K14190+K00128+K00128+K21888+K00012+K00012+K00012+K00012+K21888+K21888+K08232+K00434
Environmental Information Processing	Signal transduction	Phosphatidylinositol signaling system	41	127	0.0239192	0.0902094	ko04070	Unigene0000982;Unigene0002502;Unigene0006071;Unigene0007518;Unigene0010692;Unigene0010932;Unigene0011594;Unigene0011880;Unigene0014938;Unigene0015949;Unigene0015950;Unigene0022048;Unigene0022049;Unigene0022828;Unigene0023349;Unigene0024736;Unigene0025500;Unigene0025981;Unigene0027660;Unigene0030558;Unigene0031272;Unigene0032319;Unigene0035948;Unigene0038637;Unigene0038972;Unigene0041033;Unigene00…	K20279+K21797+K20279+K05857+K00889+K05857+K02183+K01099+K01099+K00889+K00889+K18081+K18081+K00999+K20279+K00889+K00913+K00889+K00913+K01110+K05857+K05857+K13024+K00913+K00981+K05857+K00901+K01110+K00901+K00921+K00901+K18081+K21797+K21797+K00913+K05857+K21797+K00901+K00901+K00888+K00901
Metabolism	Metabolism of terpenoids and polyketides	Sesquiterpenoid and triterpenoid biosynthesis	14	35	0.0281546	0.103233	ko00909	Unigene0008135;Unigene0010651;Unigene0012290;Unigene0012684;Unigene0028099;Unigene0028100;Unigene0029985;Unigene0032936;Unigene0046277;Unigene0047850;Unigene0048685;Unigene0050228;Unigene0066013;Unigene0076830	K00511+K00511+K15891+K15803+K15803+K15803+K20561+K15800+K15891+K00801+K00511+K00511+K22065+K15803
Metabolism	Metabolism of other amino acids	Cyanoamino acid metabolism	28	83	0.0320413	0.114309	ko00460	Unigene0000261;Unigene0001273;Unigene0005970;Unigene0006820;Unigene0009706;Unigene0011643;Unigene0015176;Unigene0019375;Unigene0026506;Unigene0028488;Unigene0028694;Unigene0033760;Unigene0036279;Unigene0037825;Unigene0041416;Unigene0044929;Unigene0047532;Unigene0048182;Unigene0051408;Unigene0054136;Unigene0054137;Unigene0054473;Unigene0055841;Unigene0057970;Unigene0068354;Unigene0069767;Unigene00…	K01455+K12153+K01188+K12153+K12153+K12153+K05350+K08248+K05350+K12153+K00600+K01188+K05350+K08248+K01188+K05349+K05350+K05350+K01188+K01188+K01188+K18592+K01188+K05349+K05349+K05350+K00600+K12153
Metabolism	Metabolism of cofactors and vitamins	Riboflavin metabolism	12	30	0.0406475	0.141197	ko00740	Unigene0015358;Unigene0015359;Unigene0017368;Unigene0023894;Unigene0031127;Unigene0032623;Unigene0032966;Unigene0032967;Unigene0038465;Unigene0042023;Unigene0046833;Unigene0052124	K14379+K14379+K18453+K14379+K11752+K20884+K14379+K14379+K14379+K01513+K20884+K20884
Cellular Processes	Transport and catabolism	Phagosome	56	187	0.0421631	0.142581	ko04145	Unigene0000017;Unigene0001966;Unigene0003942;Unigene0004169;Unigene0004272;Unigene0006840;Unigene0007570;Unigene0007789;Unigene0008584;Unigene0011719;Unigene0013004;Unigene0013547;Unigene0015888;Unigene0018632;Unigene0019736;Unigene0021399;Unigene0022058;Unigene0022925;Unigene0024620;Unigene0026266;Unigene0026417;Unigene0027079;Unigene0027261;Unigene0028532;Unigene0028533;Unigene0028952;Unigene00…	K08057+K07375+K08057+K08054+K07375+K07374+K07375+K02154+K02146+K07375+K02151+K04392+K07375+K02149+K07897+K09481+K04392+K03661+K07375+K02152+K07374+K07374+K02152+K02152+K02152+K04392+K02154+K02150+K08517+K01365+K08488+K07374+K07889+K04392+K04392+K07374+K07374+K07374+K07374+K08057+K08057+K02154+K08054+K07375+K07375+K00921+K04392+K08054+K04392+K07897+K04392+K09481+K05692+K07375+K07374+K07374
Metabolism	Lipid metabolism	Synthesis and degradation of ketone bodies	5	9	0.0432064	0.142581	ko00072	Unigene0003842;Unigene0020902;Unigene0057757;Unigene0059466;Unigene0059467	K00626+K01640+K01641+K01640+K01640
Genetic Information Processing	Replication and repair	Homologous recombination	49	162	0.0464344	0.149496	ko03440	Unigene0001908;Unigene0002194;Unigene0002412;Unigene0003342;Unigene0004159;Unigene0004655;Unigene0005725;Unigene0006364;Unigene0006532;Unigene0006634;Unigene0009301;Unigene0011988;Unigene0014238;Unigene0018146;Unigene0021350;Unigene0022031;Unigene0022297;Unigene0023282;Unigene0024616;Unigene0026436;Unigene0026654;Unigene0030283;Unigene0032366;Unigene0032367;Unigene0035121;Unigene0035483;Unigene00…	K07466+K07466+K07466+K03165+K07466+K07466+K07466+K07466+K03165+K07466+K07466+K10739+K10875+K10739+K02328+K07466+K10875+K07466+K07466+K07466+K08775+K10875+K07466+K07466+K07466+K07466+K07466+K07466+K07466+K07466+K10901+K10875+K10875+K07466+K07466+K10875+K07466+K10865+K07466+K07466+K07466+K07466+K10875+K07466+K07466+K07466+K10875+K07466+K10901
Metabolism	Carbohydrate metabolism	Inositol phosphate metabolism	36	115	0.0504778	0.158644	ko00562	Unigene0000982;Unigene0002502;Unigene0006071;Unigene0007518;Unigene0010692;Unigene0010932;Unigene0011880;Unigene0014938;Unigene0015949;Unigene0015950;Unigene0017946;Unigene0022048;Unigene0022049;Unigene0022828;Unigene0023349;Unigene0024736;Unigene0025500;Unigene0025981;Unigene0027660;Unigene0027881;Unigene0030558;Unigene0031272;Unigene0032319;Unigene0038637;Unigene0039244;Unigene0041033;Unigene00…	K20279+K21797+K20279+K05857+K00889+K05857+K01099+K01099+K00889+K00889+K01803+K18081+K18081+K00999+K20279+K00889+K00913+K00889+K00913+K01858+K01110+K05857+K05857+K00913+K03103+K05857+K01110+K00921+K18081+K21797+K21797+K00913+K05857+K21797+K00888+K01114
Metabolism	Lipid metabolism	Biosynthesis of unsaturated fatty acids	23	69	0.0553524	0.169919	ko01040	Unigene0006435;Unigene0008834;Unigene0010678;Unigene0013313;Unigene0015031;Unigene0019714;Unigene0019743;Unigene0025044;Unigene0031597;Unigene0032024;Unigene0032776;Unigene0032812;Unigene0035933;Unigene0039633;Unigene0040699;Unigene0042230;Unigene0042530;Unigene0043924;Unigene0043925;Unigene0058013;Unigene0063721;Unigene0069905;Unigene0070599	K10703+K01068+K00059+K10258+K10256+K10256+K00232+K10251+K10256+K10258+K10258+K10251+K10258+K10258+K00059+K10251+K07513+K10703+K10703+K07513+K10256+K10703+K10256
Genetic Information Processing	Translation	Aminoacyl-tRNA biosynthesis	62	213	0.0574448	0.172334	ko00970	Unigene0000871;Unigene0002402;Unigene0004652;Unigene0007172;Unigene0008063;Unigene0010116;Unigene0012842;Unigene0014698;Unigene0016091;Unigene0016271;Unigene0018096;Unigene0019492;Unigene0021462;Unigene0024871;Unigene0024872;Unigene0025114;Unigene0027523;Unigene0027562;Unigene0028166;Unigene0028996;Unigene0030014;Unigene0035605;Unigene0036177;Unigene0037994;Unigene0039756;Unigene0039923;Unigene00…	K01887+K01887+K01870+K01883+K01887+K01880+K01887+K01887+K01893+K01887+K01887+K01887+K01887+K01887+K01887+K01887+K01868+K22503+K01887+K01893+K01873+K01887+K01887+K01887+K01887+K22503+K01887+K01869+K01887+K04567+K04567+K01887+K01887+K01887+K01874+K01873+K01887+K01887+K01887+K01887+K01874+K01893+K01874+K01880+K01872+K01872+K01885+K01887+K01869+K01869+K01886+K01887+K01870+K01885+K01887+K01887+K01887+…
Metabolism	Glycan biosynthesis and metabolism	Other glycan degradation	12	32	0.0656298	0.192514	ko00511	Unigene0002543;Unigene0003682;Unigene0007645;Unigene0014720;Unigene0014721;Unigene0040138;Unigene0045757;Unigene0056778;Unigene0056779;Unigene0062753;Unigene0076368;Unigene0076369	K01191+K15923+K15923+K01206+K01206+K12373+K01206+K17108+K17108+K17108+K01191+K01191
Genetic Information Processing	Replication and repair	Nucleotide excision repair	47	163	0.100537	0.288498	ko03420	Unigene0001428;Unigene0001908;Unigene0002194;Unigene0002412;Unigene0004159;Unigene0004655;Unigene0005725;Unigene0006364;Unigene0006634;Unigene0009301;Unigene0011988;Unigene0013560;Unigene0013781;Unigene0018146;Unigene0021350;Unigene0022031;Unigene0023282;Unigene0023862;Unigene0024616;Unigene0026436;Unigene0028575;Unigene0032366;Unigene0032367;Unigene0035121;Unigene0035483;Unigene0036400;Unigene00…	K04802+K07466+K07466+K07466+K07466+K07466+K07466+K07466+K07466+K07466+K10739+K10140+K10848+K10739+K02328+K07466+K07466+K04802+K07466+K07466+K02324+K07466+K07466+K07466+K07466+K07466+K07466+K07466+K07466+K07466+K07466+K04802+K04802+K04802+K07466+K07466+K07466+K10843+K10843+K07466+K07466+K02324+K07466+K07466+K07466+K07466+K10843
Metabolism	Metabolism of terpenoids and polyketides	Monoterpenoid biosynthesis	14	42	0.117581	0.318628	ko00902	Unigene0006628;Unigene0007241;Unigene0010707;Unigene0014564;Unigene0014565;Unigene0017019;Unigene0017020;Unigene0017021;Unigene0020668;Unigene0044452;Unigene0044455;Unigene0063670;Unigene0076682;Unigene0077434	K15095+K07385+K15095+K07385+K07385+K07385+K07385+K07385+K07385+K15095+K15095+K07385+K07385+K07385
Metabolism	Glycan biosynthesis and metabolism	Glycosaminoglycan degradation	10	28	0.117786	0.318628	ko00531	Unigene0004222;Unigene0025351;Unigene0033824;Unigene0038086;Unigene0040138;Unigene0043594;Unigene0044497;Unigene0048102;Unigene0051891;Unigene0053823	K01205+K07964+K07964+K07964+K12373+K01205+K07964+K07964+K07964+K01205
Metabolism	Lipid metabolism	alpha-Linolenic acid metabolism	22	71	0.118279	0.318628	ko00592	Unigene0005193;Unigene0007223;Unigene0007616;Unigene0010492;Unigene0016535;Unigene0016536;Unigene0016537;Unigene0019743;Unigene0024485;Unigene0031135;Unigene0032051;Unigene0033529;Unigene0041319;Unigene0042530;Unigene0045923;Unigene0047977;Unigene0049476;Unigene0055222;Unigene0058013;Unigene0058751;Unigene0059926;Unigene0059927	K10527+K01723+K00454+K00454+K00454+K00454+K00454+K00232+K05894+K18857+K01047+K05894+K10525+K07513+K14674+K00454+K00454+K00454+K07513+K00454+K00454+K00454
Metabolism	Glycan biosynthesis and metabolism	Glycosphingolipid biosynthesis - globo and isoglobo series	4	9	0.151813	0.400786	ko00603	Unigene0004281;Unigene0020453;Unigene0040080;Unigene0040138	K07407+K07407+K01988+K12373
Metabolism	Carbohydrate metabolism	Glycolysis / Gluconeogenesis	74	275	0.164554	0.424196	ko00010	Unigene0003457;Unigene0003934;Unigene0005154;Unigene0005756;Unigene0006545;Unigene0007530;Unigene0008050;Unigene0009863;Unigene0009926;Unigene0009975;Unigene0011962;Unigene0011963;Unigene0012999;Unigene0013000;Unigene0013462;Unigene0017946;Unigene0018249;Unigene0019142;Unigene0019274;Unigene0021118;Unigene0021533;Unigene0022527;Unigene0023555;Unigene0024488;Unigene0024967;Unigene0028453;Unigene00…	K01689+K01835+K00134+K01568+K00121+K01689+K00873+K01792+K00121+K01568+K00873+K00873+K00134+K00134+K15633+K01803+K01785+K00121+K00002+K00002+K00873+K00927+K00128+K00844+K00895+K00844+K01568+K00850+K00850+K00121+K18857+K01623+K01623+K00134+K01834+K00873+K00844+K00627+K01792+K01785+K00162+K00001+K03103+K01792+K00134+K00873+K00162+K00895+K00873+K01610+K00844+K00001+K00001+K01792+K00382+K01689+K00128+…
Metabolism	Lipid metabolism	Fatty acid degradation	32	112	0.167107	0.424196	ko00071	Unigene0003842;Unigene0005193;Unigene0006545;Unigene0009926;Unigene0011161;Unigene0019142;Unigene0019743;Unigene0021003;Unigene0023555;Unigene0024441;Unigene0026818;Unigene0030662;Unigene0031135;Unigene0031483;Unigene0035954;Unigene0036034;Unigene0038836;Unigene0038837;Unigene0038838;Unigene0042530;Unigene0043280;Unigene0043281;Unigene0043870;Unigene0043872;Unigene0044140;Unigene0044643;Unigene00…	K00626+K10527+K00121+K00121+K01897+K00121+K00232+K01897+K00128+K07517+K01897+K00121+K18857+K07517+K00001+K01897+K01897+K01897+K01897+K07513+K00001+K00001+K01897+K01897+K20495+K00128+K00128+K01897+K07513+K01897+K01897+K01897
Metabolism	Amino acid metabolism	Phenylalanine, tyrosine and tryptophan biosynthesis	26	93	0.233423	0.581356	ko00400	Unigene0000264;Unigene0008669;Unigene0016546;Unigene0020047;Unigene0022434;Unigene0025311;Unigene0033904;Unigene0035516;Unigene0036288;Unigene0038737;Unigene0038738;Unigene0039550;Unigene0039551;Unigene0042305;Unigene0043015;Unigene0043895;Unigene0045621;Unigene0046283;Unigene0046672;Unigene0048136;Unigene0049764;Unigene0051246;Unigene0055453;Unigene0056086;Unigene0063491;Unigene0073485	K01850+K13832+K13832+K15849+K05359+K14454+K00766+K00800+K01657+K05359+K05359+K00815+K00815+K05359+K01696+K01696+K01850+K05359+K05359+K01626+K01626+K14455+K01850+K13832+K00891+K00815
Metabolism	Biosynthesis of other secondary metabolites	Anthocyanin biosynthesis	1	1	0.242458	0.592675	ko00942	Unigene0006904	K12933
Metabolism	Amino acid metabolism	Arginine and proline metabolism	28	102	0.256336	0.615206	ko00330	Unigene0000784;Unigene0002800;Unigene0007457;Unigene0009478;Unigene0023236;Unigene0023555;Unigene0025311;Unigene0026361;Unigene0031626;Unigene0031725;Unigene0031726;Unigene0032057;Unigene0032386;Unigene0033418;Unigene0035917;Unigene0036566;Unigene0037404;Unigene0038319;Unigene0041298;Unigene0042645;Unigene0043051;Unigene0043230;Unigene0044643;Unigene0045755;Unigene0050694;Unigene0051246;Unigene00…	K12657+K00797+K01611+K13366+K00472+K00128+K14454+K00797+K00294+K00294+K00294+K00472+K00472+K00797+K12259+K01611+K00472+K00318+K00472+K00294+K00318+K01583+K00128+K00128+K00472+K14455+K12657+K17839
Metabolism	Metabolism of terpenoids and polyketides	Brassinosteroid biosynthesis	7	22	0.271537	0.630138	ko00905	Unigene0008336;Unigene0009214;Unigene0035442;Unigene0037383;Unigene0039542;Unigene0045175;Unigene0068854	K15639+K15639+K15639+K12638+K20623+K20623+K15639
Metabolism	Energy metabolism	Nitrogen metabolism	17	60	0.272105	0.630138	ko00910	Unigene0000261;Unigene0000911;Unigene0002155;Unigene0006799;Unigene0020169;Unigene0020605;Unigene0021288;Unigene0021289;Unigene0024859;Unigene0026333;Unigene0030918;Unigene0036436;Unigene0041691;Unigene0042631;Unigene0043547;Unigene0047662;Unigene0070919	K01455+K00261+K01674+K01674+K01915+K01674+K01674+K01674+K01674+K01673+K01674+K01674+K02575+K00264+K00261+K01674+K01673
Metabolism	Amino acid metabolism	Tryptophan metabolism	19	68	0.278419	0.633643	ko00380	Unigene0003842;Unigene0005619;Unigene0007865;Unigene0008144;Unigene0023222;Unigene0023555;Unigene0024943;Unigene0025956;Unigene0028478;Unigene0034021;Unigene0034825;Unigene0037388;Unigene0042647;Unigene0044643;Unigene0045755;Unigene0047105;Unigene0057359;Unigene0076163;Unigene0076164	K00626+K11816+K11816+K11816+K01593+K00128+K11816+K11816+K01593+K16903+K07409+K00164+K16903+K00128+K00128+K11820+K00164+K01593+K01593
Genetic Information Processing	Replication and repair	Non-homologous end-joining	6	19	0.303941	0.680003	ko03450	Unigene0031642;Unigene0031643;Unigene0031644;Unigene0035342;Unigene0046713;Unigene0053972	K03512+K03512+K03512+K10885+K04799+K10865
Metabolism	Amino acid metabolism	Phenylalanine metabolism	21	78	0.330135	0.724208	ko00360	Unigene0001263;Unigene0001351;Unigene0010077;Unigene0019549;Unigene0020047;Unigene0023222;Unigene0025311;Unigene0026053;Unigene0028478;Unigene0031691;Unigene0032228;Unigene0035837;Unigene0038568;Unigene0039550;Unigene0039551;Unigene0040259;Unigene0048000;Unigene0051246;Unigene0073485;Unigene0076163;Unigene0076164	K01904+K00276+K00457+K01904+K15849+K01593+K14454+K00588+K01593+K00588+K00457+K10775+K01904+K00815+K00815+K00588+K00276+K14455+K00815+K01593+K01593
Metabolism	Carbohydrate metabolism	Fructose and mannose metabolism	27	102	0.334672	0.724208	ko00051	Unigene0014981;Unigene0017946;Unigene0020161;Unigene0024488;Unigene0024967;Unigene0028123;Unigene0028453;Unigene0028522;Unigene0029693;Unigene0029705;Unigene0030251;Unigene0031616;Unigene0032124;Unigene0032893;Unigene0034407;Unigene0035349;Unigene0039540;Unigene0041062;Unigene0042026;Unigene0043052;Unigene0043164;Unigene0048364;Unigene0050850;Unigene0057988;Unigene0058943;Unigene0068806;Unigene00…	K00847+K01803+K19355+K00844+K00895+K18447+K00844+K19355+K00850+K00850+K19355+K02377+K01623+K01623+K00844+K01809+K19355+K00895+K00847+K00863+K00844+K00895+K00850+K00895+K00966+K00847+K00895
Environmental Information Processing	Signal transduction	Plant hormone signal transduction	104	413	0.343411	0.731133	ko04075	Unigene0000473;Unigene0002034;Unigene0005033;Unigene0005427;Unigene0007433;Unigene0008371;Unigene0011043;Unigene0011103;Unigene0013198;Unigene0013967;Unigene0014154;Unigene0015408;Unigene0016911;Unigene0017482;Unigene0017690;Unigene0018231;Unigene0018497;Unigene0018859;Unigene0018860;Unigene0019227;Unigene0019232;Unigene0019777;Unigene0019862;Unigene0020050;Unigene0021670;Unigene0022725;Unigene00…	K13463+K14497+K14488+K13463+K14505+K14504+K14490+K14497+K13464+K14488+K13463+K13449+K13463+K14488+K14488+K14484+K14484+K14491+K14491+K14488+K14503+K14492+K14484+K13449+K14505+K14514+K14496+K14497+K14490+K14484+K14497+K14488+K14488+K14487+K14484+K14504+K14504+K13449+K14484+K14484+K14505+K13464+K13464+K14488+K13416+K14484+K14487+K13464+K13946+K14487+K13464+K14487+K14492+K14431+K13946+K14496+K14491+…
Metabolism	Metabolism of cofactors and vitamins	Ubiquinone and other terpenoid-quinone biosynthesis	16	59	0.349659	0.732619	ko00130	Unigene0001263;Unigene0001295;Unigene0010077;Unigene0016869;Unigene0016870;Unigene0019549;Unigene0023375;Unigene0028238;Unigene0032228;Unigene0032905;Unigene0038568;Unigene0039550;Unigene0039551;Unigene0049065;Unigene0051211;Unigene0073485	K01904+K14760+K00457+K03809+K03809+K01904+K03809+K03183+K00457+K03809+K01904+K00815+K00815+K05928+K05928+K00815
Metabolism	Amino acid metabolism	Valine, leucine and isoleucine biosynthesis	7	24	0.359159	0.740765	ko00290	Unigene0007108;Unigene0028089;Unigene0040679;Unigene0048890;Unigene0048891;Unigene0048894;Unigene0048895	K00826+K01653+K01652+K01754+K01754+K01754+K01754
Metabolism	Glycan biosynthesis and metabolism	Glycosphingolipid biosynthesis - lacto and neolacto series	1	2	0.42615	0.865413	ko00601	Unigene0040080	K01988
Metabolism	Carbohydrate metabolism	Butanoate metabolism	8	30	0.447132	0.885664	ko00650	Unigene0003842;Unigene0020902;Unigene0028089;Unigene0040679;Unigene0047544;Unigene0057757;Unigene0059466;Unigene0059467	K00626+K01640+K01653+K01652+K01580+K01641+K01640+K01640
Genetic Information Processing	Folding, sorting and degradation	Ubiquitin mediated proteolysis	66	267	0.451348	0.885664	ko04120	Unigene0003421;Unigene0004223;Unigene0007238;Unigene0007681;Unigene0010061;Unigene0010178;Unigene0013483;Unigene0013560;Unigene0014963;Unigene0014997;Unigene0017967;Unigene0018716;Unigene0020609;Unigene0021363;Unigene0021843;Unigene0023390;Unigene0023572;Unigene0023965;Unigene0024172;Unigene0024173;Unigene0024319;Unigene0024779;Unigene0025326;Unigene0026057;Unigene0026518;Unigene0026559;Unigene00…	K03364+K03363+K03869+K10581+K03364+K03363+K03094+K10140+K10581+K04706+K03347+K10143+K04506+K06688+K03094+K10581+K03363+K10581+K10576+K10576+K04506+K10581+K03094+K10143+K03094+K04506+K04706+K04706+K04706+K10577+K10577+K04506+K10581+K10581+K04649+K10144+K04706+K04706+K10143+K03355+K03094+K04506+K10581+K03363+K10581+K10581+K10581+K10576+K03352+K10592+K04706+K04706+K10581+K10573+K10581+K10581+K10581+…
Metabolism	Metabolism of other amino acids	Glutathione metabolism	42	169	0.456251	0.885664	ko00480	Unigene0002800;Unigene0004086;Unigene0005347;Unigene0005783;Unigene0008279;Unigene0008342;Unigene0013692;Unigene0018366;Unigene0020884;Unigene0022700;Unigene0024648;Unigene0024966;Unigene0025517;Unigene0026361;Unigene0027424;Unigene0027425;Unigene0027831;Unigene0028395;Unigene0032757;Unigene0033418;Unigene0038859;Unigene0038977;Unigene0039478;Unigene0040233;Unigene0041058;Unigene0041602;Unigene00…	K00797+K00383+K00432+K00434+K01255+K00434+K00799+K00799+K00799+K00432+K00799+K00434+K10808+K00797+K00432+K00432+K21888+K00799+K00799+K00797+K00036+K21888+K00033+K22596+K00799+K00383+K00799+K21888+K00799+K10808+K00432+K00383+K21888+K21888+K00799+K00799+K18592+K00033+K00383+K00799+K00434+K00799
Environmental Information Processing	Membrane transport	ABC transporters	18	72	0.485888	0.929525	ko02010	Unigene0000217;Unigene0004901;Unigene0014092;Unigene0015903;Unigene0017310;Unigene0021977;Unigene0027561;Unigene0028091;Unigene0038516;Unigene0044280;Unigene0048574;Unigene0054525;Unigene0054585;Unigene0056572;Unigene0056680;Unigene0060498;Unigene0073092;Unigene0076697	K05666+K05658+K05658+K05658+K05658+K05658+K05665+K05658+K05658+K05658+K05666+K05658+K05658+K05658+K05658+K05666+K05658+K05658
Metabolism	Biosynthesis of other secondary metabolites	Tropane, piperidine and pyridine alkaloid biosynthesis	8	32	0.52828	0.982922	ko00960	Unigene0001351;Unigene0020047;Unigene0025311;Unigene0039550;Unigene0039551;Unigene0048000;Unigene0051246;Unigene0073485	K00276+K15849+K14454+K00815+K00815+K00276+K14455+K00815
Metabolism	Amino acid metabolism	Glycine, serine and threonine metabolism	33	136	0.531413	0.982922	ko00260	Unigene0001351;Unigene0013462;Unigene0017549;Unigene0022240;Unigene0023239;Unigene0028694;Unigene0030083;Unigene0033457;Unigene0037062;Unigene0038299;Unigene0040336;Unigene0040365;Unigene0043015;Unigene0043895;Unigene0043913;Unigene0043958;Unigene0043959;Unigene0048000;Unigene0048890;Unigene0048891;Unigene0048894;Unigene0048895;Unigene0050174;Unigene0050596;Unigene0051432;Unigene0051851;Unigene00…	K00276+K15633+K02437+K15919+K00108+K00600+K02437+K01834+K00827+K00872+K00281+K00058+K01696+K01696+K00382+K00058+K00058+K00276+K01754+K01754+K01754+K01754+K01620+K15919+K12524+K00827+K00281+K00281+K12524+K15919+K00281+K15919+K00600
Metabolism	Metabolism of other amino acids	Phosphonate and phosphinate metabolism	2	7	0.536139	0.982922	ko00440	Unigene0005742;Unigene0040672	K00993+K00967
Metabolism	Lipid metabolism	Arachidonic acid metabolism	10	41	0.55162	0.986398	ko00590	Unigene0005347;Unigene0022700;Unigene0022940;Unigene0027424;Unigene0027425;Unigene0028734;Unigene0032051;Unigene0045923;Unigene0049166;Unigene0054473	K00432+K00432+K15730+K00432+K00432+K00079+K01047+K14674+K00432+K18592
Organismal Systems	Environmental adaptation	Circadian rhythm - plant	15	62	0.552981	0.986398	ko04712	Unigene0006890;Unigene0018716;Unigene0023114;Unigene0023115;Unigene0023118;Unigene0025340;Unigene0026057;Unigene0032605;Unigene0032632;Unigene0036578;Unigene0037590;Unigene0037591;Unigene0043076;Unigene0044346;Unigene0071316	K16241+K10143+K12125+K12125+K12125+K12127+K10143+K00660+K10143+K12127+K16223+K16223+K12121+K12133+K00660
Metabolism	Glycan biosynthesis and metabolism	Mannose type O-glycan biosyntheis	1	3	0.565315	0.994955	ko00515	Unigene0026180	K18207
Metabolism	Amino acid metabolism	Valine, leucine and isoleucine degradation	20	84	0.579519	1	ko00280	Unigene0003842;Unigene0007108;Unigene0020902;Unigene0021382;Unigene0023555;Unigene0023990;Unigene0029281;Unigene0030219;Unigene0037062;Unigene0042530;Unigene0042782;Unigene0043913;Unigene0044643;Unigene0045755;Unigene0046095;Unigene0051851;Unigene0057757;Unigene0058013;Unigene0059466;Unigene0059467	K00626+K00826+K01640+K05605+K00128+K00166+K05605+K05605+K00827+K07513+K00020+K00382+K00128+K00128+K05605+K00827+K01641+K07513+K01640+K01640
Metabolism	Carbohydrate metabolism	C5-Branched dibasic acid metabolism	2	8	0.613944	1	ko00660	Unigene0028089;Unigene0040679	K01653+K01652
Metabolism	Metabolism of other amino acids	beta-Alanine metabolism	17	73	0.620787	1	ko00410	Unigene0001351;Unigene0002800;Unigene0009478;Unigene0021382;Unigene0023555;Unigene0026361;Unigene0029281;Unigene0030219;Unigene0033418;Unigene0035917;Unigene0044643;Unigene0045755;Unigene0046095;Unigene0047236;Unigene0047544;Unigene0048000;Unigene0059771	K00276+K00797+K13366+K05605+K00128+K00797+K05605+K05605+K00797+K12259+K00128+K00128+K05605+K01578+K01580+K00276+K17839
Metabolism	Lipid metabolism	Sphingolipid metabolism	10	44	0.650119	1	ko00600	Unigene0001901;Unigene0004281;Unigene0013932;Unigene0020453;Unigene0047563;Unigene0048709;Unigene0048711;Unigene0056778;Unigene0056779;Unigene0062753	K12349+K07407+K04708+K07407+K12349+K04711+K04711+K17108+K17108+K17108
Metabolism	Amino acid metabolism	Cysteine and methionine metabolism	39	168	0.652818	1	ko00270	Unigene0002800;Unigene0007068;Unigene0007108;Unigene0007457;Unigene0007635;Unigene0007834;Unigene0025208;Unigene0025311;Unigene0026361;Unigene0027454;Unigene0029346;Unigene0030545;Unigene0030917;Unigene0031091;Unigene0032170;Unigene0032202;Unigene0033418;Unigene0035424;Unigene0036566;Unigene0037062;Unigene0038627;Unigene0039550;Unigene0039551;Unigene0039620;Unigene0043078;Unigene0043276;Unigene00…	K00797+K00558+K00826+K01611+K05933+K00558+K00558+K14454+K00797+K00547+K00558+K00899+K00547+K00026+K00025+K20772+K00797+K00558+K01611+K00827+K01761+K00815+K00815+K00547+K00558+K00789+K00026+K00026+K00789+K00789+K14455+K12524+K00827+K05933+K01251+K12524+K01762+K00815+K00558
Metabolism	Biosynthesis of other secondary metabolites	Caffeine metabolism	1	4	0.670743	1	ko00232	Unigene0034825	K07409
Metabolism	Carbohydrate metabolism	Pentose phosphate pathway	26	114	0.675774	1	ko00030	Unigene0003934;Unigene0004985;Unigene0005624;Unigene0006007;Unigene0009762;Unigene0022536;Unigene0024967;Unigene0029302;Unigene0029303;Unigene0029693;Unigene0029705;Unigene0032124;Unigene0032893;Unigene0038423;Unigene0038859;Unigene0039478;Unigene0041062;Unigene0045086;Unigene0046100;Unigene0048364;Unigene0050850;Unigene0053237;Unigene0053238;Unigene0057984;Unigene0057988;Unigene0074878	K01835+K01807+K01057+K01057+K01057+K01057+K00895+K01057+K01057+K00850+K00850+K01623+K01623+K00615+K00036+K00033+K00895+K00615+K01810+K00895+K00850+K01057+K01057+K00033+K00895+K00895
Metabolism	Carbohydrate metabolism	Pyruvate metabolism	46	200	0.68745	1	ko00620	Unigene0000327;Unigene0003576;Unigene0003842;Unigene0006468;Unigene0006552;Unigene0008050;Unigene0011962;Unigene0011963;Unigene0015257;Unigene0021533;Unigene0023555;Unigene0031091;Unigene0032170;Unigene0033077;Unigene0033868;Unigene0034551;Unigene0035755;Unigene0036451;Unigene0040421;Unigene0040813;Unigene0040927;Unigene0042356;Unigene0042560;Unigene0042562;Unigene0042563;Unigene0042564;Unigene00…	K01006+K01595+K00626+K00028+K11262+K00873+K00873+K00873+K00029+K00873+K00128+K00026+K00025+K01759+K00873+K00627+K00162+K00029+K00873+K00162+K00028+K00873+K01595+K01595+K01595+K01595+K01595+K01610+K00382+K00028+K00026+K00128+K01595+K00627+K00128+K00873+K00026+K00029+K00873+K00873+K00873+K00873+K00029+K01610+K00627+K00873
Metabolism	Biosynthesis of other secondary metabolites	Monobactam biosynthesis	3	14	0.696781	1	ko00261	Unigene0023912;Unigene0051432;Unigene0059380	K01714+K12524+K12524
Metabolism	Metabolism of cofactors and vitamins	Nicotinate and nicotinamide metabolism	8	37	0.705891	1	ko00760	Unigene0026833;Unigene0028409;Unigene0033291;Unigene0035644;Unigene0035645;Unigene0042023;Unigene0043899;Unigene0048293	K03787+K00763+K18551+K18551+K18551+K01513+K03787+K18551
Metabolism	Metabolism of terpenoids and polyketides	Zeatin biosynthesis	7	33	0.721462	1	ko00908	Unigene0004796;Unigene0008206;Unigene0008292;Unigene0013100;Unigene0016460;Unigene0030536;Unigene0060566	K13493+K00279+K10760+K00279+K00279+K00279+K13495
Genetic Information Processing	Replication and repair	Base excision repair	16	73	0.721617	1	ko03410	Unigene0001428;Unigene0006495;Unigene0021350;Unigene0023862;Unigene0026175;Unigene0028575;Unigene0031122;Unigene0031642;Unigene0031643;Unigene0031644;Unigene0034353;Unigene0046713;Unigene0050689;Unigene0050690;Unigene0050695;Unigene0063574	K04802+K01246+K02328+K04802+K01246+K02324+K01246+K03512+K03512+K03512+K01246+K04799+K04802+K04802+K04802+K02324
Metabolism	Amino acid metabolism	Lysine degradation	16	74	0.742683	1	ko00310	Unigene0001223;Unigene0003842;Unigene0013596;Unigene0013597;Unigene0013598;Unigene0017214;Unigene0017215;Unigene0023136;Unigene0023555;Unigene0037388;Unigene0044643;Unigene0045755;Unigene0057359;Unigene0059920;Unigene0063461;Unigene0071307	K11420+K00626+K11430+K11430+K11430+K11430+K11430+K11430+K00128+K00164+K00128+K00128+K00164+K11420+K11423+K00658
Metabolism	Glycan biosynthesis and metabolism	Glycosphingolipid biosynthesis - ganglio series	1	5	0.75061	1	ko00604	Unigene0040138	K12373
Metabolism	Metabolism of cofactors and vitamins	Lipoic acid metabolism	1	5	0.75061	1	ko00785	Unigene0051878	K03644
Metabolism	Biosynthesis of other secondary metabolites	Flavone and flavonol biosynthesis	1	5	0.75061	1	ko00944	Unigene0043074	K05280
Metabolism	Metabolism of cofactors and vitamins	Pantothenate and CoA biosynthesis	7	34	0.751755	1	ko00770	Unigene0007108;Unigene0026935;Unigene0028089;Unigene0035010;Unigene0040679;Unigene0042023;Unigene0061607	K00826+K09680+K01653+K01598+K01652+K01513+K01922
Genetic Information Processing	Folding, sorting and degradation	Protein processing in endoplasmic reticulum	105	461	0.790586	1	ko04141	Unigene0000017;Unigene0000579;Unigene0000832;Unigene0001410;Unigene0001804;Unigene0002553;Unigene0002673;Unigene0003567;Unigene0003582;Unigene0003900;Unigene0003942;Unigene0004169;Unigene0004203;Unigene0004277;Unigene0004278;Unigene0004584;Unigene0005076;Unigene0005959;Unigene0008149;Unigene0010130;Unigene0011328;Unigene0013057;Unigene0013058;Unigene0013278;Unigene0013483;Unigene0013526;Unigene00…	K08057+K14009+K03283+K14011+K13993+K03283+K03283+K04523+K03283+K03283+K08057+K08054+K03283+K03283+K03283+K03283+K03283+K14016+K03283+K13993+K03283+K03283+K03283+K12669+K03094+K09518+K09580+K03347+K14009+K14006+K14006+K09487+K03283+K09580+K13993+K09481+K03094+K13993+K10666+K14016+K03283+K03283+K03094+K14009+K09518+K09490+K10666+K03094+K10088+K13993+K08852+K14004+K03283+K07953+K03283+K03094+K12670+…
Metabolism	Global and overview maps	2-Oxocarboxylic acid metabolism	21	99	0.793808	1	ko01210	Unigene0001273;Unigene0005235;Unigene0006820;Unigene0007108;Unigene0009706;Unigene0011643;Unigene0018818;Unigene0025311;Unigene0028089;Unigene0028488;Unigene0028506;Unigene0034117;Unigene0040679;Unigene0041316;Unigene0041714;Unigene0047105;Unigene0049584;Unigene0050431;Unigene0051246;Unigene0059440;Unigene0076321	K12153+K01647+K12153+K00826+K12153+K12153+K01681+K14454+K01653+K12153+K14677+K01438+K01652+K00814+K00814+K11820+K00620+K00814+K14455+K01681+K12153
Metabolism	Glycan biosynthesis and metabolism	N-Glycan biosynthesis	12	59	0.801727	1	ko00510	Unigene0002937;Unigene0003670;Unigene0013278;Unigene0030142;Unigene0033646;Unigene0033710;Unigene0035696;Unigene0036027;Unigene0037554;Unigene0039359;Unigene0039453;Unigene0054802	K00729+K00737+K12669+K07252+K00902+K12670+K00737+K00737+K00737+K00737+K03843+K05546
Genetic Information Processing	Folding, sorting and degradation	Protein export	16	78	0.816313	1	ko03060	Unigene0007603;Unigene0020835;Unigene0021399;Unigene0023266;Unigene0026368;Unigene0026644;Unigene0031960;Unigene0037330;Unigene0046904;Unigene0052746;Unigene0052748;Unigene0066497;Unigene0067915;Unigene0069218;Unigene0070786;Unigene0072948	K03106+K03106+K09481+K03109+K09490+K13280+K12947+K12275+K03108+K09490+K09490+K03116+K09481+K12946+K03106+K12948
Metabolism	Amino acid metabolism	Lysine biosynthesis	4	22	0.817604	1	ko00300	Unigene0023912;Unigene0034964;Unigene0051432;Unigene0059380	K01714+K10206+K12524+K12524
Metabolism	Energy metabolism	Carbon fixation in photosynthetic organisms	39	181	0.826909	1	ko00710	Unigene0000327;Unigene0003576;Unigene0004985;Unigene0005154;Unigene0006468;Unigene0006940;Unigene0012999;Unigene0013000;Unigene0015257;Unigene0017946;Unigene0022527;Unigene0025311;Unigene0031091;Unigene0032124;Unigene0032170;Unigene0032893;Unigene0033183;Unigene0036451;Unigene0038423;Unigene0040116;Unigene0040927;Unigene0041316;Unigene0041714;Unigene0042560;Unigene0042562;Unigene0042563;Unigene00…	K01006+K01595+K01807+K00134+K00028+K01602+K00134+K00134+K00029+K01803+K00927+K14454+K00026+K01623+K00025+K01623+K00134+K00029+K00615+K00134+K00028+K00814+K00814+K01595+K01595+K01595+K01595+K01595+K01610+K00028+K00026+K00615+K01595+K00026+K00029+K00814+K14455+K00029+K01610
Metabolism	Amino acid metabolism	Arginine biosynthesis	11	56	0.831785	1	ko00220	Unigene0000911;Unigene0020169;Unigene0025311;Unigene0028506;Unigene0034117;Unigene0041316;Unigene0041714;Unigene0043547;Unigene0049584;Unigene0050431;Unigene0051246	K00261+K01915+K14454+K14677+K01438+K00814+K00814+K00261+K00620+K00814+K14455
Metabolism	Metabolism of other amino acids	Selenocompound metabolism	6	33	0.846288	1	ko00450	Unigene0004770;Unigene0038627;Unigene0044834;Unigene0046893;Unigene0048338;Unigene0050621	K00384+K01761+K01874+K01874+K08247+K01874
Metabolism	Metabolism of other amino acids	Taurine and hypotaurine metabolism	3	18	0.848827	1	ko00430	Unigene0039885;Unigene0047544;Unigene0054473	K10712+K01580+K18592
Metabolism	Amino acid metabolism	Alanine, aspartate and glutamate metabolism	17	86	0.865599	1	ko00250	Unigene0000911;Unigene0020169;Unigene0025311;Unigene0031626;Unigene0031725;Unigene0031726;Unigene0034027;Unigene0037062;Unigene0041316;Unigene0041714;Unigene0042631;Unigene0042645;Unigene0043547;Unigene0047544;Unigene0050431;Unigene0051246;Unigene0051851	K00261+K01915+K14454+K00294+K00294+K00294+K01939+K00827+K00814+K00814+K00264+K00294+K00261+K01580+K00814+K14455+K00827
Metabolism	Metabolism of cofactors and vitamins	One carbon pool by folate	5	29	0.866445	1	ko00670	Unigene0028694;Unigene0031377;Unigene0036323;Unigene0039209;Unigene0076192	K00600+K00601+K13998+K00297+K00600
Metabolism	Carbohydrate metabolism	Propanoate metabolism	11	59	0.879217	1	ko00640	Unigene0003842;Unigene0006552;Unigene0021382;Unigene0023990;Unigene0029281;Unigene0030219;Unigene0042142;Unigene0043913;Unigene0046095;Unigene0047236;Unigene0077478	K00626+K11262+K05605+K00166+K05605+K05605+K01900+K00382+K05605+K01578+K01900
Cellular Processes	Transport and catabolism	Peroxisome	33	161	0.888975	1	ko04146	Unigene0001251;Unigene0004824;Unigene0007336;Unigene0011161;Unigene0016037;Unigene0019451;Unigene0019743;Unigene0020902;Unigene0021003;Unigene0026818;Unigene0028703;Unigene0030068;Unigene0036034;Unigene0038836;Unigene0038837;Unigene0038838;Unigene0039439;Unigene0042530;Unigene0043114;Unigene0043870;Unigene0043872;Unigene0047236;Unigene0047862;Unigene0054187;Unigene0057469;Unigene0058013;Unigene00…	K13354+K13356+K13348+K01897+K11517+K11147+K00232+K01640+K01897+K01897+K13348+K13348+K01897+K01897+K01897+K01897+K12663+K07513+K13356+K01897+K01897+K01578+K13356+K01897+K04564+K07513+K01897+K01897+K01897+K01640+K01640+K13344+K00869
Metabolism	Global and overview maps	Carbon metabolism	126	570	0.901083	1	ko01200	Unigene0000261;Unigene0000327;Unigene0000911;Unigene0003457;Unigene0003576;Unigene0003842;Unigene0004985;Unigene0005154;Unigene0005235;Unigene0005624;Unigene0006007;Unigene0006468;Unigene0006545;Unigene0006940;Unigene0007530;Unigene0008050;Unigene0009762;Unigene0009926;Unigene0011962;Unigene0011963;Unigene0012999;Unigene0013000;Unigene0013462;Unigene0015257;Unigene0016037;Unigene0017549;Unigene00…	K01455+K01006+K00261+K01689+K01595+K00626+K01807+K00134+K01647+K01057+K01057+K00028+K00121+K01602+K01689+K00873+K01057+K00121+K00873+K00873+K00134+K00134+K15633+K00029+K11517+K02437+K01803+K01681+K00121+K05605+K00873+K15919+K00927+K01057+K00235+K00844+K14454+K00844+K00600+K05605+K01057+K01057+K00850+K00850+K02437+K05605+K00121+K00026+K01623+K00025+K01623+K00134+K01834+K00873+K00844+K00627+K00162+…
Metabolism	Metabolism of cofactors and vitamins	Thiamine metabolism	7	42	0.913102	1	ko00730	Unigene0013449;Unigene0019967;Unigene0027311;Unigene0035295;Unigene0037992;Unigene0038295;Unigene0054655	K00939+K01662+K00939+K00878+K01662+K03146+K00939
Metabolism	Metabolism of cofactors and vitamins	Vitamin B6 metabolism	2	16	0.928175	1	ko00750	Unigene0008951;Unigene0033078	K13248+K13248
Genetic Information Processing	Folding, sorting and degradation	Proteasome	21	113	0.939743	1	ko03050	Unigene0002437;Unigene0004187;Unigene0008368;Unigene0009540;Unigene0010571;Unigene0022820;Unigene0023510;Unigene0024100;Unigene0025105;Unigene0025532;Unigene0029614;Unigene0030183;Unigene0031332;Unigene0031376;Unigene0033072;Unigene0033754;Unigene0037132;Unigene0045993;Unigene0048061;Unigene0054256;Unigene0075849	K03029+K02737+K03029+K03029+K02728+K03029+K02734+K03029+K03029+K03029+K03030+K03029+K03029+K02739+K03029+K03038+K03032+K03036+K03037+K03064+K02730
Metabolism	Global and overview maps	Biosynthesis of amino acids	93	444	0.959027	1	ko01230	Unigene0000264;Unigene0000784;Unigene0003457;Unigene0004985;Unigene0005154;Unigene0005235;Unigene0007108;Unigene0007530;Unigene0008050;Unigene0008669;Unigene0011962;Unigene0011963;Unigene0012999;Unigene0013000;Unigene0013462;Unigene0016546;Unigene0017946;Unigene0018818;Unigene0020047;Unigene0020169;Unigene0021533;Unigene0022434;Unigene0022527;Unigene0023912;Unigene0025311;Unigene0028089;Unigene00…	K01850+K12657+K01689+K01807+K00134+K01647+K00826+K01689+K00873+K13832+K00873+K00873+K00134+K00134+K15633+K13832+K01803+K01681+K15849+K01915+K00873+K05359+K00927+K01714+K14454+K01653+K14677+K00600+K00850+K00850+K01623+K01623+K00134+K01834+K00873+K00766+K01438+K10206+K00800+K01657+K00872+K00615+K05359+K05359+K00815+K00815+K00134+K00058+K00873+K01652+K00814+K00814+K05359+K00873+K00264+K01696+K00789+…
Metabolism	Energy metabolism	Sulfur metabolism	7	47	0.959082	1	ko00920	Unigene0001429;Unigene0016173;Unigene0022660;Unigene0032994;Unigene0035568;Unigene0040810;Unigene0048119	K01082+K01082+K05907+K00860+K01082+K05907+K00860
Metabolism	Nucleotide metabolism	Purine metabolism	57	286	0.966311	1	ko00230	Unigene0000351;Unigene0001312;Unigene0002523;Unigene0003825;Unigene0003934;Unigene0005841;Unigene0007354;Unigene0008050;Unigene0009205;Unigene0011962;Unigene0011963;Unigene0013449;Unigene0013764;Unigene0017368;Unigene0021350;Unigene0021533;Unigene0022226;Unigene0024908;Unigene0025517;Unigene0026833;Unigene0027311;Unigene0028123;Unigene0028575;Unigene0029737;Unigene0030827;Unigene0031377;Unigene00…	K01951+K01490+K02321+K03006+K01835+K02684+K03006+K00873+K03006+K00873+K00873+K00939+K03014+K18453+K02328+K00873+K00759+K00940+K10808+K03787+K00939+K18447+K02324+K00856+K03006+K00601+K00860+K00873+K01939+K00940+K03017+K00760+K01951+K01510+K00873+K03006+K01513+K00873+K00942+K03787+K00951+K03010+K00873+K00860+K10808+K00873+K00873+K00873+K03021+K00873+K03013+K00939+K03006+K03013+K03006+K02324+K00873
Metabolism	Metabolism of cofactors and vitamins	Folate biosynthesis	4	33	0.974565	1	ko00790	Unigene0007540;Unigene0021325;Unigene0028734;Unigene0036323	K01113+K18482+K00079+K13998
Genetic Information Processing	Transcription	Basal transcription factors	14	88	0.979039	1	ko03022	Unigene0002787;Unigene0005413;Unigene0008221;Unigene0024203;Unigene0025391;Unigene0037280;Unigene0045882;Unigene0047629;Unigene0055789;Unigene0058853;Unigene0058858;Unigene0062057;Unigene0076117;Unigene0077691	K03137+K03131+K03135+K03123+K03133+K03136+K03138+K03122+K03120+K10843+K10843+K14651+K10843+K03120
Metabolism	Nucleotide metabolism	Pyrimidine metabolism	39	214	0.986708	1	ko00240	Unigene0002523;Unigene0003825;Unigene0005841;Unigene0007354;Unigene0008243;Unigene0009205;Unigene0009388;Unigene0013764;Unigene0015274;Unigene0020090;Unigene0021350;Unigene0024908;Unigene0025517;Unigene0026201;Unigene0026833;Unigene0028575;Unigene0030827;Unigene0031641;Unigene0033668;Unigene0034684;Unigene0035733;Unigene0036323;Unigene0038026;Unigene0039878;Unigene0041401;Unigene0042023;Unigene00…	K02321+K03006+K02684+K03006+K01520+K03006+K09903+K03014+K16904+K13800+K02328+K00940+K10808+K16329+K03787+K02324+K03006+K01489+K00857+K00940+K00254+K13998+K03017+K01510+K03006+K01513+K03787+K03010+K10808+K03021+K03013+K01937+K03006+K00943+K03013+K03006+K13421+K02324+K00876
Environmental Information Processing	Signal transduction	MAPK signaling pathway - plant	42	230	0.988749	1	ko04016	Unigene0002034;Unigene0009010;Unigene0009553;Unigene0009784;Unigene0010528;Unigene0011103;Unigene0011594;Unigene0015408;Unigene0019021;Unigene0020050;Unigene0022725;Unigene0022759;Unigene0023615;Unigene0024908;Unigene0025437;Unigene0028211;Unigene0028693;Unigene0028981;Unigene0030901;Unigene0032202;Unigene0033497;Unigene0034684;Unigene0035376;Unigene0036689;Unigene0037163;Unigene0038211;Unigene00…	K14497+K13447+K20606+K20600+K20606+K14497+K02183+K13449+K20714+K13449+K14514+K14496+K14497+K00940+K14497+K20718+K13449+K20714+K13416+K20772+K14496+K00940+K14512+K20718+K20537+K13422+K13447+K20538+K20538+K20538+K20716+K14509+K14498+K14498+K13416+K20537+K14513+K17686+K14515+K13447+K14498+K13447
Metabolism	Amino acid metabolism	Histidine metabolism	3	32	0.991499	1	ko00340	Unigene0023555;Unigene0044643;Unigene0045755	K00128+K00128+K00128
Cellular Processes	Transport and catabolism	Autophagy - other eukaryotes	11	83	0.995704	1	ko04136	Unigene0002060;Unigene0003538;Unigene0003871;Unigene0024594;Unigene0025906;Unigene0032817;Unigene0051249;Unigene0051250;Unigene0053701;Unigene0054025;Unigene0077222	K07203+K17890+K17888+K08341+K17890+K08341+K17906+K17906+K07204+K08337+K17907
Genetic Information Processing	Transcription	RNA polymerase	13	94	0.995741	1	ko03020	Unigene0003825;Unigene0007354;Unigene0009205;Unigene0013764;Unigene0030827;Unigene0038026;Unigene0041401;Unigene0045356;Unigene0050180;Unigene0052914;Unigene0058774;Unigene0059474;Unigene0061188	K03006+K03006+K03006+K03014+K03006+K03017+K03006+K03010+K03021+K03013+K03006+K03013+K03006
Metabolism	Metabolism of cofactors and vitamins	Porphyrin and chlorophyll metabolism	12	89	0.996025	1	ko00860	Unigene0005780;Unigene0005830;Unigene0007155;Unigene0010831;Unigene0025725;Unigene0033390;Unigene0040344;Unigene0044995;Unigene0048993;Unigene0054753;Unigene0063751;Unigene0066783	K02492+K19054+K21480+K10960+K10960+K22013+K01845+K01772+K13071+K01885+K01885+K13606
Metabolism	Glycan biosynthesis and metabolism	Glycosylphosphatidylinositol(GPI)-anchor biosynthesis	2	29	0.996763	1	ko00563	Unigene0033213;Unigene0037419	K05286+K05284
Metabolism	Carbohydrate metabolism	Glyoxylate and dicarboxylate metabolism	26	164	0.996873	1	ko00630	Unigene0000261;Unigene0003842;Unigene0005235;Unigene0006940;Unigene0016037;Unigene0017549;Unigene0018818;Unigene0020169;Unigene0022240;Unigene0028694;Unigene0030083;Unigene0031091;Unigene0032170;Unigene0040336;Unigene0043913;Unigene0044351;Unigene0046273;Unigene0050596;Unigene0057797;Unigene0057798;Unigene0059440;Unigene0063040;Unigene0064828;Unigene0068474;Unigene0071271;Unigene0076192	K01455+K00626+K01647+K01602+K11517+K02437+K01681+K01915+K15919+K00600+K02437+K00026+K00025+K00281+K00382+K00026+K00026+K15919+K00281+K00281+K01681+K15919+K00281+K19269+K15919+K00600
Metabolism	Carbohydrate metabolism	Citrate cycle (TCA cycle)	24	155	0.9973	1	ko00020	Unigene0005235;Unigene0018818;Unigene0023004;Unigene0031091;Unigene0032170;Unigene0034551;Unigene0035755;Unigene0036054;Unigene0037388;Unigene0039303;Unigene0040813;Unigene0042086;Unigene0042142;Unigene0043003;Unigene0043913;Unigene0044351;Unigene0045589;Unigene0046273;Unigene0053560;Unigene0054582;Unigene0057359;Unigene0059440;Unigene0071307;Unigene0077478	K01647+K01681+K00235+K00026+K00025+K00627+K00162+K01648+K00164+K01648+K00162+K01648+K01900+K01610+K00382+K00026+K00627+K00026+K01610+K00627+K00164+K01681+K00658+K01900
Genetic Information Processing	Transcription	Spliceosome	69	399	0.999758	1	ko03040	Unigene0000832;Unigene0002553;Unigene0002673;Unigene0003582;Unigene0003686;Unigene0003900;Unigene0004203;Unigene0004277;Unigene0004278;Unigene0004584;Unigene0005076;Unigene0005124;Unigene0005125;Unigene0006507;Unigene0008149;Unigene0008491;Unigene0011328;Unigene0013057;Unigene0013058;Unigene0014241;Unigene0016112;Unigene0020339;Unigene0022599;Unigene0024096;Unigene0024097;Unigene0026310;Unigene00…	K03283+K03283+K03283+K03283+K12860+K03283+K03283+K03283+K03283+K03283+K03283+K12860+K12860+K12856+K03283+K12815+K03283+K03283+K03283+K12818+K12820+K03283+K12837+K03283+K03283+K12855+K12855+K12854+K03283+K03283+K12897+K12881+K03283+K12854+K12872+K03283+K11095+K12856+K12856+K12856+K12818+K12829+K12813+K12867+K12872+K12820+K12864+K12819+K12869+K03283+K03283+K03283+K12860+K03283+K03283+K03283+K03283+…
Genetic Information Processing	Translation	Ribosome biogenesis in eukaryotes	22	168	0.999901	1	ko03008	Unigene0003759;Unigene0005386;Unigene0007301;Unigene0010962;Unigene0012601;Unigene0013557;Unigene0021959;Unigene0022028;Unigene0023245;Unigene0023476;Unigene0023549;Unigene0026523;Unigene0034414;Unigene0035359;Unigene0042604;Unigene0045606;Unigene0045610;Unigene0048843;Unigene0056956;Unigene0058011;Unigene0072461;Unigene0077372	K14571+K12619+K14552+K14563+K07936+K14521+K14571+K11130+K12619+K14521+K07936+K14563+K07936+K14571+K14564+K12619+K12619+K14571+K14563+K14544+K14521+K14572
Genetic Information Processing	Translation	RNA transport	49	322	0.99998	1	ko03013	Unigene0002274;Unigene0004612;Unigene0006331;Unigene0006396;Unigene0008147;Unigene0008536;Unigene0010115;Unigene0012601;Unigene0016081;Unigene0017763;Unigene0018855;Unigene0020846;Unigene0023549;Unigene0024352;Unigene0027494;Unigene0027495;Unigene0027847;Unigene0029212;Unigene0029357;Unigene0030817;Unigene0032752;Unigene0034393;Unigene0034414;Unigene0036097;Unigene0037937;Unigene0038386;Unigene00…	K14288+K03252+K03754+K03113+K03238+K12160+K12160+K07936+K00784+K14298+K14292+K02516+K07936+K13137+K10577+K10577+K13126+K14004+K03260+K13137+K03239+K12881+K07936+K03231+K13126+K14292+K14300+K14306+K03257+K03257+K14319+K03243+K03113+K03113+K03242+K03252+K03252+K03252+K03252+K03248+K03259+K03259+K03249+K03238+K14293+K03237+K12160+K03248+K12160
Genetic Information Processing	Folding, sorting and degradation	RNA degradation	25	202	0.999993	1	ko03018	Unigene0000266;Unigene0001063;Unigene0003457;Unigene0005386;Unigene0007036;Unigene0007530;Unigene0008808;Unigene0017503;Unigene0020979;Unigene0022285;Unigene0022286;Unigene0023245;Unigene0027847;Unigene0029693;Unigene0029705;Unigene0029872;Unigene0032299;Unigene0034626;Unigene0037937;Unigene0044500;Unigene0045606;Unigene0045610;Unigene0050850;Unigene0052972;Unigene0076666	K12600+K04077+K01689+K12619+K12616+K01689+K12603+K12603+K12581+K12606+K12606+K12619+K13126+K00850+K00850+K12581+K12605+K12611+K13126+K01689+K12619+K12619+K00850+K12600+K12587
Genetic Information Processing	Translation	mRNA surveillance pathway	28	224	0.999997	1	ko03015	Unigene0000265;Unigene0002104;Unigene0003596;Unigene0008712;Unigene0009795;Unigene0013745;Unigene0016393;Unigene0016394;Unigene0016399;Unigene0019094;Unigene0023826;Unigene0024987;Unigene0027510;Unigene0027847;Unigene0030327;Unigene0034393;Unigene0035458;Unigene0035459;Unigene0036206;Unigene0036639;Unigene0037937;Unigene0040337;Unigene0044441;Unigene0044998;Unigene0048924;Unigene0053838;Unigene00…	K15542+K03267+K14404+K14396+K14411+K11584+K03265+K03265+K14411+K03456+K14376+K11584+K11583+K13126+K03267+K12881+K14376+K14376+K11584+K14400+K13126+K11583+K14962+K06269+K14411+K08873+K14406+K03265
Metabolism	Energy metabolism	Oxidative phosphorylation	39	285	0.999997	1	ko00190	Unigene0007789;Unigene0008584;Unigene0009766;Unigene0010534;Unigene0013004;Unigene0018632;Unigene0021255;Unigene0021941;Unigene0022905;Unigene0022925;Unigene0023004;Unigene0023079;Unigene0024055;Unigene0025267;Unigene0025891;Unigene0025892;Unigene0025893;Unigene0025895;Unigene0026266;Unigene0027261;Unigene0028122;Unigene0028532;Unigene0028533;Unigene0029759;Unigene0029822;Unigene0030651;Unigene00…	K02154+K02146+K00416+K02260+K02151+K02149+K02267+K01507+K02135+K03661+K00235+K02266+K00411+K00419+K03937+K03937+K03937+K03937+K02152+K02152+K01535+K02152+K02152+K02134+K02154+K01507+K02150+K02134+K01535+K01535+K02154+K01507+K02115+K00412+K01507+K01507+K00419+K00412+K01535
Metabolism	Energy metabolism	Photosynthesis - antenna proteins	1	51	0.999999	1	ko00196	Unigene0073225	K08912
Metabolism	Energy metabolism	Photosynthesis	4	104	1	1	ko00195	Unigene0015002;Unigene0020215;Unigene0047264;Unigene0066566	K02639+K02641+K02115+K08906
Genetic Information Processing	Translation	Ribosome	23	778	1	1	ko03010	Unigene0000705;Unigene0000904;Unigene0001736;Unigene0007145;Unigene0008066;Unigene0018089;Unigene0018122;Unigene0027210;Unigene0029623;Unigene0040990;Unigene0043263;Unigene0046913;Unigene0046914;Unigene0046916;Unigene0050200;Unigene0052947;Unigene0053130;Unigene0054654;Unigene0055205;Unigene0062667;Unigene0066620;Unigene0071083;Unigene0074506	K02953+K02942+K02996+K02941+K02942+K02953+K02941+K02932+K02917+K02890+K02925+K02927+K02927+K02927+K02993+K02924+K02946+K02980+K02927+K02978+K02951+K02865+K02958

## Sheet: YS-1-VS-YS-2.down-regulated
KEGG_A_class	KEGG_B_class	Pathway	leaves VS flower buds（YS-1-VS-YS-2 (2067)）	All (9016)	Pvalue	Qvalue	Pathway ID	Genes	K_IDs
Genetic Information Processing	Translation	Ribosome	341	778	5.19509e-42	6.59777e-40	ko03010	Unigene0000991;Unigene0001042;Unigene0001559;Unigene0001560;Unigene0001695;Unigene0001698;Unigene0001737;Unigene0002445;Unigene0002453;Unigene0002499;Unigene0002793;Unigene0002820;Unigene0003454;Unigene0004602;Unigene0005206;Unigene0005344;Unigene0005995;Unigene0006049;Unigene0006393;Unigene0006957;Unigene0006968;Unigene0007612;Unigene0007760;Unigene0008177;Unigene0008291;Unigene0008353;Unigene00…	K02987+K02912+K02946+K02946+K02946+K02946+K02996+K02953+K02893+K02984+K02946+K02966+K02930+K02955+K02877+K02941+K02921+K02995+K02925+K02964+K02998+K02934+K02927+K02995+K02952+K02938+K02981+K02874+K02978+K02905+K02978+K02897+K02938+K02946+K02925+K02958+K02893+K02883+K02865+K02973+K02896+K02947+K02889+K02971+K02923+K02936+K02953+K02948+K02940+K02949+K02891+K02872+K02901+K02910+K02984+K02971+K02991+…
Metabolism	Energy metabolism	Photosynthesis	88	104	6.04672e-41	3.83966e-39	ko00195	Unigene0003858;Unigene0004087;Unigene0005982;Unigene0007139;Unigene0007493;Unigene0007541;Unigene0013135;Unigene0013136;Unigene0013137;Unigene0015967;Unigene0015968;Unigene0016471;Unigene0016620;Unigene0019236;Unigene0020476;Unigene0021907;Unigene0021908;Unigene0022387;Unigene0022388;Unigene0022512;Unigene0023465;Unigene0025015;Unigene0025236;Unigene0025785;Unigene0025786;Unigene0025787;Unigene00…	K02639+K02698+K02698+K02110+K02704+K02638+K02717+K02717+K02717+K02716+K02716+K02694+K08901+K02634+K02710+K02693+K02693+K02641+K02641+K02693+K08901+K08901+K02693+K02111+K02111+K02109+K02108+K03542+K02639+K02723+K02109+K02639+K08905+K02113+K02113+K02113+K02717+K02692+K02636+K02638+K02707+K02639+K14332+K02115+K02705+K02721+K02717+K02695+K02716+K02703+K03541+K02717+K02690+K02699+K02699+K02641+K02721+…
Metabolism	Energy metabolism	Photosynthesis - antenna proteins	46	51	1.72128e-24	7.28674e-23	ko00196	Unigene0004966;Unigene0005650;Unigene0008257;Unigene0009528;Unigene0010026;Unigene0010415;Unigene0014797;Unigene0015985;Unigene0017468;Unigene0017533;Unigene0017534;Unigene0020598;Unigene0020599;Unigene0021396;Unigene0021397;Unigene0023982;Unigene0024813;Unigene0027964;Unigene0028348;Unigene0029054;Unigene0029972;Unigene0031232;Unigene0031595;Unigene0031932;Unigene0033082;Unigene0034409;Unigene00…	K08912+K08907+K08907+K08912+K08912+K08912+K08912+K08909+K08910+K08908+K08908+K08916+K08916+K08912+K08912+K08911+K08912+K08914+K08916+K08912+K08909+K08908+K14172+K08914+K08917+K08915+K08913+K08912+K08912+K08912+K08908+K08915+K08908+K08917+K08909+K08908+K08907+K08912+K08913+K08915+K08910+K08910+K08908+K08914+K08917+K08908
Metabolism	Carbohydrate metabolism	Glyoxylate and dicarboxylate metabolism	94	164	1.05299e-21	3.34326e-20	ko00630	Unigene0002211;Unigene0006370;Unigene0006637;Unigene0007696;Unigene0008723;Unigene0010746;Unigene0013226;Unigene0013227;Unigene0013235;Unigene0013697;Unigene0013698;Unigene0013699;Unigene0014216;Unigene0014228;Unigene0014229;Unigene0015524;Unigene0015525;Unigene0015818;Unigene0015819;Unigene0017519;Unigene0017531;Unigene0017532;Unigene0018662;Unigene0018930;Unigene0018931;Unigene0020801;Unigene00…	K15919+K01602+K00281+K01915+K00122+K18121+K01681+K01681+K01681+K01602+K01602+K01602+K14272+K00026+K00026+K01915+K01915+K00600+K00600+K00122+K00025+K00025+K00025+K15893+K15893+K00830+K11517+K00382+K01681+K15919+K00026+K11517+K01915+K01647+K01913+K01601+K00382+K01895+K14272+K01915+K01915+K14272+K01455+K01455+K01455+K00605+K00026+K00281+K01637+K01638+K19269+K00600+K01681+K03781+K00284+K01681+K01602+…
Metabolism	Global and overview maps	Carbon metabolism	208	570	2.62112e-14	6.65763e-13	ko01200	Unigene0001165;Unigene0001327;Unigene0002211;Unigene0005264;Unigene0006370;Unigene0006637;Unigene0007450;Unigene0007768;Unigene0008538;Unigene0008600;Unigene0008723;Unigene0009311;Unigene0010007;Unigene0010538;Unigene0010746;Unigene0011236;Unigene0011237;Unigene0011532;Unigene0011567;Unigene0011568;Unigene0012643;Unigene0012644;Unigene0013226;Unigene0013227;Unigene0013235;Unigene0013697;Unigene00…	K01610+K00615+K15919+K01938+K01602+K00281+K01595+K01938+K00234+K01610+K00122+K00029+K01610+K01689+K18121+K00615+K00615+K00029+K00615+K00615+K00927+K00927+K01681+K01681+K01681+K01602+K01602+K01602+K01738+K01738+K01689+K14272+K00026+K00026+K01595+K01595+K00029+K00029+K00029+K00261+K01834+K01834+K01623+K01623+K00600+K00600+K03841+K01624+K00122+K00025+K00025+K00873+K00873+K00873+K00134+K00058+K00025+…
Metabolism	Energy metabolism	Carbon fixation in photosynthetic organisms	83	181	5.72412e-12	1.21161e-10	ko00710	Unigene0001165;Unigene0001327;Unigene0006370;Unigene0007450;Unigene0008600;Unigene0009311;Unigene0010007;Unigene0011236;Unigene0011237;Unigene0011532;Unigene0011567;Unigene0011568;Unigene0012643;Unigene0012644;Unigene0013697;Unigene0013698;Unigene0013699;Unigene0014216;Unigene0014228;Unigene0014229;Unigene0014390;Unigene0014391;Unigene0014560;Unigene0014561;Unigene0014562;Unigene0015270;Unigene00…	K01610+K00615+K01602+K01595+K01610+K00029+K01610+K00615+K00615+K00029+K00615+K00615+K00927+K00927+K01602+K01602+K01602+K14272+K00026+K00026+K01595+K01595+K00029+K00029+K00029+K01623+K01623+K03841+K01624+K00025+K00025+K00134+K00025+K01803+K01610+K00134+K00026+K01601+K01783+K03841+K14272+K01783+K14272+K01610+K01807+K01623+K03841+K00855+K00134+K05298+K01623+K00051+K00026+K01100+K01006+K00927+K00029+…
Metabolism	Energy metabolism	Oxidative phosphorylation	100	285	1.4829e-06	2.6904e-05	ko00190	Unigene0000845;Unigene0001032;Unigene0001468;Unigene0003321;Unigene0003763;Unigene0005766;Unigene0006897;Unigene0007139;Unigene0007424;Unigene0008538;Unigene0008853;Unigene0009042;Unigene0009083;Unigene0011220;Unigene0011818;Unigene0011819;Unigene0012758;Unigene0013749;Unigene0014339;Unigene0014682;Unigene0015578;Unigene0015579;Unigene0015580;Unigene0016697;Unigene0016802;Unigene0018470;Unigene00…	K02256+K02132+K02128+K02128+K02132+K03879+K02133+K02110+K01535+K00234+K03941+K02134+K02262+K02154+K02145+K02145+K02256+K02137+K01507+K02146+K02147+K02147+K02147+K02133+K01535+K02132+K00235+K00413+K03879+K05572+K05572+K02111+K02111+K02109+K02108+K02133+K02133+K02109+K02113+K02113+K02113+K01507+K02115+K05582+K05581+K02261+K03935+K02133+K03878+K03884+K03936+K03883+K03879+K03878+K03881+K03881+K03878+…
Metabolism	Energy metabolism	Nitrogen metabolism	28	60	4.22434e-05	0.000614655	ko00910	Unigene0007696;Unigene0008283;Unigene0013380;Unigene0013381;Unigene0014910;Unigene0015524;Unigene0015525;Unigene0023946;Unigene0029213;Unigene0030158;Unigene0030159;Unigene0033779;Unigene0033781;Unigene0033782;Unigene0034349;Unigene0034350;Unigene0041600;Unigene0042515;Unigene0043065;Unigene0049200;Unigene0057894;Unigene0064894;Unigene0069602;Unigene0069953;Unigene0071087;Unigene0071311;Unigene00…	K01915+K01673+K01673+K01673+K00261+K01915+K01915+K01915+K01725+K01915+K01915+K01455+K01455+K01455+K02575+K02575+K00366+K10534+K01673+K00284+K01915+K01674+K00284+K01915+K10534+K01915+K00284+K01673
Metabolism	Global and overview maps	Metabolic pathways	876	3485	4.35583e-05	0.000614655	ko01100	Unigene0000055;Unigene0000263;Unigene0000845;Unigene0000894;Unigene0001032;Unigene0001165;Unigene0001327;Unigene0001468;Unigene0001473;Unigene0001721;Unigene0001897;Unigene0002148;Unigene0002211;Unigene0002301;Unigene0002355;Unigene0002622;Unigene0002633;Unigene0002734;Unigene0002761;Unigene0002888;Unigene0003321;Unigene0003330;Unigene0003548;Unigene0003763;Unigene0003913;Unigene0004087;Unigene00…	K03006+K00665+K02256+K05350+K02132+K01610+K00615+K02128+K00512+K03006+K05349+K01758+K15919+K13508+K22450+K00705+K13832+K05933+K12309+K08678+K02128+K07407+K00083+K02132+K03006+K02698+K00002+K05857+K18592+K00939+K10206+K08912+K01193+K09903+K01938+K01469+K03006+K03879+K13832+K02698+K00512+K00547+K10532+K01602+K05349+K00281+K06928+K02367+K02133+K05933+K02110+K01599+K01595+K11717+K02704+K00430+K01915+…
Metabolism	Metabolism of cofactors and vitamins	Porphyrin and chlorophyll metabolism	36	89	0.000155854	0.00197935	ko00860	Unigene0007414;Unigene0008725;Unigene0008902;Unigene0018117;Unigene0018118;Unigene0025946;Unigene0026545;Unigene0027363;Unigene0028692;Unigene0029891;Unigene0032046;Unigene0033787;Unigene0034187;Unigene0034894;Unigene0036018;Unigene0036244;Unigene0037009;Unigene0037457;Unigene0037712;Unigene0037898;Unigene0039747;Unigene0044926;Unigene0044927;Unigene0047865;Unigene0048992;Unigene0048994;Unigene00…	K01599+K01719+K01885+K00218+K00218+K01599+K21480+K08099+K13606+K13600+K22013+K00228+K18010+K01772+K00231+K03428+K19073+K08099+K13545+K13606+K03405+K01719+K01719+K13600+K13071+K13071+K18010+K03404+K00218+K04035+K10960+K10960+K00218+K03405+K03403+K00218
Metabolism	Global and overview maps	Biosynthesis of secondary metabolites	498	1917	0.000217506	0.00241093	ko01110	Unigene0000894;Unigene0001165;Unigene0001327;Unigene0001426;Unigene0001897;Unigene0002211;Unigene0002301;Unigene0002622;Unigene0002633;Unigene0002734;Unigene0002821;Unigene0003548;Unigene0004106;Unigene0004705;Unigene0004828;Unigene0005838;Unigene0006288;Unigene0006554;Unigene0006637;Unigene0007082;Unigene0007414;Unigene0007661;Unigene0007825;Unigene0008451;Unigene0008538;Unigene0008600;Unigene00…	K05350+K01610+K00615+K21373+K05349+K15919+K13508+K00705+K13832+K05933+K21371+K00083+K00002+K00939+K10206+K13832+K00547+K05349+K00281+K05933+K01599+K00430+K00430+K22772+K00234+K01610+K00688+K01719+K01885+K00939+K01809+K21373+K01778+K01610+K21374+K21374+K21374+K00002+K21026+K00083+K13832+K03782+K01689+K00615+K00615+K10760+K01648+K05350+K00615+K00615+K05933+K00454+K00789+K00927+K00927+K09838+K22845+…
Metabolism	Carbohydrate metabolism	Citrate cycle (TCA cycle)	55	155	0.000238834	0.00241093	ko00020	Unigene0001165;Unigene0008538;Unigene0008600;Unigene0010007;Unigene0011476;Unigene0013226;Unigene0013227;Unigene0013235;Unigene0014228;Unigene0014229;Unigene0016821;Unigene0016822;Unigene0016823;Unigene0016824;Unigene0016979;Unigene0017531;Unigene0017532;Unigene0017605;Unigene0018662;Unigene0020451;Unigene0020961;Unigene0021045;Unigene0021378;Unigene0022343;Unigene0022529;Unigene0022530;Unigene00…	K01610+K00234+K01610+K01610+K01648+K01681+K01681+K01681+K00026+K00026+K01648+K01648+K01648+K01648+K01648+K00025+K00025+K01648+K00025+K01610+K00382+K00235+K01681+K00031+K00161+K00161+K00026+K01647+K00382+K01610+K00026+K01681+K01681+K01681+K01610+K01681+K00031+K00026+K01681+K00164+K01648+K00026+K01900+K00235+K01647+K00162+K00382+K01958+K01899+K01681+K01647+K01679+K00382+K00162+K01647
Metabolism	Carbohydrate metabolism	Pentose phosphate pathway	43	114	0.000246788	0.00241093	ko00030	Unigene0001327;Unigene0011236;Unigene0011237;Unigene0011567;Unigene0011568;Unigene0015270;Unigene0015271;Unigene0016124;Unigene0017106;Unigene0017688;Unigene0020540;Unigene0023773;Unigene0023774;Unigene0026738;Unigene0027409;Unigene0030071;Unigene0030954;Unigene0030955;Unigene0030956;Unigene0032648;Unigene0032894;Unigene0033630;Unigene0036303;Unigene0036737;Unigene0041618;Unigene0044193;Unigene00…	K00615+K00615+K00615+K00615+K00615+K01623+K01623+K03841+K01624+K01835+K00895+K00033+K00033+K01783+K03841+K01783+K00036+K00036+K00036+K01807+K01623+K03841+K01623+K00131+K01810+K00616+K00616+K00948+K00131+K03841+K01623+K01624+K00615+K01810+K01783+K01783+K01810+K01810+K01810+K03841+K01810+K00616+K01623
Metabolism	Amino acid metabolism	Glycine, serine and threonine metabolism	49	136	0.000340019	0.00308446	ko00260	Unigene0002148;Unigene0002211;Unigene0006637;Unigene0010088;Unigene0014216;Unigene0015215;Unigene0015216;Unigene0015818;Unigene0015819;Unigene0017874;Unigene0018930;Unigene0018931;Unigene0020783;Unigene0020801;Unigene0020961;Unigene0022690;Unigene0025450;Unigene0029809;Unigene0030326;Unigene0035129;Unigene0037753;Unigene0040315;Unigene0040473;Unigene0042073;Unigene0044090;Unigene0044265;Unigene00…	K01758+K15919+K00281+K00108+K14272+K01834+K01834+K00600+K00600+K00058+K15893+K15893+K01758+K00830+K00382+K15919+K00382+K14272+K14272+K00605+K00281+K00827+K00058+K00276+K01733+K01696+K00600+K14085+K01733+K00108+K00108+K00600+K00600+K00281+K14272+K02437+K15633+K00605+K15893+K00830+K15893+K00281+K00382+K00281+K00281+K15633+K02437+K15633+K00382
Metabolism	Global and overview maps	Biosynthesis of amino acids	132	444	0.000402037	0.00340391	ko01230	Unigene0001327;Unigene0002148;Unigene0002633;Unigene0004828;Unigene0005838;Unigene0007696;Unigene0009503;Unigene0010365;Unigene0010538;Unigene0011236;Unigene0011237;Unigene0011567;Unigene0011568;Unigene0012503;Unigene0012643;Unigene0012644;Unigene0013226;Unigene0013227;Unigene0013235;Unigene0013959;Unigene0013960;Unigene0014186;Unigene0014216;Unigene0015215;Unigene0015216;Unigene0015270;Unigene00…	K00615+K01758+K13832+K10206+K13832+K01915+K01778+K13832+K01689+K00615+K00615+K00615+K00615+K00789+K00927+K00927+K01681+K01681+K01681+K01738+K01738+K01689+K14272+K01834+K01834+K01623+K01623+K01915+K01915+K00600+K00600+K00789+K01624+K00873+K00873+K00873+K01649+K00134+K00058+K01739+K01739+K01803+K01758+K01681+K00031+K00134+K01915+K00500+K01647+K01738+K01738+K01783+K00815+K00815+K00891+K14272+K01783+…
Metabolism	Amino acid metabolism	Cysteine and methionine metabolism	57	168	0.000683775	0.00542747	ko00270	Unigene0002148;Unigene0002734;Unigene0006288;Unigene0007082;Unigene0012036;Unigene0012503;Unigene0013959;Unigene0013960;Unigene0014126;Unigene0014228;Unigene0014229;Unigene0015760;Unigene0016605;Unigene0017531;Unigene0017532;Unigene0018662;Unigene0018734;Unigene0018809;Unigene0018810;Unigene0020783;Unigene0023689;Unigene0024474;Unigene0025304;Unigene0025305;Unigene0025548;Unigene0025549;Unigene00…	K01758+K05933+K00547+K05933+K05933+K00789+K01738+K01738+K01611+K00026+K00026+K08967+K00789+K00025+K00025+K00025+K08967+K01739+K01739+K01758+K00026+K00547+K01738+K01738+K00899+K00899+K20772+K00815+K00815+K00640+K01738+K00789+K01739+K01739+K00026+K16054+K16054+K00827+K00815+K01760+K01738+K01738+K01251+K00549+K01611+K01251+K00026+K08967+K00016+K00026+K00826+K05933+K01738+K01739+K01761+K01738+K01611
Metabolism	Carbohydrate metabolism	Glycolysis / Gluconeogenesis	81	275	0.00649231	0.0485014	ko00010	Unigene0001165;Unigene0004106;Unigene0008600;Unigene0010007;Unigene0010084;Unigene0010538;Unigene0012643;Unigene0012644;Unigene0014186;Unigene0015215;Unigene0015216;Unigene0015270;Unigene0015271;Unigene0016124;Unigene0017106;Unigene0017620;Unigene0017621;Unigene0017622;Unigene0017688;Unigene0017778;Unigene0018664;Unigene0018705;Unigene0020253;Unigene0020451;Unigene0020540;Unigene0020961;Unigene00…	K01610+K00002+K01610+K01610+K00002+K01689+K00927+K00927+K01689+K01834+K01834+K01623+K01623+K03841+K01624+K00873+K00873+K00873+K01835+K00134+K00128+K00844+K01803+K01610+K00895+K00382+K00134+K00161+K00161+K01913+K00128+K00382+K03841+K01895+K01610+K01792+K01623+K03841+K00002+K00134+K01689+K01623+K00131+K00844+K01810+K01792+K01792+K14085+K00128+K00128+K00128+K00131+K00927+K03841+K00128+K01610+K00927+…
Metabolism	Amino acid metabolism	Alanine, aspartate and glutamate metabolism	30	86	0.00764399	0.0539326	ko00250	Unigene0007696;Unigene0014216;Unigene0014910;Unigene0015524;Unigene0015525;Unigene0020801;Unigene0023946;Unigene0029809;Unigene0030158;Unigene0030159;Unigene0030326;Unigene0033083;Unigene0040315;Unigene0043362;Unigene0049164;Unigene0049173;Unigene0057894;Unigene0061967;Unigene0066250;Unigene0066337;Unigene0067992;Unigene0068057;Unigene0069953;Unigene0070219;Unigene0071311;Unigene0071326;Unigene00…	K01915+K14272+K00261+K01915+K01915+K00830+K01915+K14272+K01915+K01915+K14272+K13566+K00827+K01953+K01953+K01953+K01915+K14272+K01939+K17761+K01580+K01953+K01915+K01953+K01915+K00830+K13524+K01580+K13524+K01580
Metabolism	Metabolism of other amino acids	Selenocompound metabolism	14	33	0.00988223	0.0660549	ko00450	Unigene0002148;Unigene0007475;Unigene0018809;Unigene0018810;Unigene0020783;Unigene0029313;Unigene0036804;Unigene0036805;Unigene0043266;Unigene0049649;Unigene0057765;Unigene0069017;Unigene0070829;Unigene0074693	K01758+K11717+K01739+K01739+K01758+K00384+K01739+K01739+K01760+K01874+K00549+K22182+K01739+K01761
Metabolism	Metabolism of other amino acids	Cyanoamino acid metabolism	28	83	0.0158185	0.100447	ko00460	Unigene0000894;Unigene0001897;Unigene0004529;Unigene0006554;Unigene0011564;Unigene0015818;Unigene0015819;Unigene0019573;Unigene0019574;Unigene0019824;Unigene0021122;Unigene0021123;Unigene0022574;Unigene0030770;Unigene0033761;Unigene0033779;Unigene0033781;Unigene0033782;Unigene0039717;Unigene0040039;Unigene0044562;Unigene0044563;Unigene0045348;Unigene0049486;Unigene0058066;Unigene0058067;Unigene00…	K05350+K05349+K18592+K05349+K05350+K00600+K00600+K01188+K01188+K05350+K01188+K01188+K05349+K05349+K01188+K01455+K01455+K01455+K01188+K01188+K18592+K18592+K00600+K05350+K00600+K00600+K05349+K13035
Metabolism	Carbohydrate metabolism	Pyruvate metabolism	59	200	0.0176252	0.10659	ko00620	Unigene0001165;Unigene0007450;Unigene0008600;Unigene0009311;Unigene0010007;Unigene0011532;Unigene0014228;Unigene0014229;Unigene0014390;Unigene0014391;Unigene0014560;Unigene0014561;Unigene0014562;Unigene0017531;Unigene0017532;Unigene0017620;Unigene0017621;Unigene0017622;Unigene0017719;Unigene0018662;Unigene0018664;Unigene0020451;Unigene0020961;Unigene0022529;Unigene0022530;Unigene0023689;Unigene00…	K01610+K01595+K01610+K00029+K01610+K00029+K00026+K00026+K01595+K01595+K00029+K00029+K00029+K00025+K00025+K00873+K00873+K00873+K01649+K00025+K00128+K01610+K00382+K00161+K00161+K00026+K01913+K00128+K00382+K01895+K01610+K00051+K00026+K00102+K01638+K14085+K01006+K00128+K00128+K00128+K01069+K00029+K00128+K01610+K00029+K01638+K00026+K01895+K01759+K00016+K00026+K01006+K00162+K00382+K00029+K01958+K01679+…
Metabolism	Metabolism of terpenoids and polyketides	Monoterpenoid biosynthesis	15	42	0.0412386	0.238059	ko00902	Unigene0015727;Unigene0024490;Unigene0024491;Unigene0026886;Unigene0036966;Unigene0036967;Unigene0042050;Unigene0042051;Unigene0042052;Unigene0042053;Unigene0044453;Unigene0044454;Unigene0060486;Unigene0070942;Unigene0073524	K07385+K20979+K20979+K07385+K15095+K15095+K15095+K15095+K15095+K15095+K15095+K15095+K15095+K20979+K15095
Metabolism	Amino acid metabolism	Tryptophan metabolism	21	68	0.0806815	0.441637	ko00380	Unigene0000837;Unigene0002355;Unigene0010374;Unigene0018664;Unigene0022518;Unigene0025101;Unigene0030963;Unigene0030964;Unigene0037999;Unigene0045413;Unigene0045841;Unigene0048635;Unigene0050059;Unigene0050062;Unigene0050064;Unigene0057091;Unigene0058687;Unigene0061940;Unigene0067503;Unigene0070809;Unigene0076969	K01426+K22450+K03782+K00128+K03782+K00128+K01426+K01426+K11816+K14085+K22450+K03781+K00128+K00128+K00128+K07409+K00128+K03781+K00164+K03782+K22450
Environmental Information Processing	Signal transduction	MAPK signaling pathway - plant	62	230	0.083459	0.441637	ko04016	Unigene0000905;Unigene0000906;Unigene0002859;Unigene0002980;Unigene0007351;Unigene0007456;Unigene0008393;Unigene0008483;Unigene0012226;Unigene0012808;Unigene0014853;Unigene0017047;Unigene0019742;Unigene0019871;Unigene0020027;Unigene0020028;Unigene0020360;Unigene0021139;Unigene0022704;Unigene0022779;Unigene0023999;Unigene0025438;Unigene0025675;Unigene0025838;Unigene0027157;Unigene0028752;Unigene00…	K13447+K13447+K14498+K20726+K14516+K14496+K13414+K13416+K13449+K02183+K20725+K00940+K20557+K02183+K20547+K20547+K14516+K00940+K14515+K13424+K13425+K14496+K02183+K14496+K20772+K13413+K14510+K14496+K14496+K20604+K14497+K14509+K13424+K20717+K14515+K13424+K14497+K14509+K14498+K13420+K13420+K13420+K20538+K13414+K13424+K13447+K03781+K14497+K13420+K13420+K03781+K13449+K02183+K02183+K02183+K00940+K00940+…
Metabolism	Energy metabolism	Sulfur metabolism	15	47	0.100343	0.509741	ko00920	Unigene0013959;Unigene0013960;Unigene0018809;Unigene0018810;Unigene0025304;Unigene0025305;Unigene0033073;Unigene0033958;Unigene0036804;Unigene0036805;Unigene0046576;Unigene0053539;Unigene0070229;Unigene0070829;Unigene0074776	K01738+K01738+K01739+K01739+K01738+K01738+K00640+K01738+K01739+K01739+K01738+K01738+K01738+K01739+K01738
Metabolism	Metabolism of terpenoids and polyketides	Zeatin biosynthesis	11	33	0.11416	0.557626	ko00908	Unigene0007533;Unigene0011247;Unigene0021938;Unigene0021939;Unigene0033186;Unigene0033187;Unigene0036781;Unigene0050413;Unigene0051613;Unigene0071356;Unigene0072862	K13495+K10760+K13493+K13493+K13495+K13495+K13495+K00279+K00791+K00279+K13495
Metabolism	Biosynthesis of other secondary metabolites	Isoflavonoid biosynthesis	2	3	0.133548	0.612873	ko00943	Unigene0073714;Unigene0073731	K13260+K13260
Metabolism	Amino acid metabolism	Valine, leucine and isoleucine degradation	24	84	0.135122	0.612873	ko00280	Unigene0018664;Unigene0020961;Unigene0022729;Unigene0022730;Unigene0025101;Unigene0025450;Unigene0040315;Unigene0040884;Unigene0045413;Unigene0050059;Unigene0050062;Unigene0050064;Unigene0050875;Unigene0050876;Unigene0058687;Unigene0059962;Unigene0060443;Unigene0069224;Unigene0069824;Unigene0071758;Unigene0072462;Unigene0073534;Unigene0076143;Unigene0076936	K00128+K00382+K00167+K00167+K00128+K00382+K00827+K01969+K14085+K00128+K00128+K00128+K01968+K01968+K00128+K05607+K00166+K00826+K00249+K13524+K00382+K00020+K13524+K00382
Metabolism	Carbohydrate metabolism	Fructose and mannose metabolism	28	102	0.164395	0.719937	ko00051	Unigene0009237;Unigene0009801;Unigene0015270;Unigene0015271;Unigene0016124;Unigene0017106;Unigene0018705;Unigene0018832;Unigene0020253;Unigene0020540;Unigene0027409;Unigene0030250;Unigene0032894;Unigene0033630;Unigene0036303;Unigene0041346;Unigene0052318;Unigene0052321;Unigene0052323;Unigene0053108;Unigene0055974;Unigene0062093;Unigene0063220;Unigene0065984;Unigene0067202;Unigene0072040;Unigene00…	K01809+K01103+K01623+K01623+K03841+K01624+K00844+K19355+K01803+K00895+K03841+K19355+K01623+K03841+K01623+K00844+K00847+K00847+K00847+K03841+K00966+K01623+K01624+K01803+K00008+K00008+K03841+K01623
Metabolism	Carbohydrate metabolism	Propanoate metabolism	17	59	0.176506	0.747209	ko00640	Unigene0020961;Unigene0022729;Unigene0022730;Unigene0025450;Unigene0028094;Unigene0060443;Unigene0065833;Unigene0066177;Unigene0068705;Unigene0069723;Unigene0069824;Unigene0071758;Unigene0072190;Unigene0072462;Unigene0074207;Unigene0076143;Unigene0076936	K00382+K00167+K00167+K00382+K01895+K00166+K01895+K00016+K01900+K18369+K00249+K13524+K18369+K00382+K01899+K13524+K00382
Metabolism	Metabolism of cofactors and vitamins	One carbon pool by folate	9	29	0.202486	0.829538	ko00670	Unigene0005264;Unigene0007768;Unigene0015818;Unigene0015819;Unigene0035129;Unigene0045348;Unigene0058066;Unigene0058067;Unigene0067467	K01938+K01938+K00600+K00600+K00605+K00600+K00600+K00600+K00605
Metabolism	Metabolism of other amino acids	Taurine and hypotaurine metabolism	6	18	0.21428	0.850423	ko00430	Unigene0004529;Unigene0044562;Unigene0044563;Unigene0067992;Unigene0071870;Unigene0076288	K18592+K18592+K18592+K01580+K01580+K01580
Metabolism	Metabolism of other amino acids	Glutathione metabolism	43	169	0.241354	0.928848	ko00480	Unigene0004529;Unigene0005308;Unigene0005892;Unigene0014046;Unigene0018552;Unigene0018868;Unigene0018872;Unigene0020589;Unigene0022343;Unigene0023773;Unigene0023774;Unigene0024495;Unigene0027109;Unigene0027716;Unigene0030509;Unigene0030954;Unigene0030955;Unigene0030956;Unigene0031803;Unigene0031805;Unigene0034648;Unigene0037390;Unigene0038420;Unigene0040988;Unigene0041158;Unigene0041159;Unigene00…	K18592+K01469+K00799+K04097+K01581+K11140+K11140+K00434+K00031+K00033+K00033+K00799+K00434+K00799+K00799+K00036+K00036+K00036+K00799+K00799+K00799+K01255+K00434+K00799+K00799+K00799+K00799+K00799+K18592+K18592+K00432+K01255+K00031+K01256+K00799+K22596+K00799+K00799+K00434+K22596+K00799+K00799+K00432
Metabolism	Metabolism of cofactors and vitamins	Vitamin B6 metabolism	5	16	0.296447	1	ko00750	Unigene0026758;Unigene0040930;Unigene0044090;Unigene0052127;Unigene0071928	K06215+K05275+K01733+K01733+K06215
Metabolism	Amino acid metabolism	Histidine metabolism	9	32	0.30212	1	ko00340	Unigene0018664;Unigene0025101;Unigene0032517;Unigene0045413;Unigene0049908;Unigene0050059;Unigene0050062;Unigene0050064;Unigene0058687	K00128+K00128+K01590+K14085+K01663+K00128+K00128+K00128+K00128
Metabolism	Biosynthesis of other secondary metabolites	Tropane, piperidine and pyridine alkaloid biosynthesis	9	32	0.30212	1	ko00960	Unigene0013521;Unigene0020858;Unigene0028436;Unigene0028485;Unigene0033416;Unigene0034696;Unigene0041928;Unigene0042073;Unigene0064612	K08081+K08081+K00815+K00815+K08081+K08081+K00815+K00276+K08081
Metabolism	Lipid metabolism	Biosynthesis of unsaturated fatty acids	18	69	0.307648	1	ko01040	Unigene0000468;Unigene0006397;Unigene0013073;Unigene0016514;Unigene0017452;Unigene0034799;Unigene0034800;Unigene0035583;Unigene0035584;Unigene0040095;Unigene0041115;Unigene0057773;Unigene0057777;Unigene0063401;Unigene0064497;Unigene0068543;Unigene0076790;Unigene0076998	K10256+K00507+K00507+K00507+K10258+K00059+K00059+K10256+K10256+K10256+K10256+K10256+K10256+K10256+K00507+K00507+K10256+K00059
Cellular Processes	Transport and catabolism	Phagosome	46	187	0.317788	1	ko04145	Unigene0003660;Unigene0005274;Unigene0006651;Unigene0007463;Unigene0008875;Unigene0010368;Unigene0010607;Unigene0011220;Unigene0011818;Unigene0011819;Unigene0012130;Unigene0013430;Unigene0014359;Unigene0014682;Unigene0014759;Unigene0014931;Unigene0014932;Unigene0015578;Unigene0015579;Unigene0015580;Unigene0017584;Unigene0021632;Unigene0022336;Unigene0026352;Unigene0034465;Unigene0047645;Unigene00…	K04392+K04392+K05692+K07374+K07375+K05692+K04392+K02154+K02145+K02145+K04392+K07897+K07375+K02146+K05692+K10956+K10956+K02147+K02147+K02147+K07375+K07897+K07375+K10956+K05692+K02155+K07375+K02151+K04392+K05692+K02145+K07375+K07897+K02152+K07374+K02154+K02149+K07342+K02154+K07375+K02150+K08057+K08057+K02150+K05692+K07374
Metabolism	Global and overview maps	2-Oxocarboxylic acid metabolism	25	99	0.326169	1	ko01210	Unigene0013226;Unigene0013227;Unigene0013235;Unigene0014216;Unigene0017719;Unigene0021378;Unigene0022343;Unigene0024416;Unigene0029809;Unigene0030326;Unigene0043993;Unigene0047972;Unigene0049759;Unigene0053525;Unigene0058825;Unigene0061047;Unigene0061967;Unigene0062242;Unigene0066252;Unigene0069116;Unigene0069224;Unigene0075139;Unigene0075161;Unigene0075271;Unigene0077879	K01681+K01681+K01681+K14272+K01649+K01681+K00031+K01647+K14272+K14272+K01703+K01681+K00053+K01681+K01681+K01681+K14272+K00031+K01681+K01647+K00826+K01687+K01681+K01647+K01647
Metabolism	Metabolism of cofactors and vitamins	Folate biosynthesis	9	33	0.337708	1	ko00790	Unigene0021347;Unigene0024334;Unigene0025190;Unigene0026144;Unigene0027272;Unigene0030927;Unigene0035302;Unigene0036783;Unigene0077447	K15376+K00500+K03635+K01724+K01495+K13941+K14652+K01307+K00500
Metabolism	Biosynthesis of other secondary metabolites	Phenylpropanoid biosynthesis	51	211	0.357652	1	ko00940	Unigene0000894;Unigene0001897;Unigene0003548;Unigene0006554;Unigene0007661;Unigene0007825;Unigene0010170;Unigene0011564;Unigene0015157;Unigene0016021;Unigene0019573;Unigene0019574;Unigene0019824;Unigene0020035;Unigene0021122;Unigene0021123;Unigene0022574;Unigene0025947;Unigene0026740;Unigene0027337;Unigene0028052;Unigene0028053;Unigene0028065;Unigene0029035;Unigene0029654;Unigene0030770;Unigene00…	K05350+K05349+K00083+K05349+K00430+K00430+K00083+K05350+K22395+K13065+K01188+K01188+K05350+K22395+K01188+K01188+K05349+K00430+K18368+K00083+K00083+K00083+K00588+K00430+K13065+K05349+K01188+K00083+K22395+K01904+K01188+K01188+K00430+K13065+K09755+K00430+K00430+K00430+K05350+K13065+K00430+K13065+K00430+K00430+K00430+K05349+K22395+K13065+K00083+K00430+K00430
Metabolism	Carbohydrate metabolism	Ascorbate and aldarate metabolism	22	88	0.360379	1	ko00053	Unigene0018664;Unigene0019386;Unigene0020589;Unigene0025101;Unigene0027109;Unigene0030045;Unigene0038420;Unigene0040224;Unigene0041721;Unigene0041723;Unigene0045413;Unigene0045531;Unigene0045900;Unigene0048294;Unigene0050059;Unigene0050062;Unigene0050064;Unigene0058687;Unigene0069670;Unigene0070358;Unigene0073628;Unigene0073817	K00128+K08232+K00434+K00128+K00434+K00469+K00434+K14190+K19642+K19642+K14085+K16190+K10046+K19642+K00128+K00128+K00128+K00128+K00434+K14190+K14190+K14190
Metabolism	Carbohydrate metabolism	Butanoate metabolism	8	30	0.379592	1	ko00650	Unigene0010746;Unigene0066337;Unigene0067992;Unigene0068430;Unigene0071758;Unigene0071870;Unigene0076143;Unigene0076288	K18121+K17761+K01580+K00074+K13524+K01580+K13524+K01580
Metabolism	Amino acid metabolism	Arginine biosynthesis	14	56	0.405958	1	ko00220	Unigene0007696;Unigene0014216;Unigene0014910;Unigene0015524;Unigene0015525;Unigene0023946;Unigene0029809;Unigene0030158;Unigene0030159;Unigene0030326;Unigene0057894;Unigene0061967;Unigene0069953;Unigene0071311	K01915+K14272+K00261+K01915+K01915+K01915+K14272+K01915+K01915+K14272+K01915+K14272+K01915+K01915
Organismal Systems	Environmental adaptation	Circadian rhythm - plant	15	62	0.454793	1	ko04712	Unigene0005050;Unigene0021221;Unigene0027044;Unigene0029858;Unigene0031390;Unigene0032633;Unigene0038117;Unigene0043997;Unigene0054274;Unigene0058106;Unigene0061971;Unigene0068681;Unigene0072512;Unigene0074551;Unigene0077008	K16223+K03115+K00660+K12116+K03115+K10143+K12118+K12130+K12124+K12129+K00660+K12129+K03097+K03097+K12124
Metabolism	Glycan biosynthesis and metabolism	Glycosaminoglycan degradation	7	28	0.46915	1	ko00531	Unigene0002761;Unigene0006342;Unigene0009471;Unigene0036178;Unigene0041132;Unigene0043585;Unigene0051892	K12309+K10532+K07964+K07964+K10532+K10532+K07964
Metabolism	Lipid metabolism	Arachidonic acid metabolism	10	41	0.471691	1	ko00590	Unigene0004529;Unigene0014046;Unigene0020905;Unigene0044562;Unigene0044563;Unigene0045970;Unigene0054586;Unigene0055200;Unigene0055202;Unigene0076855	K18592+K04097+K07425+K18592+K18592+K00432+K01254+K07425+K07425+K00432
Metabolism	Lipid metabolism	Linoleic acid metabolism	9	37	0.483061	1	ko00591	Unigene0012414;Unigene0040659;Unigene0057091;Unigene0057463;Unigene0059925;Unigene0059928;Unigene0070770;Unigene0071680;Unigene0073030	K00454+K15718+K07409+K00454+K00454+K00454+K00454+K00454+K15718
Environmental Information Processing	Membrane transport	ABC transporters	17	72	0.490685	1	ko02010	Unigene0005220;Unigene0006246;Unigene0006255;Unigene0030623;Unigene0034377;Unigene0043532;Unigene0045210;Unigene0045375;Unigene0051290;Unigene0052616;Unigene0054643;Unigene0056681;Unigene0060059;Unigene0060060;Unigene0060496;Unigene0075362;Unigene0075363	K05666+K05666+K05658+K05666+K05666+K05643+K05658+K05666+K05658+K05666+K05657+K05658+K05656+K05656+K05666+K05666+K05666
Metabolism	Metabolism of terpenoids and polyketides	Carotenoid biosynthesis	11	46	0.493721	1	ko00906	Unigene0006114;Unigene0012813;Unigene0027162;Unigene0036980;Unigene0052509;Unigene0053614;Unigene0053615;Unigene0056011;Unigene0072549;Unigene0077146;Unigene0077147	K09843+K09838+K09841+K09839+K09838+K09840+K09840+K09842+K09840+K09840+K09840
Metabolism	Metabolism of other amino acids	beta-Alanine metabolism	17	73	0.516313	1	ko00410	Unigene0006371;Unigene0007868;Unigene0018664;Unigene0025101;Unigene0042073;Unigene0045413;Unigene0050059;Unigene0050062;Unigene0050064;Unigene0058687;Unigene0067992;Unigene0069824;Unigene0071026;Unigene0071758;Unigene0071870;Unigene0076143;Unigene0076288	K17839+K17839+K00128+K00128+K00276+K14085+K00128+K00128+K00128+K00128+K01580+K00249+K17839+K13524+K01580+K13524+K01580
Genetic Information Processing	Folding, sorting and degradation	Sulfur relay system	3	13	0.601556	1	ko04122	Unigene0005092;Unigene0025190;Unigene0034686	K21232+K03635+K14168
Metabolism	Amino acid metabolism	Phenylalanine metabolism	17	78	0.637798	1	ko00360	Unigene0000837;Unigene0010374;Unigene0022518;Unigene0024334;Unigene0028065;Unigene0028436;Unigene0028485;Unigene0030963;Unigene0030964;Unigene0036325;Unigene0041375;Unigene0041928;Unigene0042073;Unigene0067069;Unigene0068430;Unigene0070809;Unigene0077447	K01426+K03782+K03782+K00500+K00588+K00815+K00815+K01426+K01426+K01904+K00457+K00815+K00276+K07253+K00074+K03782+K00500
Genetic Information Processing	Folding, sorting and degradation	Protein export	17	78	0.637798	1	ko03060	Unigene0014931;Unigene0014932;Unigene0017820;Unigene0020530;Unigene0024687;Unigene0026352;Unigene0027629;Unigene0027630;Unigene0032183;Unigene0034015;Unigene0046902;Unigene0050677;Unigene0054197;Unigene0062526;Unigene0065200;Unigene0067304;Unigene0071366	K10956+K10956+K03217+K03118+K03116+K10956+K09490+K09490+K03106+K03217+K03108+K03217+K03070+K03100+K03116+K12948+K07342
Metabolism	Biosynthesis of other secondary metabolites	Caffeine metabolism	1	4	0.647185	1	ko00232	Unigene0057091	K07409
Metabolism	Metabolism of cofactors and vitamins	Thiamine metabolism	9	42	0.65046	1	ko00730	Unigene0004705;Unigene0006646;Unigene0008992;Unigene0012258;Unigene0038296;Unigene0056265;Unigene0062850;Unigene0068212;Unigene0070468	K00939+K06928+K00939+K03146+K03146+K00939+K03146+K03147+K00939
Cellular Processes	Transport and catabolism	Peroxisome	35	161	0.67101	1	ko04146	Unigene0001248;Unigene0005709;Unigene0007331;Unigene0008250;Unigene0008252;Unigene0013023;Unigene0016459;Unigene0020801;Unigene0020946;Unigene0022343;Unigene0023767;Unigene0024380;Unigene0034482;Unigene0036180;Unigene0038289;Unigene0046506;Unigene0047159;Unigene0047963;Unigene0048635;Unigene0052519;Unigene0055732;Unigene0055780;Unigene0056051;Unigene0056054;Unigene0058438;Unigene0058442;Unigene00…	K13354+K00477+K13348+K13354+K13354+K04565+K17879+K00830+K11517+K00031+K11517+K04565+K00477+K13348+K03426+K01897+K13356+K13343+K03781+K04564+K13348+K13354+K13354+K13354+K01897+K01897+K03781+K00031+K04565+K11517+K04564+K00830+K11517+K04565+K13344
Metabolism	Carbohydrate metabolism	Starch and sucrose metabolism	49	224	0.673023	1	ko00500	Unigene0000894;Unigene0001897;Unigene0002622;Unigene0005111;Unigene0006554;Unigene0008201;Unigene0008620;Unigene0011564;Unigene0014204;Unigene0017688;Unigene0018705;Unigene0019086;Unigene0019573;Unigene0019574;Unigene0019824;Unigene0021122;Unigene0021123;Unigene0022574;Unigene0024985;Unigene0030152;Unigene0030309;Unigene0030770;Unigene0033761;Unigene0035418;Unigene0035431;Unigene0037325;Unigene00…	K05350+K05349+K00705+K01193+K05349+K01176+K00688+K05350+K01187+K01835+K00844+K00688+K01188+K01188+K05350+K01188+K01188+K05349+K01178+K13679+K01176+K05349+K01188+K00688+K00688+K00975+K01188+K00700+K01188+K00844+K01810+K05350+K00700+K00975+K00847+K00847+K00847+K00703+K01193+K00975+K00975+K01810+K01810+K05349+K01810+K01176+K00975+K01810+K01810
Metabolism	Amino acid metabolism	Valine, leucine and isoleucine biosynthesis	5	24	0.673919	1	ko00290	Unigene0017719;Unigene0043993;Unigene0049759;Unigene0069224;Unigene0075139	K01649+K01703+K00053+K00826+K01687
Genetic Information Processing	Folding, sorting and degradation	Proteasome	24	113	0.701055	1	ko03050	Unigene0001893;Unigene0006581;Unigene0012670;Unigene0013890;Unigene0017325;Unigene0019379;Unigene0020291;Unigene0021104;Unigene0021105;Unigene0058582;Unigene0062637;Unigene0063810;Unigene0064476;Unigene0066267;Unigene0067361;Unigene0067701;Unigene0071670;Unigene0072189;Unigene0072383;Unigene0073235;Unigene0073501;Unigene0073824;Unigene0077901;Unigene0077902	K02729+K03032+K03036+K02731+K03061+K02728+K02736+K03032+K03032+K02736+K03032+K02725+K03032+K03065+K02738+K03033+K02737+K03062+K02728+K03030+K03037+K02739+K02726+K02726
Metabolism	Metabolism of terpenoids and polyketides	Sesquiterpenoid and triterpenoid biosynthesis	7	35	0.722303	1	ko00909	Unigene0001078;Unigene0025526;Unigene0025527;Unigene0034218;Unigene0039364;Unigene0046278;Unigene0069179	K15803+K20561+K20561+K15803+K15803+K15891+K15803
Metabolism	Glycan biosynthesis and metabolism	Glycosphingolipid biosynthesis - ganglio series	1	5	0.728107	1	ko00604	Unigene0002761	K12309
Metabolism	Biosynthesis of other secondary metabolites	Flavone and flavonol biosynthesis	1	5	0.728107	1	ko00944	Unigene0008451	K22772
Metabolism	Amino acid metabolism	Arginine and proline metabolism	21	102	0.749131	1	ko00330	Unigene0000837;Unigene0006371;Unigene0007868;Unigene0012900;Unigene0014126;Unigene0018552;Unigene0018664;Unigene0025101;Unigene0030963;Unigene0030964;Unigene0031869;Unigene0045413;Unigene0048189;Unigene0050059;Unigene0050062;Unigene0050064;Unigene0058687;Unigene0062300;Unigene0070916;Unigene0071026;Unigene0077236	K01426+K17839+K17839+K00819+K01611+K01581+K00128+K00128+K01426+K01426+K00819+K14085+K12657+K00128+K00128+K00128+K00128+K01611+K00819+K17839+K01611
Metabolism	Metabolism of terpenoids and polyketides	Diterpenoid biosynthesis	8	41	0.754752	1	ko00904	Unigene0012956;Unigene0019683;Unigene0024683;Unigene0024685;Unigene0029517;Unigene0036176;Unigene0067123;Unigene0069900	K04125+K17961+K04122+K04122+K05282+K04124+K17961+K17982
Organismal Systems	Environmental adaptation	Plant-pathogen interaction	109	504	0.777827	1	ko04626	Unigene0000905;Unigene0000906;Unigene0001209;Unigene0001257;Unigene0001288;Unigene0002212;Unigene0002631;Unigene0002749;Unigene0006077;Unigene0006602;Unigene0007565;Unigene0007656;Unigene0007911;Unigene0008393;Unigene0008483;Unigene0010025;Unigene0010031;Unigene0011652;Unigene0012226;Unigene0012808;Unigene0012985;Unigene0013965;Unigene0016315;Unigene0016316;Unigene0018719;Unigene0018720;Unigene00…	K13447+K13447+K13459+K13448+K13412+K13459+K13412+K01373+K05391+K09422+K13459+K09422+K09422+K13414+K13416+K05391+K01373+K13448+K13449+K02183+K09422+K09422+K02358+K02358+K13457+K13457+K13457+K13457+K13457+K02183+K13412+K09422+K13424+K09422+K13412+K13425+K18875+K02183+K13448+K15397+K13448+K13413+K09422+K09422+K09422+K09422+K05391+K04079+K13434+K13459+K09422+K09422+K09422+K13424+K09487+K02358+K13424+…
Metabolism	Biosynthesis of other secondary metabolites	Indole alkaloid biosynthesis	4	23	0.807832	1	ko00901	Unigene0010129;Unigene0058101;Unigene0058102;Unigene0058105	K21026+K21026+K21026+K21026
Metabolism	Biosynthesis of other secondary metabolites	Glucosinolate biosynthesis	2	13	0.835359	1	ko00966	Unigene0043993;Unigene0069224	K01703+K00826
Metabolism	Metabolism of other amino acids	Phosphonate and phosphinate metabolism	1	7	0.838543	1	ko00440	Unigene0008294	K00968
Metabolism	Biosynthesis of other secondary metabolites	Stilbenoid, diarylheptanoid and gingerol biosynthesis	8	46	0.859461	1	ko00945	Unigene0009667;Unigene0016021;Unigene0028065;Unigene0029654;Unigene0040610;Unigene0050662;Unigene0054700;Unigene0071394	K16040+K13065+K00588+K13065+K13065+K13065+K13065+K13065
Metabolism	Carbohydrate metabolism	Amino sugar and nucleotide sugar metabolism	37	187	0.869631	1	ko00520	Unigene0002888;Unigene0009237;Unigene0009852;Unigene0017688;Unigene0018705;Unigene0020027;Unigene0020028;Unigene0033537;Unigene0034283;Unigene0037325;Unigene0041346;Unigene0041618;Unigene0042667;Unigene0045531;Unigene0045900;Unigene0051894;Unigene0052318;Unigene0052321;Unigene0052323;Unigene0052879;Unigene0053769;Unigene0053770;Unigene0055974;Unigene0057518;Unigene0060083;Unigene0062156;Unigene00…	K08678+K01809+K01183+K01835+K00844+K20547+K20547+K15920+K01183+K00975+K00844+K01810+K01183+K16190+K10046+K00975+K00847+K00847+K00847+K00326+K12446+K12446+K00966+K01836+K01183+K01183+K00975+K01183+K00975+K01810+K01784+K01810+K00849+K01810+K00975+K01810+K01810
Metabolism	Carbohydrate metabolism	C5-Branched dibasic acid metabolism	1	8	0.875587	1	ko00660	Unigene0043993	K01703
Metabolism	Metabolism of cofactors and vitamins	Nicotinate and nicotinamide metabolism	6	37	0.88228	1	ko00760	Unigene0036185;Unigene0038289;Unigene0039804;Unigene0040909;Unigene0040910;Unigene0058757	K03517+K03426+K00858+K01950+K01950+K03787
Metabolism	Amino acid metabolism	Lysine degradation	13	74	0.895503	1	ko00310	Unigene0018664;Unigene0025101;Unigene0032143;Unigene0045413;Unigene0047029;Unigene0047696;Unigene0050059;Unigene0050062;Unigene0050064;Unigene0058687;Unigene0067503;Unigene0075987;Unigene0075988	K00128+K00128+K19199+K14085+K19199+K14157+K00128+K00128+K00128+K00128+K00164+K19199+K19199
Genetic Information Processing	Folding, sorting and degradation	Protein processing in endoplasmic reticulum	95	461	0.899519	1	ko04141	Unigene0000379;Unigene0001214;Unigene0002799;Unigene0003728;Unigene0005604;Unigene0005674;Unigene0006014;Unigene0006543;Unigene0006577;Unigene0006583;Unigene0007169;Unigene0008175;Unigene0008531;Unigene0009252;Unigene0011937;Unigene0013657;Unigene0013658;Unigene0014931;Unigene0014932;Unigene0015444;Unigene0015445;Unigene0015446;Unigene0016938;Unigene0017390;Unigene0017979;Unigene0018784;Unigene00…	K14007+K03283+K10666+K03094+K03283+K03283+K03283+K03283+K06689+K03283+K14004+K13993+K03283+K03283+K03283+K06689+K06689+K10956+K10956+K13525+K13525+K13525+K03283+K03283+K09580+K09580+K09580+K09503+K14016+K13993+K03283+K03283+K03283+K03283+K10956+K03283+K03283+K03283+K03283+K09490+K09490+K13989+K03283+K04079+K13989+K09518+K13993+K09487+K03283+K03283+K03283+K03283+K09503+K10950+K13993+K13993+K04079+…
Metabolism	Glycan biosynthesis and metabolism	Glycosphingolipid biosynthesis - globo and isoglobo series	1	9	0.904135	1	ko00603	Unigene0003330	K07407
Metabolism	Carbohydrate metabolism	Galactose metabolism	14	80	0.905367	1	ko00052	Unigene0002761;Unigene0003330;Unigene0005111;Unigene0014204;Unigene0017688;Unigene0018705;Unigene0030383;Unigene0041346;Unigene0048841;Unigene0050781;Unigene0059555;Unigene0059690;Unigene0065650;Unigene0069610	K12309+K07407+K01193+K01187+K01835+K00844+K01190+K00844+K18819+K06617+K06617+K01193+K01784+K00849
Metabolism	Amino acid metabolism	Lysine biosynthesis	3	22	0.909305	1	ko00300	Unigene0004828;Unigene0009503;Unigene0059470	K10206+K01778+K01714
Metabolism	Metabolism of terpenoids and polyketides	Brassinosteroid biosynthesis	3	22	0.909305	1	ko00905	Unigene0026413;Unigene0039077;Unigene0049647	K12639+K12637+K20623
Metabolism	Lipid metabolism	alpha-Linolenic acid metabolism	12	71	0.91623	1	ko00592	Unigene0012414;Unigene0013630;Unigene0019896;Unigene0029584;Unigene0034580;Unigene0035724;Unigene0050461;Unigene0057463;Unigene0059925;Unigene0059928;Unigene0070770;Unigene0071680	K00454+K10527+K05894+K10528+K10529+K01723+K10529+K00454+K00454+K00454+K00454+K00454
Metabolism	Biosynthesis of other secondary metabolites	Flavonoid biosynthesis	10	61	0.919372	1	ko00941	Unigene0012840;Unigene0016021;Unigene0027044;Unigene0028065;Unigene0029654;Unigene0040610;Unigene0050662;Unigene0054700;Unigene0061971;Unigene0071394	K22845+K13065+K00660+K00588+K13065+K13065+K13065+K13065+K00660+K13065
Metabolism	Metabolism of cofactors and vitamins	Biotin metabolism	6	40	0.922908	1	ko00780	Unigene0007791;Unigene0034799;Unigene0034800;Unigene0037412;Unigene0037417;Unigene0076998	K09458+K00059+K00059+K09458+K09458+K00059
Genetic Information Processing	Translation	Ribosome biogenesis in eukaryotes	31	168	0.934143	1	ko03008	Unigene0006323;Unigene0013308;Unigene0013309;Unigene0013310;Unigene0014485;Unigene0016793;Unigene0018845;Unigene0021221;Unigene0028645;Unigene0031390;Unigene0033054;Unigene0042242;Unigene0049773;Unigene0050070;Unigene0050729;Unigene0050904;Unigene0056298;Unigene0059547;Unigene0059597;Unigene0061572;Unigene0061580;Unigene0063243;Unigene0065426;Unigene0065841;Unigene0066447;Unigene0071470;Unigene00…	K12619+K14564+K14564+K14564+K14563+K06943+K14539+K03115+K14563+K03115+K01164+K14553+K14546+K14536+K14572+K14574+K12845+K14558+K03264+K07936+K03264+K07936+K12845+K14290+K11130+K14565+K03264+K03097+K07936+K03097+K14565
Genetic Information Processing	Transcription	RNA polymerase	16	94	0.936338	1	ko03020	Unigene0000055;Unigene0001721;Unigene0003913;Unigene0005680;Unigene0022407;Unigene0025655;Unigene0031648;Unigene0035278;Unigene0039695;Unigene0042727;Unigene0043773;Unigene0055894;Unigene0063442;Unigene0064287;Unigene0064541;Unigene0073768	K03006+K03006+K03006+K03006+K03040+K03006+K03022+K03006+K03006+K03046+K03006+K03046+K03025+K03040+K03043+K03016
Metabolism	Amino acid metabolism	Tyrosine metabolism	13	79	0.938957	1	ko00350	Unigene0020292;Unigene0028436;Unigene0028485;Unigene0038015;Unigene0038016;Unigene0041375;Unigene0041928;Unigene0042073;Unigene0048139;Unigene0048144;Unigene0053038;Unigene0067069;Unigene0072228	K01800+K00815+K00815+K01800+K01800+K00457+K00815+K00276+K00451+K00451+K00422+K07253+K01800
Environmental Information Processing	Signal transduction	Plant hormone signal transduction	82	413	0.944755	1	ko04075	Unigene0002069;Unigene0002121;Unigene0002859;Unigene0007351;Unigene0007456;Unigene0007558;Unigene0007672;Unigene0008483;Unigene0009856;Unigene0012226;Unigene0016624;Unigene0016625;Unigene0019109;Unigene0019620;Unigene0020360;Unigene0021116;Unigene0022047;Unigene0022704;Unigene0022911;Unigene0023426;Unigene0023672;Unigene0023934;Unigene0024559;Unigene0025424;Unigene0025438;Unigene0025838;Unigene00…	K14490+K13415+K14498+K14516+K14496+K14486+K14431+K13416+K14431+K13449+K14487+K14487+K14484+K14488+K14516+K14504+K14488+K14515+K14499+K14432+K14490+K14488+K14488+K14499+K14496+K14496+K14494+K14488+K14490+K14486+K13413+K14488+K14485+K14491+K14493+K14510+K14496+K14500+K14484+K14431+K14488+K14491+K14496+K14500+K14500+K16189+K16189+K14500+K14484+K14497+K13463+K14484+K14509+K14484+K14484+K14488+K13463+…
Metabolism	Glycan biosynthesis and metabolism	Other glycan degradation	4	32	0.955795	1	ko00511	Unigene0002761;Unigene0002929;Unigene0012371;Unigene0030383	K12309+K01191+K01227+K01190
Metabolism	Biosynthesis of other secondary metabolites	Isoquinoline alkaloid biosynthesis	5	39	0.962897	1	ko00950	Unigene0028436;Unigene0028485;Unigene0041928;Unigene0042073;Unigene0053038	K00815+K00815+K00815+K00276+K00422
Metabolism	Metabolism of cofactors and vitamins	Pantothenate and CoA biosynthesis	4	34	0.969053	1	ko00770	Unigene0034480;Unigene0049759;Unigene0069224;Unigene0075139	K02201+K00053+K00826+K01687
Metabolism	Global and overview maps	Fatty acid metabolism	28	163	0.971472	1	ko01212	Unigene0000263;Unigene0000468;Unigene0006397;Unigene0007791;Unigene0013073;Unigene0013630;Unigene0016514;Unigene0017452;Unigene0020001;Unigene0034799;Unigene0034800;Unigene0035583;Unigene0035584;Unigene0037412;Unigene0037417;Unigene0040095;Unigene0041115;Unigene0046506;Unigene0057773;Unigene0057777;Unigene0058438;Unigene0058442;Unigene0063401;Unigene0064497;Unigene0068543;Unigene0069824;Unigene00…	K00665+K10256+K00507+K09458+K00507+K10527+K00507+K10258+K07512+K00059+K00059+K10256+K10256+K09458+K09458+K10256+K10256+K01897+K10256+K10256+K01897+K01897+K10256+K00507+K00507+K00249+K10256+K00059
Metabolism	Biosynthesis of other secondary metabolites	Monobactam biosynthesis	1	14	0.973974	1	ko00261	Unigene0059470	K01714
Metabolism	Metabolism of cofactors and vitamins	Ubiquinone and other terpenoid-quinone biosynthesis	8	59	0.975318	1	ko00130	Unigene0028436;Unigene0028485;Unigene0036325;Unigene0037437;Unigene0039555;Unigene0041375;Unigene0041928;Unigene0062711	K00815+K00815+K01904+K01661+K12502+K00457+K00815+K12502
Genetic Information Processing	Folding, sorting and degradation	RNA degradation	35	202	0.979837	1	ko03018	Unigene0003649;Unigene0004821;Unigene0006323;Unigene0007629;Unigene0009444;Unigene0010538;Unigene0014059;Unigene0014186;Unigene0018153;Unigene0021590;Unigene0021592;Unigene0022754;Unigene0025729;Unigene0030677;Unigene0036117;Unigene0036130;Unigene0036238;Unigene0036300;Unigene0040194;Unigene0042227;Unigene0062685;Unigene0063378;Unigene0066427;Unigene0067881;Unigene0068049;Unigene0069517;Unigene00…	K12604+K03654+K12619+K13126+K03654+K01689+K13126+K01689+K13126+K12604+K12604+K12613+K13126+K12623+K01689+K00962+K10643+K04077+K03678+K04077+K04043+K04043+K04077+K04077+K04043+K01689+K04077+K12605+K12598+K04043+K04077+K01689+K12614+K04043+K12627
Metabolism	Glycan biosynthesis and metabolism	Other types of O-glycan biosynthesis	2	23	0.980463	1	ko00514	Unigene0070007;Unigene0075750	K09667+K09667
Genetic Information Processing	Transcription	Spliceosome	75	399	0.982331	1	ko03040	Unigene0000025;Unigene0001214;Unigene0003299;Unigene0005604;Unigene0005674;Unigene0006014;Unigene0006543;Unigene0006583;Unigene0007183;Unigene0007472;Unigene0007690;Unigene0008531;Unigene0009252;Unigene0010095;Unigene0011937;Unigene0012061;Unigene0012762;Unigene0015353;Unigene0016938;Unigene0017390;Unigene0017693;Unigene0018477;Unigene0018478;Unigene0018524;Unigene0019952;Unigene0024298;Unigene00…	K12812+K03283+K11086+K03283+K03283+K03283+K03283+K03283+K12890+K12815+K12815+K03283+K03283+K12815+K03283+K12823+K12890+K12836+K03283+K03283+K12890+K12812+K12812+K11093+K11088+K11093+K03283+K03283+K03283+K12871+K03283+K03283+K03283+K03283+K03283+K12815+K12623+K03283+K12741+K03283+K03283+K03283+K03283+K12818+K12818+K10599+K12815+K12815+K12865+K03283+K03283+K03283+K12845+K12819+K03283+K12822+K12822+…
Genetic Information Processing	Translation	mRNA surveillance pathway	39	224	0.983066	1	ko03015	Unigene0000025;Unigene0002024;Unigene0002094;Unigene0002536;Unigene0007629;Unigene0009276;Unigene0012943;Unigene0014059;Unigene0018153;Unigene0018477;Unigene0018478;Unigene0025598;Unigene0025599;Unigene0025729;Unigene0028842;Unigene0033339;Unigene0033394;Unigene0033395;Unigene0034710;Unigene0034780;Unigene0036012;Unigene0051685;Unigene0053517;Unigene0061834;Unigene0062893;Unigene0066242;Unigene00…	K12812+K14411+K14376+K14962+K13126+K04382+K03267+K13126+K13126+K12812+K12812+K04354+K04354+K13126+K11584+K14404+K06269+K06269+K14397+K14411+K14398+K11584+K14376+K04382+K12881+K06269+K14411+K14411+K14294+K03265+K12876+K06269+K13025+K14411+K14411+K14411+K03456+K14376+K06269
Metabolism	Metabolism of terpenoids and polyketides	Terpenoid backbone biosynthesis	15	101	0.984083	1	ko00900	Unigene0017551;Unigene0040588;Unigene0045604;Unigene0045605;Unigene0046278;Unigene0051505;Unigene0051992;Unigene0054724;Unigene0060348;Unigene0064682;Unigene0066915;Unigene0068244;Unigene0069924;Unigene0070792;Unigene0077704	K00099+K05356+K00021+K00021+K15891+K03526+K00938+K03526+K03527+K10960+K10960+K05356+K11778+K03527+K03527
Metabolism	Lipid metabolism	Cutin, suberine and wax biosynthesis	4	38	0.985206	1	ko00073	Unigene0004785;Unigene0010582;Unigene0047159;Unigene0066428	K15401+K15400+K13356+K17991
Genetic Information Processing	Translation	RNA transport	58	322	0.987875	1	ko03013	Unigene0000025;Unigene0000054;Unigene0000146;Unigene0003281;Unigene0005875;Unigene0006313;Unigene0007169;Unigene0007629;Unigene0007873;Unigene0007919;Unigene0008212;Unigene0011104;Unigene0011190;Unigene0011350;Unigene0012363;Unigene0012966;Unigene0012967;Unigene0013581;Unigene0014059;Unigene0014070;Unigene0014368;Unigene0015981;Unigene0016671;Unigene0016672;Unigene0016673;Unigene0018153;Unigene00…	K12812+K14288+K03242+K03252+K03113+K03260+K14004+K13126+K03257+K03113+K10577+K03231+K03254+K03246+K03238+K03253+K03253+K03236+K13126+K03249+K03231+K03236+K03253+K03253+K03253+K13126+K12812+K12812+K03252+K03257+K03260+K03257+K03680+K03242+K03242+K13126+K01164+K03113+K03249+K14292+K18213+K03260+K03231+K07936+K03237+K12881+K07936+K03231+K14290+K03252+K12160+K14294+K03247+K12876+K03231+K07936+K13025+…
Metabolism	Amino acid metabolism	Phenylalanine, tyrosine and tryptophan biosynthesis	13	93	0.989131	1	ko00400	Unigene0002633;Unigene0005838;Unigene0010365;Unigene0024334;Unigene0028436;Unigene0028485;Unigene0029434;Unigene0038484;Unigene0041928;Unigene0043573;Unigene0044265;Unigene0049768;Unigene0077447	K13832+K13832+K13832+K00500+K00815+K00815+K00891+K15227+K00815+K13832+K01696+K01626+K00500
Metabolism	Lipid metabolism	Fatty acid degradation	16	112	0.992055	1	ko00071	Unigene0004785;Unigene0013630;Unigene0018664;Unigene0020905;Unigene0025101;Unigene0045413;Unigene0046506;Unigene0050059;Unigene0050062;Unigene0050064;Unigene0055200;Unigene0055202;Unigene0058438;Unigene0058442;Unigene0058687;Unigene0069824	K15401+K10527+K00128+K07425+K00128+K14085+K01897+K00128+K00128+K00128+K07425+K07425+K01897+K01897+K00128+K00249
Metabolism	Lipid metabolism	Glycerolipid metabolism	18	123	0.992125	1	ko00561	Unigene0002301;Unigene0003330;Unigene0004106;Unigene0010084;Unigene0015308;Unigene0018664;Unigene0023803;Unigene0025101;Unigene0033812;Unigene0041415;Unigene0045413;Unigene0046407;Unigene0050059;Unigene0050062;Unigene0050064;Unigene0058687;Unigene0062822;Unigene0066936	K13508+K07407+K00002+K00002+K01054+K00128+K21362+K00128+K00002+K22849+K14085+K13508+K00128+K00128+K00128+K00128+K01054+K00679
Metabolism	Nucleotide metabolism	Purine metabolism	49	286	0.993958	1	ko00230	Unigene0000055;Unigene0001721;Unigene0003913;Unigene0004705;Unigene0005680;Unigene0006646;Unigene0007189;Unigene0008992;Unigene0013427;Unigene0017047;Unigene0017620;Unigene0017621;Unigene0017622;Unigene0017688;Unigene0021139;Unigene0022407;Unigene0022733;Unigene0022734;Unigene0023648;Unigene0025655;Unigene0031648;Unigene0035278;Unigene0036130;Unigene0037451;Unigene0039695;Unigene0041974;Unigene00…	K03006+K03006+K03006+K00939+K03006+K06928+K02083+K00939+K00759+K00940+K00873+K00873+K00873+K01835+K00940+K03040+K01522+K01522+K02083+K03006+K03022+K03006+K00962+K01933+K03006+K01466+K03046+K03006+K00948+K11808+K01951+K02335+K00951+K00951+K02324+K03046+K00939+K03787+K03025+K03040+K03043+K01939+K00940+K01466+K00940+K00939+K02327+K02325+K03016
Metabolism	Lipid metabolism	Sphingolipid metabolism	4	44	0.995358	1	ko00600	Unigene0002761;Unigene0003330;Unigene0020776;Unigene0030383	K12309+K07407+K04718+K01190
Metabolism	Metabolism of cofactors and vitamins	Riboflavin metabolism	2	30	0.996025	1	ko00740	Unigene0032965;Unigene0035302	K14379+K14652
Cellular Processes	Transport and catabolism	Autophagy - other eukaryotes	10	83	0.996181	1	ko04136	Unigene0001905;Unigene0009276;Unigene0031637;Unigene0034078;Unigene0047640;Unigene0051745;Unigene0051754;Unigene0059825;Unigene0061834;Unigene0071330	K08331+K04382+K08331+K08341+K08330+K07203+K07203+K07203+K04382+K08341
Metabolism	Lipid metabolism	Fatty acid biosynthesis	10	91	0.998937	1	ko00061	Unigene0000263;Unigene0007791;Unigene0034799;Unigene0034800;Unigene0037412;Unigene0037417;Unigene0046506;Unigene0058438;Unigene0058442;Unigene0076998	K00665+K09458+K00059+K00059+K09458+K09458+K01897+K01897+K01897+K00059
Metabolism	Lipid metabolism	Steroid biosynthesis	3	45	0.999187	1	ko00100	Unigene0014482;Unigene0016544;Unigene0041715	K01824+K01052+K01853
Metabolism	Glycan biosynthesis and metabolism	Glycosylphosphatidylinositol(GPI)-anchor biosynthesis	1	29	0.999482	1	ko00563	Unigene0010402	K07542
Environmental Information Processing	Signal transduction	Phosphatidylinositol signaling system	15	127	0.999564	1	ko04070	Unigene0004502;Unigene0012808;Unigene0019871;Unigene0025675;Unigene0035509;Unigene0035949;Unigene0038636;Unigene0054859;Unigene0059822;Unigene0062357;Unigene0062933;Unigene0063010;Unigene0070633;Unigene0070704;Unigene0075267	K05857+K02183+K02183+K02183+K00981+K13024+K00913+K00889+K21797+K02183+K02183+K02183+K02183+K02183+K02183
Genetic Information Processing	Replication and repair	Base excision repair	6	73	0.999759	1	ko03410	Unigene0010466;Unigene0017253;Unigene0054426;Unigene0055341;Unigene0070597;Unigene0073495	K10802+K04802+K02335+K02324+K02327+K02325
Metabolism	Lipid metabolism	Ether lipid metabolism	5	67	0.99981	1	ko00565	Unigene0023085;Unigene0043217;Unigene0052765;Unigene0054597;Unigene0054825	K01114+K01115+K01114+K01115+K01114
Metabolism	Carbohydrate metabolism	Inositol phosphate metabolism	12	115	0.999842	1	ko00562	Unigene0004502;Unigene0020253;Unigene0023085;Unigene0027356;Unigene0030045;Unigene0038636;Unigene0052765;Unigene0054825;Unigene0054859;Unigene0059822;Unigene0065984;Unigene0069437	K05857+K01803+K01114+K01858+K00469+K00913+K01114+K01114+K00889+K21797+K01803+K01858
Metabolism	Nucleotide metabolism	Pyrimidine metabolism	28	214	0.999916	1	ko00240	Unigene0000055;Unigene0001721;Unigene0003913;Unigene0005158;Unigene0005680;Unigene0017047;Unigene0021139;Unigene0022407;Unigene0025655;Unigene0031648;Unigene0035278;Unigene0036130;Unigene0039695;Unigene0042727;Unigene0043773;Unigene0054426;Unigene0055341;Unigene0055894;Unigene0058757;Unigene0059286;Unigene0063442;Unigene0064287;Unigene0064541;Unigene0066300;Unigene0070000;Unigene0070597;Unigene00…	K03006+K03006+K03006+K09903+K03006+K00940+K00940+K03040+K03006+K03022+K03006+K00962+K03006+K03046+K03006+K02335+K02324+K03046+K03787+K00876+K03025+K03040+K03043+K00940+K00940+K02327+K02325+K03016
Genetic Information Processing	Folding, sorting and degradation	Ubiquitin mediated proteolysis	37	267	0.999941	1	ko04120	Unigene0001722;Unigene0003728;Unigene0006577;Unigene0008212;Unigene0012093;Unigene0013657;Unigene0013658;Unigene0017475;Unigene0022535;Unigene0032633;Unigene0033505;Unigene0033696;Unigene0035102;Unigene0036000;Unigene0036838;Unigene0039504;Unigene0040592;Unigene0048907;Unigene0051955;Unigene0054296;Unigene0055834;Unigene0056871;Unigene0057715;Unigene0057718;Unigene0057722;Unigene0060827;Unigene00…	K10581+K03094+K06689+K10577+K10573+K06689+K06689+K10580+K10583+K10143+K03357+K03348+K04506+K10583+K10606+K10144+K10591+K10599+K04506+K03347+K03348+K10144+K10144+K10688+K10688+K10581+K10581+K10688+K03094+K03094+K10575+K03094+K10144+K06689+K10590+K06689+K06689
Metabolism	Carbohydrate metabolism	Pentose and glucuronate interconversions	14	134	0.999946	1	ko00040	Unigene0004106;Unigene0010084;Unigene0026738;Unigene0030071;Unigene0033812;Unigene0034009;Unigene0045531;Unigene0049318;Unigene0049713;Unigene0066167;Unigene0066179;Unigene0067202;Unigene0072040;Unigene0077271	K00002+K00002+K01783+K01783+K00002+K01213+K16190+K01728+K01213+K01783+K01783+K00008+K00008+K00065
Metabolism	Lipid metabolism	Fatty acid elongation	4	67	0.999963	1	ko00062	Unigene0017452;Unigene0020001;Unigene0027452;Unigene0064925	K10258+K07512+K15397+K15397
Cellular Processes	Transport and catabolism	Endocytosis	52	362	0.999988	1	ko04144	Unigene0001214;Unigene0005604;Unigene0005674;Unigene0005967;Unigene0006014;Unigene0006399;Unigene0006443;Unigene0006543;Unigene0006583;Unigene0008531;Unigene0009252;Unigene0011937;Unigene0012396;Unigene0012514;Unigene0013430;Unigene0015823;Unigene0016938;Unigene0017390;Unigene0020082;Unigene0021632;Unigene0024530;Unigene0024531;Unigene0024532;Unigene0025467;Unigene0025910;Unigene0026395;Unigene00…	K03283+K03283+K03283+K19476+K03283+K12486+K04646+K03283+K03283+K03283+K03283+K03283+K07937+K07937+K07897+K19476+K03283+K03283+K04646+K07897+K03283+K03283+K03283+K03283+K19476+K03283+K03283+K03283+K03283+K03283+K10591+K03283+K03283+K03283+K03283+K01115+K12198+K01115+K00889+K03283+K03283+K03283+K12486+K03283+K07937+K03283+K03283+K07897+K12471+K03283+K07937+K07937
Genetic Information Processing	Replication and repair	Homologous recombination	17	162	0.999988	1	ko03440	Unigene0000041;Unigene0000042;Unigene0004023;Unigene0006997;Unigene0021536;Unigene0036296;Unigene0040917;Unigene0041007;Unigene0047691;Unigene0047822;Unigene0053428;Unigene0054426;Unigene0054458;Unigene0055030;Unigene0059937;Unigene0070597;Unigene0073220	K07466+K07466+K10875+K07466+K07466+K10875+K10901+K07466+K04728+K07466+K07466+K02335+K07466+K07466+K10871+K02327+K10901
Genetic Information Processing	Replication and repair	DNA replication	14	148	0.999995	1	ko03030	Unigene0000041;Unigene0000042;Unigene0006997;Unigene0017253;Unigene0021536;Unigene0041007;Unigene0047822;Unigene0053428;Unigene0054426;Unigene0054458;Unigene0055030;Unigene0055341;Unigene0070597;Unigene0073495	K07466+K07466+K07466+K04802+K07466+K07466+K07466+K07466+K02335+K07466+K07466+K02324+K02327+K02325
Metabolism	Glycan biosynthesis and metabolism	N-Glycan biosynthesis	2	59	0.999996	1	ko00510	Unigene0031522;Unigene0054685	K00729+K03842
Genetic Information Processing	Replication and repair	Mismatch repair	11	132	0.999998	1	ko03430	Unigene0000041;Unigene0000042;Unigene0006997;Unigene0017253;Unigene0021536;Unigene0041007;Unigene0047822;Unigene0053428;Unigene0054458;Unigene0055030;Unigene0070597	K07466+K07466+K07466+K04802+K07466+K07466+K07466+K07466+K07466+K07466+K02327
Genetic Information Processing	Folding, sorting and degradation	SNARE interactions in vesicular transport	2	62	0.999998	1	ko04130	Unigene0032434;Unigene0069038	K08486+K08486
Genetic Information Processing	Replication and repair	Nucleotide excision repair	15	163	0.999999	1	ko03420	Unigene0000041;Unigene0000042;Unigene0006997;Unigene0017253;Unigene0021536;Unigene0038286;Unigene0041007;Unigene0047822;Unigene0053428;Unigene0054426;Unigene0054458;Unigene0055030;Unigene0055341;Unigene0070597;Unigene0073495	K07466+K07466+K07466+K04802+K07466+K10846+K07466+K07466+K07466+K02335+K07466+K07466+K02324+K02327+K02325
Metabolism	Lipid metabolism	Glycerophospholipid metabolism	15	164	0.999999	1	ko00564	Unigene0002301;Unigene0008294;Unigene0023085;Unigene0035509;Unigene0043217;Unigene0045392;Unigene0046407;Unigene0052765;Unigene0054288;Unigene0054291;Unigene0054597;Unigene0054825;Unigene0065395;Unigene0066920;Unigene0074893	K13508+K00968+K01114+K00981+K01115+K00006+K13508+K01114+K06130+K06130+K01115+K01114+K06130+K06129+K00111
Genetic Information Processing	Transcription	Basal transcription factors	4	88	1	1	ko03022	Unigene0021326;Unigene0039964;Unigene0074242;Unigene0075184	K03123+K14649+K14651+K03136
Genetic Information Processing	Translation	Aminoacyl-tRNA biosynthesis	18	213	1	1	ko00970	Unigene0000775;Unigene0002423;Unigene0007413;Unigene0008618;Unigene0008902;Unigene0010160;Unigene0034629;Unigene0040640;Unigene0042359;Unigene0042365;Unigene0044791;Unigene0049649;Unigene0052626;Unigene0054172;Unigene0054562;Unigene0056966;Unigene0059819;Unigene0063439	K01870+K01887+K01875+K01869+K01885+K01887+K01887+K01868+K01880+K01880+K01881+K01874+K01887+K01872+K01870+K01870+K01886+K04567
