# Supplementary material for: Transcriptome and Metabolome Analyses of the Flowers and Leaves of Chrysanthemum dichrum
Source: Front Genet. 2021 Aug 31;12:716163. doi: 10.3389/fgene.2021.716163 (PMC8438430; doi:10.3389/fgene.2021.716163)
Supplement: Supplementary Table 6 — GO functional categorization of significantly down-regulated differentially expressed genes between Chrysanthemum dichrum leaves and flower buds. [file Table_6.XLS]

## Sheet: YS-1-VS-YS-3.up-regulated
GO ID (level1)	GO Term (level1)	GO ID (level2)	GO Term (level2)	number of leaves VS blooming flowers（YS-1-VS-YS-3 All)	Genes of leaves VS blooming flowers （YS-1-VS-YS-3）
GO:0008150	Biological Process	GO:0032501	multicellular organismal process	170	Unigene0000600,Unigene0000735,Unigene0001123,Unigene0001142,Unigene0001148,Unigene0001307,Unigene0004278,Unigene0005193,Unigene0005769,Unigene0007085,Unigene0007663,Unigene0008800,Unigene0009400,Unigene0009554,Unigene0009876,Unigene0010920,Unigene0011301,Unigene0011549,Unigene0012444,Unigene0013552,Unigene0014092,Unigene0014183,Unigene0014530,Unigene0015287,Unigene0017338,Unigene0018392,Unigene00…
GO:0008150	Biological Process	GO:0040007	growth	35	Unigene0001148,Unigene0001307,Unigene0006619,Unigene0009554,Unigene0010061,Unigene0014092,Unigene0021467,Unigene0024614,Unigene0024620,Unigene0025283,Unigene0029366,Unigene0031940,Unigene0032937,Unigene0032960,Unigene0035442,Unigene0035555,Unigene0036010,Unigene0036689,Unigene0038510,Unigene0039000,Unigene0039298,Unigene0039711,Unigene0040715,Unigene0041826,Unigene0042410,Unigene0042620,Unigene00…
GO:0008150	Biological Process	GO:0048519	negative regulation of biological process	42	Unigene0000764,Unigene0006032,Unigene0007107,Unigene0008800,Unigene0009647,Unigene0009876,Unigene0010061,Unigene0010495,Unigene0010550,Unigene0011549,Unigene0020468,Unigene0021350,Unigene0023635,Unigene0024132,Unigene0025208,Unigene0027152,Unigene0030957,Unigene0031387,Unigene0034714,Unigene0034946,Unigene0035001,Unigene0035449,Unigene0036824,Unigene0038991,Unigene0039093,Unigene0041074,Unigene00…
GO:0008150	Biological Process	GO:0050789	regulation of biological process	353	Unigene0000473,Unigene0000735,Unigene0000764,Unigene0001123,Unigene0001148,Unigene0001201,Unigene0001307,Unigene0001407,Unigene0003596,Unigene0004278,Unigene0004885,Unigene0005073,Unigene0005769,Unigene0006032,Unigene0006039,Unigene0006270,Unigene0006619,Unigene0006890,Unigene0007107,Unigene0007222,Unigene0007240,Unigene0007363,Unigene0007445,Unigene0007518,Unigene0007785,Unigene0008117,Unigene00…
GO:0008150	Biological Process	GO:0065007	biological regulation	392	Unigene0000473,Unigene0000735,Unigene0000764,Unigene0001123,Unigene0001142,Unigene0001148,Unigene0001201,Unigene0001307,Unigene0001407,Unigene0003596,Unigene0004278,Unigene0004885,Unigene0005073,Unigene0005769,Unigene0005936,Unigene0006032,Unigene0006037,Unigene0006039,Unigene0006270,Unigene0006619,Unigene0006890,Unigene0007085,Unigene0007107,Unigene0007222,Unigene0007240,Unigene0007363,Unigene00…
GO:0008150	Biological Process	GO:0051179	localization	324	Unigene0000579,Unigene0000609,Unigene0001142,Unigene0001148,Unigene0001682,Unigene0002642,Unigene0003797,Unigene0005073,Unigene0005634,Unigene0005769,Unigene0005847,Unigene0006103,Unigene0006129,Unigene0006212,Unigene0006307,Unigene0006309,Unigene0006986,Unigene0007222,Unigene0007359,Unigene0007363,Unigene0007590,Unigene0007603,Unigene0007605,Unigene0007687,Unigene0007789,Unigene0008158,Unigene00…
GO:0008150	Biological Process	GO:0023052	signaling	109	Unigene0000735,Unigene0001148,Unigene0001201,Unigene0001407,Unigene0006270,Unigene0006619,Unigene0007222,Unigene0007363,Unigene0007518,Unigene0008117,Unigene0009554,Unigene0009774,Unigene0009857,Unigene0009876,Unigene0011043,Unigene0014092,Unigene0015750,Unigene0016954,Unigene0018392,Unigene0019107,Unigene0020067,Unigene0020189,Unigene0020720,Unigene0022058,Unigene0022483,Unigene0022688,Unigene00…
GO:0008150	Biological Process	GO:0044699	single-organism process	1016	Unigene0000473,Unigene0000566,Unigene0000600,Unigene0000735,Unigene0000911,Unigene0001036,Unigene0001123,Unigene0001142,Unigene0001148,Unigene0001201,Unigene0001307,Unigene0001351,Unigene0001407,Unigene0001682,Unigene0001913,Unigene0001966,Unigene0002255,Unigene0002527,Unigene0002531,Unigene0002790,Unigene0002862,Unigene0002878,Unigene0003431,Unigene0003670,Unigene0003893,Unigene0004063,Unigene00…
GO:0008150	Biological Process	GO:0032502	developmental process	198	Unigene0000735,Unigene0001123,Unigene0001142,Unigene0001148,Unigene0001294,Unigene0001307,Unigene0004278,Unigene0004723,Unigene0005193,Unigene0005769,Unigene0006619,Unigene0007020,Unigene0007085,Unigene0007663,Unigene0008669,Unigene0008800,Unigene0009309,Unigene0009554,Unigene0009876,Unigene0010920,Unigene0011043,Unigene0011301,Unigene0011549,Unigene0011847,Unigene0012444,Unigene0013552,Unigene00…
GO:0008150	Biological Process	GO:0048511	rhythmic process	3	Unigene0001148,Unigene0025966,Unigene0040921
GO:0008150	Biological Process	GO:0000003	reproduction	87	Unigene0001123,Unigene0001142,Unigene0004723,Unigene0005193,Unigene0007085,Unigene0008669,Unigene0008800,Unigene0009309,Unigene0009876,Unigene0010061,Unigene0010920,Unigene0011549,Unigene0011847,Unigene0014092,Unigene0014183,Unigene0019854,Unigene0019872,Unigene0020047,Unigene0020466,Unigene0020468,Unigene0021038,Unigene0021141,Unigene0021350,Unigene0021891,Unigene0022483,Unigene0022688,Unigene00…
GO:0008150	Biological Process	GO:0022414	reproductive process	85	Unigene0001123,Unigene0001142,Unigene0004723,Unigene0005193,Unigene0007085,Unigene0008669,Unigene0008800,Unigene0009309,Unigene0009876,Unigene0010061,Unigene0010920,Unigene0011549,Unigene0011847,Unigene0014092,Unigene0014183,Unigene0019854,Unigene0019872,Unigene0020047,Unigene0020466,Unigene0020468,Unigene0021038,Unigene0021141,Unigene0021350,Unigene0021891,Unigene0022483,Unigene0022688,Unigene00…
GO:0008150	Biological Process	GO:0051704	multi-organism process	55	Unigene0001148,Unigene0002862,Unigene0004278,Unigene0005073,Unigene0006270,Unigene0007340,Unigene0007363,Unigene0008117,Unigene0009554,Unigene0009857,Unigene0016954,Unigene0017338,Unigene0018392,Unigene0018646,Unigene0019107,Unigene0019978,Unigene0020189,Unigene0022688,Unigene0026078,Unigene0030334,Unigene0030783,Unigene0031906,Unigene0031940,Unigene0032061,Unigene0033167,Unigene0034380,Unigene00…
GO:0008150	Biological Process	GO:0050896	response to stimulus	325	Unigene0000473,Unigene0000735,Unigene0001048,Unigene0001123,Unigene0001148,Unigene0001201,Unigene0001307,Unigene0001407,Unigene0001682,Unigene0002862,Unigene0003596,Unigene0003714,Unigene0004278,Unigene0004841,Unigene0005073,Unigene0005690,Unigene0005742,Unigene0005769,Unigene0005847,Unigene0006032,Unigene0006270,Unigene0006495,Unigene0006580,Unigene0006619,Unigene0007085,Unigene0007107,Unigene00…
GO:0008150	Biological Process	GO:0002376	immune system process	16	Unigene0007363,Unigene0016954,Unigene0020189,Unigene0030456,Unigene0031906,Unigene0031940,Unigene0032061,Unigene0034447,Unigene0035774,Unigene0036010,Unigene0044858,Unigene0046598,Unigene0050143,Unigene0057893,Unigene0068448,Unigene0069207
GO:0008150	Biological Process	GO:0022610	biological adhesion	6	Unigene0001123,Unigene0032009,Unigene0036689,Unigene0039000,Unigene0052133,Unigene0053650
GO:0008150	Biological Process	GO:0009987	cellular process	1285	Unigene0000183,Unigene0000186,Unigene0000422,Unigene0000473,Unigene0000600,Unigene0000735,Unigene0000745,Unigene0000764,Unigene0001063,Unigene0001123,Unigene0001142,Unigene0001148,Unigene0001201,Unigene0001294,Unigene0001307,Unigene0001407,Unigene0001429,Unigene0001868,Unigene0001966,Unigene0002034,Unigene0002178,Unigene0002255,Unigene0002292,Unigene0002299,Unigene0002523,Unigene0002531,Unigene00…
GO:0008150	Biological Process	GO:0071840	cellular component organization or biogenesis	237	Unigene0000183,Unigene0000186,Unigene0000600,Unigene0001123,Unigene0001148,Unigene0001294,Unigene0001966,Unigene0002178,Unigene0003284,Unigene0003564,Unigene0004086,Unigene0004176,Unigene0004272,Unigene0004885,Unigene0005073,Unigene0005769,Unigene0006032,Unigene0006037,Unigene0006149,Unigene0006619,Unigene0006840,Unigene0006892,Unigene0007020,Unigene0007107,Unigene0007194,Unigene0007570,Unigene00…
GO:0008150	Biological Process	GO:0048518	positive regulation of biological process	22	Unigene0001201,Unigene0011549,Unigene0015723,Unigene0022723,Unigene0029233,Unigene0030456,Unigene0033058,Unigene0033519,Unigene0035319,Unigene0039361,Unigene0039404,Unigene0042058,Unigene0042812,Unigene0043009,Unigene0045414,Unigene0048878,Unigene0053742,Unigene0056937,Unigene0059984,Unigene0060666,Unigene0068530,Unigene0069207
GO:0008150	Biological Process	GO:0008152	metabolic process	1402	Unigene0000422,Unigene0000566,Unigene0000600,Unigene0000735,Unigene0000745,Unigene0000764,Unigene0000911,Unigene0001036,Unigene0001123,Unigene0001142,Unigene0001148,Unigene0001201,Unigene0001294,Unigene0001307,Unigene0001351,Unigene0001357,Unigene0001407,Unigene0001429,Unigene0001868,Unigene0001913,Unigene0001966,Unigene0002034,Unigene0002178,Unigene0002196,Unigene0002292,Unigene0002299,Unigene00…
GO:0003674	Molecular Function	GO:0003824	catalytic activity	1516	Unigene0000094,Unigene0000103,Unigene0000208,Unigene0000422,Unigene0000566,Unigene0000600,Unigene0000611,Unigene0000735,Unigene0000745,Unigene0000838,Unigene0000911,Unigene0001142,Unigene0001148,Unigene0001174,Unigene0001295,Unigene0001307,Unigene0001343,Unigene0001351,Unigene0001392,Unigene0001407,Unigene0001868,Unigene0001913,Unigene0001966,Unigene0002034,Unigene0002089,Unigene0002178,Unigene00…
GO:0003674	Molecular Function	GO:0060089	molecular transducer activity	16	Unigene0001148,Unigene0006619,Unigene0007518,Unigene0011043,Unigene0024109,Unigene0031272,Unigene0032319,Unigene0040204,Unigene0042043,Unigene0043076,Unigene0043784,Unigene0046151,Unigene0048627,Unigene0048991,Unigene0049378,Unigene0074756
GO:0003674	Molecular Function	GO:0045182	translation regulator activity	1	Unigene0022688
GO:0003674	Molecular Function	GO:0004871	signal transducer activity	19	Unigene0000735,Unigene0001148,Unigene0010725,Unigene0015723,Unigene0022723,Unigene0035319,Unigene0035376,Unigene0037163,Unigene0038993,Unigene0039361,Unigene0042058,Unigene0042812,Unigene0043076,Unigene0049702,Unigene0052062,Unigene0056937,Unigene0060579,Unigene0064423,Unigene0076639
GO:0003674	Molecular Function	GO:0005215	transporter activity	129	Unigene0000609,Unigene0003431,Unigene0006103,Unigene0007151,Unigene0007363,Unigene0007687,Unigene0007789,Unigene0008410,Unigene0008548,Unigene0010453,Unigene0011710,Unigene0013085,Unigene0013086,Unigene0013352,Unigene0014092,Unigene0014249,Unigene0016090,Unigene0018632,Unigene0020327,Unigene0020568,Unigene0020711,Unigene0021875,Unigene0022842,Unigene0024055,Unigene0024108,Unigene0025125,Unigene00…
GO:0003674	Molecular Function	GO:0098772	molecular function regulator	14	Unigene0000764,Unigene0001201,Unigene0010495,Unigene0019978,Unigene0021777,Unigene0024987,Unigene0031236,Unigene0039000,Unigene0043519,Unigene0045311,Unigene0050689,Unigene0050690,Unigene0053324,Unigene0076301
GO:0003674	Molecular Function	GO:0001071	nucleic acid binding transcription factor activity	21	Unigene0001123,Unigene0006890,Unigene0014183,Unigene0022688,Unigene0028382,Unigene0028410,Unigene0028540,Unigene0030246,Unigene0030783,Unigene0031860,Unigene0032009,Unigene0032686,Unigene0035026,Unigene0036903,Unigene0038158,Unigene0048369,Unigene0057137,Unigene0057139,Unigene0065301,Unigene0077869,Unigene0077870
GO:0003674	Molecular Function	GO:0005488	binding	955	Unigene0000103,Unigene0000183,Unigene0000186,Unigene0000439,Unigene0000560,Unigene0000566,Unigene0000611,Unigene0000745,Unigene0000874,Unigene0001036,Unigene0001063,Unigene0001123,Unigene0001142,Unigene0001148,Unigene0001201,Unigene0001307,Unigene0001351,Unigene0001357,Unigene0001868,Unigene0001966,Unigene0002034,Unigene0002037,Unigene0002218,Unigene0002630,Unigene0002790,Unigene0002963,Unigene00…
GO:0003674	Molecular Function	GO:0016209	antioxidant activity	1	Unigene0076206
GO:0003674	Molecular Function	GO:0005198	structural molecule activity	16	Unigene0001966,Unigene0004272,Unigene0006840,Unigene0007570,Unigene0008066,Unigene0013034,Unigene0015888,Unigene0024620,Unigene0026417,Unigene0027079,Unigene0036704,Unigene0044080,Unigene0044082,Unigene0045006,Unigene0052947,Unigene0053611
GO:0005575	Cellular Component	GO:0016020	membrane	539	Unigene0000183,Unigene0000186,Unigene0000208,Unigene0000579,Unigene0000600,Unigene0001036,Unigene0001048,Unigene0001148,Unigene0001251,Unigene0001307,Unigene0001977,Unigene0002074,Unigene0002292,Unigene0002531,Unigene0002642,Unigene0003431,Unigene0003564,Unigene0003797,Unigene0004278,Unigene0005742,Unigene0005769,Unigene0005847,Unigene0006037,Unigene0006103,Unigene0006129,Unigene0006273,Unigene00…
GO:0005575	Cellular Component	GO:0044425	membrane part	374	Unigene0000208,Unigene0000579,Unigene0000600,Unigene0001036,Unigene0001148,Unigene0001977,Unigene0002074,Unigene0002531,Unigene0002642,Unigene0003431,Unigene0003564,Unigene0003797,Unigene0005742,Unigene0005769,Unigene0006103,Unigene0006129,Unigene0006273,Unigene0006309,Unigene0007151,Unigene0007340,Unigene0007363,Unigene0007590,Unigene0007605,Unigene0007663,Unigene0007789,Unigene0008135,Unigene00…
GO:0005575	Cellular Component	GO:0005576	extracellular region	44	Unigene0004278,Unigene0004904,Unigene0005069,Unigene0005594,Unigene0006148,Unigene0006149,Unigene0006892,Unigene0007240,Unigene0008371,Unigene0009554,Unigene0013100,Unigene0013562,Unigene0017338,Unigene0018429,Unigene0023372,Unigene0023466,Unigene0023677,Unigene0024157,Unigene0024358,Unigene0028616,Unigene0028617,Unigene0029556,Unigene0030048,Unigene0031091,Unigene0031182,Unigene0032882,Unigene00…
GO:0005575	Cellular Component	GO:0030054	cell junction	46	Unigene0000183,Unigene0000186,Unigene0004278,Unigene0005193,Unigene0006580,Unigene0007345,Unigene0010796,Unigene0017338,Unigene0020252,Unigene0020740,Unigene0020904,Unigene0028580,Unigene0031325,Unigene0031451,Unigene0034334,Unigene0035482,Unigene0035555,Unigene0035703,Unigene0036149,Unigene0036318,Unigene0037312,Unigene0037363,Unigene0037976,Unigene0038558,Unigene0039711,Unigene0040087,Unigene00…
GO:0005575	Cellular Component	GO:0044421	extracellular region part	1	Unigene0013100
GO:0005575	Cellular Component	GO:0031012	extracellular matrix	1	Unigene0035969
GO:0005575	Cellular Component	GO:0019012	virion	5	Unigene0016502,Unigene0023818,Unigene0029696,Unigene0030773,Unigene0044406
GO:0005575	Cellular Component	GO:0044423	virion part	5	Unigene0016502,Unigene0023818,Unigene0029696,Unigene0030773,Unigene0044406
GO:0005575	Cellular Component	GO:0031974	membrane-enclosed lumen	12	Unigene0000422,Unigene0003596,Unigene0010534,Unigene0023151,Unigene0024203,Unigene0024908,Unigene0027335,Unigene0031170,Unigene0034684,Unigene0050143,Unigene0058879,Unigene0061188
GO:0005575	Cellular Component	GO:0044422	organelle part	177	Unigene0000183,Unigene0000186,Unigene0000422,Unigene0001142,Unigene0002531,Unigene0003596,Unigene0003797,Unigene0004278,Unigene0005769,Unigene0006039,Unigene0006273,Unigene0006307,Unigene0007222,Unigene0007340,Unigene0007605,Unigene0008669,Unigene0009313,Unigene0009400,Unigene0009609,Unigene0009780,Unigene0010121,Unigene0010534,Unigene0010796,Unigene0011549,Unigene0011822,Unigene0011847,Unigene00…
GO:0005575	Cellular Component	GO:0043226	organelle	445	Unigene0000183,Unigene0000186,Unigene0000422,Unigene0000560,Unigene0000600,Unigene0001036,Unigene0001123,Unigene0001142,Unigene0001201,Unigene0001682,Unigene0001966,Unigene0002531,Unigene0003284,Unigene0003581,Unigene0003596,Unigene0003620,Unigene0003689,Unigene0003797,Unigene0004086,Unigene0004272,Unigene0004278,Unigene0004530,Unigene0004885,Unigene0005193,Unigene0005742,Unigene0005769,Unigene00…
GO:0005575	Cellular Component	GO:0005623	cell	620	Unigene0000183,Unigene0000186,Unigene0000422,Unigene0000560,Unigene0000600,Unigene0000609,Unigene0001036,Unigene0001063,Unigene0001123,Unigene0001142,Unigene0001148,Unigene0001201,Unigene0001294,Unigene0001307,Unigene0001357,Unigene0001682,Unigene0001966,Unigene0002531,Unigene0003284,Unigene0003581,Unigene0003596,Unigene0003620,Unigene0003689,Unigene0003797,Unigene0004086,Unigene0004272,Unigene00…
GO:0005575	Cellular Component	GO:0032991	macromolecular complex	119	Unigene0001966,Unigene0003596,Unigene0003797,Unigene0004272,Unigene0004278,Unigene0006039,Unigene0006307,Unigene0006840,Unigene0007107,Unigene0007570,Unigene0007603,Unigene0007663,Unigene0007789,Unigene0007854,Unigene0008066,Unigene0008313,Unigene0008800,Unigene0009313,Unigene0009609,Unigene0009876,Unigene0010121,Unigene0012136,Unigene0013034,Unigene0013666,Unigene0015888,Unigene0017338,Unigene00…
GO:0005575	Cellular Component	GO:0044464	cell part	620	Unigene0000183,Unigene0000186,Unigene0000422,Unigene0000560,Unigene0000600,Unigene0000609,Unigene0001036,Unigene0001063,Unigene0001123,Unigene0001142,Unigene0001148,Unigene0001201,Unigene0001294,Unigene0001307,Unigene0001357,Unigene0001682,Unigene0001966,Unigene0002531,Unigene0003284,Unigene0003581,Unigene0003596,Unigene0003620,Unigene0003689,Unigene0003797,Unigene0004086,Unigene0004272,Unigene00…

## Sheet: YS-1-VS-YS-3.down-regulated
GO ID (level1)	GO Term (level1)	GO ID (level2)	GO Term (level2)	number of leaves VS blooming flowers（YS-1-VS-YS-3 All)	Genes of leaves leaves VS blooming flowers（YS-1-VS-YS-3）
GO:0008150	Biological Process	GO:0008152	metabolic process	1109	Unigene0000002,Unigene0000010,Unigene0000263,Unigene0000449,Unigene0000450,Unigene0000542,Unigene0000565,Unigene0000616,Unigene0000845,Unigene0000894,Unigene0000991,Unigene0001004,Unigene0001032,Unigene0001042,Unigene0001165,Unigene0001237,Unigene0001256,Unigene0001260,Unigene0001352,Unigene0001559,Unigene0001560,Unigene0001695,Unigene0001737,Unigene0001893,Unigene0001897,Unigene0002148,Unigene00…
GO:0008150	Biological Process	GO:0048518	positive regulation of biological process	36	Unigene0004099,Unigene0005385,Unigene0008478,Unigene0008959,Unigene0011888,Unigene0011889,Unigene0015768,Unigene0016969,Unigene0017611,Unigene0017688,Unigene0017689,Unigene0023261,Unigene0027473,Unigene0028699,Unigene0029313,Unigene0029530,Unigene0033485,Unigene0034275,Unigene0037008,Unigene0037274,Unigene0039746,Unigene0043910,Unigene0050235,Unigene0059141,Unigene0064123,Unigene0065348,Unigene00…
GO:0008150	Biological Process	GO:0002376	immune system process	25	Unigene0000616,Unigene0002591,Unigene0006850,Unigene0010303,Unigene0010317,Unigene0027393,Unigene0030462,Unigene0033265,Unigene0034050,Unigene0035548,Unigene0037712,Unigene0038154,Unigene0039417,Unigene0039746,Unigene0050235,Unigene0054724,Unigene0060822,Unigene0061710,Unigene0062229,Unigene0066611,Unigene0066742,Unigene0070023,Unigene0070670,Unigene0072909,Unigene0073529
GO:0008150	Biological Process	GO:0098754	detoxification	3	Unigene0020961,Unigene0025450,Unigene0041601
GO:0008150	Biological Process	GO:0040011	locomotion	1	Unigene0047116
GO:0008150	Biological Process	GO:0048511	rhythmic process	3	Unigene0029021,Unigene0038116,Unigene0051077
GO:0008150	Biological Process	GO:0051704	multi-organism process	43	Unigene0002591,Unigene0003227,Unigene0006850,Unigene0009575,Unigene0011427,Unigene0013928,Unigene0017688,Unigene0017689,Unigene0020530,Unigene0024702,Unigene0027393,Unigene0028687,Unigene0030462,Unigene0033265,Unigene0034050,Unigene0035548,Unigene0037274,Unigene0037507,Unigene0038770,Unigene0039508,Unigene0039710,Unigene0039746,Unigene0042040,Unigene0042911,Unigene0045841,Unigene0050297,Unigene00…
GO:0008150	Biological Process	GO:0071840	cellular component organization or biogenesis	175	Unigene0000616,Unigene0001004,Unigene0001042,Unigene0001559,Unigene0001695,Unigene0003153,Unigene0003227,Unigene0006203,Unigene0006585,Unigene0007139,Unigene0007245,Unigene0007248,Unigene0007341,Unigene0007370,Unigene0007463,Unigene0007475,Unigene0009898,Unigene0009949,Unigene0009998,Unigene0010703,Unigene0011818,Unigene0011819,Unigene0012307,Unigene0012640,Unigene0012670,Unigene0012900,Unigene00…
GO:0008150	Biological Process	GO:0051179	localization	208	Unigene0000845,Unigene0001032,Unigene0002591,Unigene0003321,Unigene0003427,Unigene0003665,Unigene0004609,Unigene0004677,Unigene0005333,Unigene0005384,Unigene0005863,Unigene0005982,Unigene0006077,Unigene0006443,Unigene0006850,Unigene0006897,Unigene0007040,Unigene0007139,Unigene0007882,Unigene0008496,Unigene0009013,Unigene0009042,Unigene0009083,Unigene0009898,Unigene0010703,Unigene0011122,Unigene00…
GO:0008150	Biological Process	GO:0044699	single-organism process	700	Unigene0000450,Unigene0000565,Unigene0000616,Unigene0000845,Unigene0001032,Unigene0001165,Unigene0001352,Unigene0001559,Unigene0001695,Unigene0001737,Unigene0002148,Unigene0002408,Unigene0002520,Unigene0002591,Unigene0002734,Unigene0002750,Unigene0002980,Unigene0003153,Unigene0003227,Unigene0003321,Unigene0003427,Unigene0003660,Unigene0003665,Unigene0004099,Unigene0004180,Unigene0004219,Unigene00…
GO:0008150	Biological Process	GO:0048519	negative regulation of biological process	18	Unigene0000616,Unigene0004609,Unigene0014855,Unigene0014856,Unigene0016671,Unigene0020351,Unigene0030386,Unigene0030387,Unigene0037640,Unigene0038154,Unigene0042420,Unigene0054611,Unigene0063489,Unigene0065156,Unigene0068093,Unigene0068913,Unigene0072504,Unigene0074746
GO:0008150	Biological Process	GO:0050896	response to stimulus	220	Unigene0000450,Unigene0000616,Unigene0000991,Unigene0002520,Unigene0002591,Unigene0002980,Unigene0003227,Unigene0003660,Unigene0005264,Unigene0005811,Unigene0006114,Unigene0006850,Unigene0007475,Unigene0007558,Unigene0007601,Unigene0007661,Unigene0007882,Unigene0008273,Unigene0009042,Unigene0009575,Unigene0009898,Unigene0010303,Unigene0010317,Unigene0011350,Unigene0011427,Unigene0011818,Unigene00…
GO:0008150	Biological Process	GO:0065007	biological regulation	240	Unigene0000450,Unigene0000495,Unigene0000497,Unigene0000565,Unigene0000616,Unigene0002591,Unigene0002980,Unigene0003153,Unigene0003227,Unigene0003660,Unigene0003665,Unigene0004099,Unigene0004609,Unigene0004866,Unigene0005385,Unigene0005557,Unigene0005982,Unigene0006585,Unigene0006816,Unigene0007475,Unigene0007558,Unigene0007601,Unigene0007661,Unigene0008478,Unigene0008903,Unigene0008959,Unigene00…
GO:0008150	Biological Process	GO:0023052	signaling	55	Unigene0002591,Unigene0002980,Unigene0003660,Unigene0007601,Unigene0009898,Unigene0010303,Unigene0010317,Unigene0011427,Unigene0012514,Unigene0020381,Unigene0023957,Unigene0027191,Unigene0027393,Unigene0029028,Unigene0030462,Unigene0034050,Unigene0034903,Unigene0038116,Unigene0038154,Unigene0039417,Unigene0039426,Unigene0039508,Unigene0039746,Unigene0041588,Unigene0042042,Unigene0042162,Unigene00…
GO:0008150	Biological Process	GO:0040007	growth	9	Unigene0003153,Unigene0011819,Unigene0024202,Unigene0038116,Unigene0039710,Unigene0065951,Unigene0067759,Unigene0069824,Unigene0071116
GO:0008150	Biological Process	GO:0009987	cellular process	902	Unigene0000002,Unigene0000010,Unigene0000449,Unigene0000450,Unigene0000495,Unigene0000497,Unigene0000565,Unigene0000616,Unigene0000845,Unigene0001004,Unigene0001032,Unigene0001260,Unigene0001352,Unigene0001559,Unigene0001560,Unigene0001695,Unigene0001737,Unigene0001893,Unigene0002148,Unigene0002311,Unigene0002408,Unigene0002520,Unigene0002591,Unigene0002750,Unigene0002980,Unigene0003012,Unigene00…
GO:0008150	Biological Process	GO:0032502	developmental process	107	Unigene0000565,Unigene0000616,Unigene0003153,Unigene0003227,Unigene0003228,Unigene0004609,Unigene0006114,Unigene0006850,Unigene0007082,Unigene0007341,Unigene0007544,Unigene0007558,Unigene0007601,Unigene0007661,Unigene0008903,Unigene0009031,Unigene0009575,Unigene0009949,Unigene0011819,Unigene0012613,Unigene0012640,Unigene0012900,Unigene0013928,Unigene0014855,Unigene0014856,Unigene0015259,Unigene00…
GO:0008150	Biological Process	GO:0050789	regulation of biological process	202	Unigene0000450,Unigene0000495,Unigene0000497,Unigene0000565,Unigene0000616,Unigene0002591,Unigene0002980,Unigene0003153,Unigene0003227,Unigene0003660,Unigene0003665,Unigene0004099,Unigene0004609,Unigene0004866,Unigene0005385,Unigene0005557,Unigene0006585,Unigene0007601,Unigene0007661,Unigene0008478,Unigene0008903,Unigene0008959,Unigene0009575,Unigene0009685,Unigene0009898,Unigene0010102,Unigene00…
GO:0008150	Biological Process	GO:0022414	reproductive process	34	Unigene0000565,Unigene0003227,Unigene0003228,Unigene0004609,Unigene0006114,Unigene0017263,Unigene0017454,Unigene0020530,Unigene0024702,Unigene0025968,Unigene0027191,Unigene0028699,Unigene0029367,Unigene0033621,Unigene0035129,Unigene0037640,Unigene0038025,Unigene0038154,Unigene0039508,Unigene0039710,Unigene0040796,Unigene0041601,Unigene0043573,Unigene0047004,Unigene0049052,Unigene0054611,Unigene00…
GO:0008150	Biological Process	GO:0000003	reproduction	34	Unigene0000565,Unigene0003227,Unigene0003228,Unigene0004609,Unigene0006114,Unigene0017263,Unigene0017454,Unigene0020530,Unigene0024702,Unigene0025968,Unigene0027191,Unigene0028699,Unigene0029367,Unigene0033621,Unigene0035129,Unigene0037640,Unigene0038025,Unigene0038154,Unigene0039508,Unigene0039710,Unigene0040796,Unigene0041601,Unigene0043573,Unigene0047004,Unigene0049052,Unigene0054611,Unigene00…
GO:0008150	Biological Process	GO:0032501	multicellular organismal process	60	Unigene0000565,Unigene0000616,Unigene0003227,Unigene0006114,Unigene0006850,Unigene0007082,Unigene0007558,Unigene0007601,Unigene0007661,Unigene0009575,Unigene0009949,Unigene0011819,Unigene0013928,Unigene0014856,Unigene0016671,Unigene0018610,Unigene0024202,Unigene0024702,Unigene0025968,Unigene0027191,Unigene0028699,Unigene0029367,Unigene0032338,Unigene0033478,Unigene0033485,Unigene0034050,Unigene00…
GO:0003674	Molecular Function	GO:0005198	structural molecule activity	64	Unigene0000991,Unigene0001042,Unigene0001559,Unigene0001695,Unigene0006957,Unigene0006968,Unigene0007463,Unigene0009948,Unigene0010143,Unigene0010703,Unigene0013033,Unigene0013266,Unigene0015350,Unigene0017732,Unigene0017891,Unigene0020322,Unigene0021950,Unigene0021951,Unigene0022578,Unigene0022966,Unigene0023890,Unigene0026988,Unigene0027489,Unigene0028388,Unigene0028389,Unigene0029553,Unigene00…
GO:0003674	Molecular Function	GO:0009055	electron carrier activity	8	Unigene0000845,Unigene0016620,Unigene0030462,Unigene0033563,Unigene0040869,Unigene0049245,Unigene0066742,Unigene0070670
GO:0003674	Molecular Function	GO:0000988	transcription factor activity, protein binding	1	Unigene0056723
GO:0003674	Molecular Function	GO:0005215	transporter activity	92	Unigene0001032,Unigene0002591,Unigene0002750,Unigene0003321,Unigene0003427,Unigene0005333,Unigene0005384,Unigene0006077,Unigene0006387,Unigene0006897,Unigene0007040,Unigene0007139,Unigene0007882,Unigene0008496,Unigene0009898,Unigene0010703,Unigene0011818,Unigene0011819,Unigene0015259,Unigene0015578,Unigene0015579,Unigene0015580,Unigene0015754,Unigene0015755,Unigene0016697,Unigene0018470,Unigene00…
GO:0003674	Molecular Function	GO:0016209	antioxidant activity	4	Unigene0026094,Unigene0048635,Unigene0061940,Unigene0069670
GO:0003674	Molecular Function	GO:0001071	nucleic acid binding transcription factor activity	13	Unigene0000565,Unigene0009685,Unigene0029367,Unigene0030995,Unigene0034903,Unigene0048564,Unigene0050904,Unigene0056345,Unigene0056346,Unigene0056348,Unigene0056723,Unigene0076233,Unigene0077656
GO:0003674	Molecular Function	GO:0060089	molecular transducer activity	7	Unigene0006077,Unigene0023672,Unigene0038116,Unigene0041601,Unigene0042042,Unigene0045836,Unigene0071318
GO:0003674	Molecular Function	GO:0004871	signal transducer activity	11	Unigene0004099,Unigene0005385,Unigene0007601,Unigene0008478,Unigene0024702,Unigene0034275,Unigene0038116,Unigene0045836,Unigene0064123,Unigene0065951,Unigene0077063
GO:0003674	Molecular Function	GO:0098772	molecular function regulator	8	Unigene0016969,Unigene0020351,Unigene0028842,Unigene0029313,Unigene0051685,Unigene0065348,Unigene0068913,Unigene0075627
GO:0003674	Molecular Function	GO:0003824	catalytic activity	1039	Unigene0000002,Unigene0000010,Unigene0000025,Unigene0000263,Unigene0000449,Unigene0000450,Unigene0000451,Unigene0000453,Unigene0000542,Unigene0000616,Unigene0000748,Unigene0000837,Unigene0000845,Unigene0000944,Unigene0001004,Unigene0001032,Unigene0001165,Unigene0001237,Unigene0001256,Unigene0001327,Unigene0001473,Unigene0001479,Unigene0001542,Unigene0001893,Unigene0001897,Unigene0002128,Unigene00…
GO:0003674	Molecular Function	GO:0005488	binding	676	Unigene0000002,Unigene0000010,Unigene0000025,Unigene0000263,Unigene0000565,Unigene0000616,Unigene0000748,Unigene0000845,Unigene0000991,Unigene0001032,Unigene0001165,Unigene0001237,Unigene0001352,Unigene0001473,Unigene0002024,Unigene0002311,Unigene0002408,Unigene0002485,Unigene0002734,Unigene0002888,Unigene0003016,Unigene0003281,Unigene0003321,Unigene0003660,Unigene0003665,Unigene0003858,Unigene00…
GO:0005575	Cellular Component	GO:0032991	macromolecular complex	296	Unigene0000991,Unigene0001032,Unigene0001042,Unigene0001559,Unigene0001695,Unigene0001737,Unigene0001893,Unigene0002453,Unigene0002499,Unigene0003281,Unigene0003321,Unigene0003427,Unigene0004120,Unigene0004609,Unigene0005189,Unigene0005344,Unigene0005650,Unigene0005982,Unigene0005995,Unigene0006443,Unigene0006897,Unigene0006957,Unigene0006968,Unigene0007139,Unigene0007463,Unigene0007493,Unigene00…
GO:0005575	Cellular Component	GO:0044464	cell part	713	Unigene0000565,Unigene0000616,Unigene0000845,Unigene0000942,Unigene0000991,Unigene0001032,Unigene0001042,Unigene0001352,Unigene0001559,Unigene0001560,Unigene0001695,Unigene0001737,Unigene0001893,Unigene0001920,Unigene0002148,Unigene0002453,Unigene0002499,Unigene0002520,Unigene0002980,Unigene0003153,Unigene0003281,Unigene0003321,Unigene0003660,Unigene0003665,Unigene0004091,Unigene0004120,Unigene00…
GO:0005575	Cellular Component	GO:0005623	cell	713	Unigene0000565,Unigene0000616,Unigene0000845,Unigene0000942,Unigene0000991,Unigene0001032,Unigene0001042,Unigene0001352,Unigene0001559,Unigene0001560,Unigene0001695,Unigene0001737,Unigene0001893,Unigene0001920,Unigene0002148,Unigene0002453,Unigene0002499,Unigene0002520,Unigene0002980,Unigene0003153,Unigene0003281,Unigene0003321,Unigene0003660,Unigene0003665,Unigene0004091,Unigene0004120,Unigene00…
GO:0005575	Cellular Component	GO:0044422	organelle part	264	Unigene0000845,Unigene0000991,Unigene0001042,Unigene0001559,Unigene0001695,Unigene0002499,Unigene0002980,Unigene0003321,Unigene0003665,Unigene0004609,Unigene0004705,Unigene0004812,Unigene0005189,Unigene0005982,Unigene0006443,Unigene0006897,Unigene0006968,Unigene0007139,Unigene0007493,Unigene0008165,Unigene0008959,Unigene0009898,Unigene0009948,Unigene0009949,Unigene0010143,Unigene0011810,Unigene00…
GO:0005575	Cellular Component	GO:0043226	organelle	501	Unigene0000565,Unigene0000616,Unigene0000845,Unigene0000942,Unigene0000991,Unigene0001032,Unigene0001042,Unigene0001559,Unigene0001560,Unigene0001695,Unigene0001893,Unigene0002148,Unigene0002499,Unigene0002520,Unigene0002980,Unigene0003321,Unigene0003665,Unigene0004180,Unigene0004219,Unigene0004609,Unigene0004705,Unigene0004812,Unigene0005189,Unigene0005264,Unigene0005532,Unigene0005766,Unigene00…
GO:0005575	Cellular Component	GO:0005576	extracellular region	33	Unigene0005264,Unigene0006203,Unigene0009949,Unigene0011819,Unigene0012998,Unigene0013928,Unigene0015138,Unigene0017688,Unigene0017689,Unigene0023465,Unigene0025450,Unigene0029021,Unigene0033478,Unigene0034050,Unigene0035129,Unigene0037584,Unigene0038287,Unigene0039746,Unigene0042040,Unigene0044517,Unigene0047004,Unigene0062229,Unigene0063489,Unigene0066742,Unigene0067467,Unigene0067759,Unigene00…
GO:0005575	Cellular Component	GO:0009295	nucleoid	1	Unigene0072912
GO:0005575	Cellular Component	GO:0031012	extracellular matrix	1	Unigene0047004
GO:0005575	Cellular Component	GO:0019012	virion	4	Unigene0030677,Unigene0039555,Unigene0062711,Unigene0065426
GO:0005575	Cellular Component	GO:0044423	virion part	4	Unigene0030677,Unigene0039555,Unigene0062711,Unigene0065426
GO:0005575	Cellular Component	GO:0044425	membrane part	218	Unigene0000845,Unigene0001032,Unigene0002591,Unigene0002750,Unigene0002980,Unigene0003321,Unigene0003427,Unigene0005333,Unigene0005384,Unigene0005385,Unigene0005650,Unigene0005863,Unigene0005982,Unigene0006114,Unigene0006179,Unigene0006387,Unigene0006443,Unigene0006897,Unigene0007040,Unigene0007139,Unigene0007493,Unigene0008257,Unigene0009013,Unigene0009083,Unigene0011818,Unigene0011819,Unigene00…
GO:0005575	Cellular Component	GO:0016020	membrane	328	Unigene0000845,Unigene0001032,Unigene0002591,Unigene0002750,Unigene0002980,Unigene0003153,Unigene0003321,Unigene0003427,Unigene0003699,Unigene0004718,Unigene0005264,Unigene0005333,Unigene0005384,Unigene0005385,Unigene0005486,Unigene0005494,Unigene0005517,Unigene0005538,Unigene0005539,Unigene0005541,Unigene0005545,Unigene0005650,Unigene0005863,Unigene0005982,Unigene0006077,Unigene0006114,Unigene00…
GO:0005575	Cellular Component	GO:0030054	cell junction	23	Unigene0001920,Unigene0002591,Unigene0004718,Unigene0005308,Unigene0011819,Unigene0015350,Unigene0017891,Unigene0029021,Unigene0029511,Unigene0032725,Unigene0035856,Unigene0042505,Unigene0066611,Unigene0067759,Unigene0068064,Unigene0070000,Unigene0070579,Unigene0071116,Unigene0072504,Unigene0072909,Unigene0074746,Unigene0075627,Unigene0077471
GO:0005575	Cellular Component	GO:0031974	membrane-enclosed lumen	3	Unigene0014485,Unigene0066447,Unigene0072094
