# Supplementary material for: Transcriptome and Metabolome Analyses of the Flowers and Leaves of Chrysanthemum dichrum
Source: Front Genet. 2021 Aug 31;12:716163. doi: 10.3389/fgene.2021.716163 (PMC8438430; doi:10.3389/fgene.2021.716163)
Supplement: Supplementary Table 7 — Enriched KEGG pathways among the significantly up-regulated and down-regulated differentially expressed genes between Chrysanthemum dichrum leaves and blooming flowers. [file Table_7.XLS]

## Sheet: YS-1-VS-YS-3.up-regulated
KEGG_A_class	KEGG_B_class	Pathway	leaves VS blooming flowers（YS-1-VS-YS-3 (1848)）	All (9016)	Pvalue	Qvalue	Pathway ID	Genes	K_IDs
Metabolism	Carbohydrate metabolism	Pentose and glucuronate interconversions	67	134	1.89401e-14	2.46221e-12	ko00040	Unigene0002790;Unigene0008351;Unigene0008655;Unigene0009358;Unigene0010573;Unigene0012341;Unigene0016121;Unigene0017709;Unigene0019274;Unigene0021118;Unigene0022648;Unigene0023289;Unigene0023635;Unigene0023647;Unigene0024772;Unigene0024936;Unigene0025276;Unigene0028033;Unigene0028046;Unigene0028246;Unigene0028662;Unigene0029857;Unigene0029909;Unigene0029910;Unigene0030685;Unigene0031153;Unigene00…	K00012+K01728+K01051+K00012+K01051+K01051+K12447+K01728+K00002+K00002+K01213+K01051+K01051+K01051+K01213+K01728+K01728+K01051+K01051+K01051+K01051+K01184+K01728+K01728+K01213+K01728+K01728+K12447+K00002+K01728+K01728+K01728+K01728+K01728+K01051+K01213+K00012+K01051+K01728+K01051+K01213+K01051+K01051+K01051+K01728+K01728+K01051+K01051+K00012+K00012+K00012+K00012+K01728+K01051+K01051+K01051+K01213+…
Metabolism	Biosynthesis of other secondary metabolites	Phenylpropanoid biosynthesis	81	211	1.2026e-09	7.81692e-08	ko00940	Unigene0001263;Unigene0002016;Unigene0004841;Unigene0005630;Unigene0005970;Unigene0006580;Unigene0007191;Unigene0007766;Unigene0008784;Unigene0008928;Unigene0009582;Unigene0009635;Unigene0011036;Unigene0011571;Unigene0013552;Unigene0013710;Unigene0013712;Unigene0013729;Unigene0014990;Unigene0015176;Unigene0018735;Unigene0019549;Unigene0020006;Unigene0024251;Unigene0025184;Unigene0025430;Unigene00…	K01904+K13065+K00430+K13065+K01188+K18368+K12356+K00430+K06892+K18368+K00083+K06892+K13065+K06892+K00430+K13065+K13065+K00083+K00430+K05350+K00430+K01904+K00430+K00430+K22395+K00430+K00588+K05350+K00430+K00430+K00083+K00430+K09754+K09754+K00430+K00430+K22395+K13065+K01188+K00430+K00430+K13065+K00430+K00430+K10775+K18368+K00430+K00083+K00083+K00083+K00430+K22395+K13065+K09755+K01904+K22395+K00588+…
Metabolism	Global and overview maps	Biosynthesis of secondary metabolites	484	1917	7.05681e-09	3.05795e-07	ko01110	Unigene0001263;Unigene0001295;Unigene0001307;Unigene0001351;Unigene0002010;Unigene0002016;Unigene0002187;Unigene0002618;Unigene0003457;Unigene0003472;Unigene0003842;Unigene0003893;Unigene0003934;Unigene0003975;Unigene0004072;Unigene0004796;Unigene0004841;Unigene0004967;Unigene0004985;Unigene0005154;Unigene0005193;Unigene0005235;Unigene0005623;Unigene0005624;Unigene0005630;Unigene0005742;Unigene00…	K01904+K14760+K01115+K00276+K15397+K13065+K15095+K00227+K01689+K21026+K00626+K01613+K01835+K21374+K00787+K13493+K00430+K15728+K01807+K00134+K10527+K01647+K17744+K01057+K13065+K00993+K01568+K09833+K02492+K01188+K01057+K15746+K10703+K18368+K15095+K12153+K00826+K00232+K21480+K07385+K21026+K01689+K05933+K00591+K00430+K00873+K00511+K04120+K10760+K00422+K14652+K13832+K06892+K01068+K18368+K09834+K00083+…
Metabolism	Global and overview maps	Metabolic pathways	812	3485	1.10976e-07	3.60673e-06	ko01100	Unigene0000327;Unigene0000420;Unigene0000422;Unigene0000617;Unigene0000911;Unigene0001263;Unigene0001295;Unigene0001307;Unigene0001351;Unigene0001429;Unigene0001901;Unigene0002010;Unigene0002016;Unigene0002502;Unigene0002523;Unigene0002531;Unigene0002618;Unigene0002790;Unigene0003457;Unigene0003576;Unigene0003670;Unigene0003809;Unigene0003825;Unigene0003842;Unigene0003893;Unigene0003934;Unigene00…	K01006+K03006+K03006+K01054+K00261+K01904+K14760+K01115+K00276+K01082+K12349+K15397+K13065+K21797+K02321+K11155+K00227+K00012+K01689+K01595+K00737+K01193+K03006+K00626+K01613+K01835+K00771+K21374+K00787+K16055+K00430+K03955+K15728+K01807+K00134+K10527+K01647+K11816+K17744+K01057+K13065+K00993+K01568+K09833+K02492+K01188+K01057+K20279+K15746+K10703+K00028+K18368+K01602+K01179+K00558+K00826+K00232+…
Organismal Systems	Environmental adaptation	Plant-pathogen interaction	149	504	4.2065e-07	1.0907e-05	ko04626	Unigene0000745;Unigene0002010;Unigene0002303;Unigene0002630;Unigene0003420;Unigene0003760;Unigene0003777;Unigene0004647;Unigene0004787;Unigene0005012;Unigene0005068;Unigene0005345;Unigene0005821;Unigene0007164;Unigene0007330;Unigene0007775;Unigene0008183;Unigene0008320;Unigene0009010;Unigene0009676;Unigene0009784;Unigene0010145;Unigene0011285;Unigene0011373;Unigene0011594;Unigene0011901;Unigene00…	K13412+K15397+K13412+K09422+K09422+K13448+K13412+K09422+K13412+K09422+K13412+K13448+K09422+K13448+K09422+K13448+K13448+K13448+K13447+K09422+K20600+K13456+K13448+K09422+K02183+K09422+K09422+K02183+K13448+K09422+K01373+K15397+K09422+K09422+K09422+K13449+K15397+K13412+K09422+K13449+K09422+K09422+K02183+K15397+K13448+K09422+K09422+K13448+K02183+K09422+K09422+K15397+K09422+K09422+K09422+K09422+K13448+…
Metabolism	Lipid metabolism	Fatty acid elongation	32	67	5.03401e-07	1.0907e-05	ko00062	Unigene0002010;Unigene0006435;Unigene0008834;Unigene0013313;Unigene0013415;Unigene0015807;Unigene0020545;Unigene0024381;Unigene0025044;Unigene0026512;Unigene0027453;Unigene0027605;Unigene0027999;Unigene0028474;Unigene0031453;Unigene0032024;Unigene0032256;Unigene0032776;Unigene0032812;Unigene0034430;Unigene0035838;Unigene0035933;Unigene0036968;Unigene0039633;Unigene0042008;Unigene0042230;Unigene00…	K15397+K10703+K01068+K10258+K15397+K15397+K15397+K15397+K10251+K01076+K15397+K01076+K15397+K15397+K15397+K10258+K15397+K10258+K10251+K15397+K15397+K10258+K15397+K10258+K15397+K10251+K10703+K15397+K01076+K01076+K15397+K15397
Metabolism	Carbohydrate metabolism	Starch and sucrose metabolism	77	224	6.91631e-07	1.28446e-05	ko00500	Unigene0002196;Unigene0002878;Unigene0003809;Unigene0003934;Unigene0004528;Unigene0005970;Unigene0006965;Unigene0007240;Unigene0007442;Unigene0009962;Unigene0010750;Unigene0014981;Unigene0015176;Unigene0015485;Unigene0018211;Unigene0019052;Unigene0022161;Unigene0024465;Unigene0024488;Unigene0025085;Unigene0026430;Unigene0026506;Unigene0026837;Unigene0027735;Unigene0028123;Unigene0028366;Unigene00…	K19891+K07024+K01193+K01835+K16055+K01188+K01179+K01193+K00695+K19893+K01087+K00847+K05350+K01193+K01087+K01087+K00695+K01179+K00844+K01193+K01193+K05350+K00696+K00975+K18447+K00700+K00844+K19893+K00847+K01193+K01179+K01087+K19892+K01188+K00844+K07024+K01179+K01179+K01087+K00695+K01179+K00696+K01179+K16055+K19891+K01193+K01188+K01194+K00847+K01193+K00844+K05349+K01810+K01193+K01193+K01193+K01193+…
Metabolism	Carbohydrate metabolism	Amino sugar and nucleotide sugar metabolism	65	187	3.29668e-06	5.35711e-05	ko00520	Unigene0002790;Unigene0003934;Unigene0009358;Unigene0012084;Unigene0014981;Unigene0016121;Unigene0017623;Unigene0020914;Unigene0023143;Unigene0023151;Unigene0023926;Unigene0024488;Unigene0027219;Unigene0027735;Unigene0027871;Unigene0028453;Unigene0028648;Unigene0029996;Unigene0031386;Unigene0031555;Unigene0031926;Unigene0031970;Unigene0033260;Unigene0034407;Unigene0034875;Unigene0035077;Unigene00…	K00012+K01835+K00012+K08678+K00847+K12447+K08679+K00770+K12448+K00326+K12451+K00844+K08678+K00975+K13379+K00844+K08679+K00847+K12447+K13648+K15920+K13648+K08678+K00844+K00012+K13648+K13648+K01809+K01784+K08678+K08678+K08679+K08678+K01209+K15920+K08679+K12373+K13379+K13379+K13379+K13648+K12448+K08679+K12449+K08679+K00847+K13648+K13648+K00844+K18677+K08679+K12450+K01810+K01784+K12450+K01835+K00012+…
Metabolism	Carbohydrate metabolism	Galactose metabolism	34	80	6.14141e-06	8.87092e-05	ko00052	Unigene0003809;Unigene0003934;Unigene0007240;Unigene0015485;Unigene0016121;Unigene0018249;Unigene0020453;Unigene0022705;Unigene0024488;Unigene0025085;Unigene0026430;Unigene0028453;Unigene0029693;Unigene0029705;Unigene0030188;Unigene0031386;Unigene0031671;Unigene0034407;Unigene0035496;Unigene0035684;Unigene0040322;Unigene0042532;Unigene0043164;Unigene0046161;Unigene0046162;Unigene0046163;Unigene00…	K01193+K01835+K01193+K01193+K12447+K01785+K07407+K06617+K00844+K01193+K01193+K00844+K00850+K00850+K01193+K12447+K06617+K00844+K01784+K01785+K01193+K01193+K00844+K01193+K01193+K01193+K01193+K01784+K01193+K01835+K01784+K00850+K01193+K01187
Metabolism	Biosynthesis of other secondary metabolites	Flavonoid biosynthesis	28	61	6.8287e-06	8.87732e-05	ko00941	Unigene0002016;Unigene0005630;Unigene0011036;Unigene0013710;Unigene0013712;Unigene0019491;Unigene0023703;Unigene0026053;Unigene0027549;Unigene0032245;Unigene0032246;Unigene0032502;Unigene0032605;Unigene0033220;Unigene0034796;Unigene0038135;Unigene0038519;Unigene0040257;Unigene0040259;Unigene0043074;Unigene0057116;Unigene0065546;Unigene0071316;Unigene0071939;Unigene0073085;Unigene0076314;Unigene00…	K13065+K13065+K13065+K13065+K13065+K05280+K01859+K00588+K01859+K09754+K09754+K01859+K00660+K13065+K13065+K13065+K13082+K00588+K00588+K05280+K05278+K13065+K00660+K00660+K13065+K00475+K00475+K01859
Metabolism	Lipid metabolism	Glycerophospholipid metabolism	56	164	2.78602e-05	0.000329257	ko00564	Unigene0001307;Unigene0003893;Unigene0004967;Unigene0005742;Unigene0008400;Unigene0011912;Unigene0019223;Unigene0019474;Unigene0019905;Unigene0022715;Unigene0022960;Unigene0023440;Unigene0025185;Unigene0028050;Unigene0029067;Unigene0029550;Unigene0031822;Unigene0031823;Unigene0032051;Unigene0035533;Unigene0036001;Unigene0038972;Unigene0039323;Unigene0039384;Unigene0040420;Unigene0040880;Unigene00…	K01115+K01613+K15728+K00993+K00995+K01115+K08730+K16860+K13523+K06130+K18693+K18693+K13513+K00006+K01517+K05929+K18696+K18696+K01047+K18696+K13510+K00981+K06130+K13508+K00006+K01115+K01115+K00901+K01126+K00901+K00901+K15728+K13508+K13508+K01115+K00006+K00901+K00995+K00995+K00995+K13506+K00894+K00993+K08744+K01115+K01115+K18693+K00901+K00901+K01115+K01114+K01115+K01115+K00901+K01115+K13519
Metabolism	Lipid metabolism	Cutin, suberine and wax biosynthesis	18	38	0.00018266	0.00197882	ko00073	Unigene0013752;Unigene0024521;Unigene0027419;Unigene0031651;Unigene0032019;Unigene0033551;Unigene0038226;Unigene0038239;Unigene0039694;Unigene0041453;Unigene0041454;Unigene0043114;Unigene0045627;Unigene0045861;Unigene0046600;Unigene0047862;Unigene0064835;Unigene0073517	K13407+K17991+K15403+K17991+K15400+K17991+K15402+K15404+K17991+K15398+K15398+K13356+K15404+K17991+K15403+K13356+K15400+K15400
Metabolism	Metabolism of terpenoids and polyketides	Carotenoid biosynthesis	19	46	0.00103477	0.00960862	ko00906	Unigene0006056;Unigene0006267;Unigene0020626;Unigene0021601;Unigene0028152;Unigene0029156;Unigene0031754;Unigene0033103;Unigene0035670;Unigene0036596;Unigene0041500;Unigene0042289;Unigene0042295;Unigene0042470;Unigene0045694;Unigene0066617;Unigene0075546;Unigene0075547;Unigene0077893	K14593+K15746+K09838+K17912+K09840+K15744+K17911+K02291+K09840+K09837+K09840+K09838+K09838+K00514+K06444+K09843+K09843+K09843+K09843
Metabolism	Biosynthesis of other secondary metabolites	Stilbenoid, diarylheptanoid and gingerol biosynthesis	19	46	0.00103477	0.00960862	ko00945	Unigene0002016;Unigene0005630;Unigene0011036;Unigene0013710;Unigene0013712;Unigene0026053;Unigene0032245;Unigene0032246;Unigene0032618;Unigene0032619;Unigene0033220;Unigene0034796;Unigene0038135;Unigene0040257;Unigene0040259;Unigene0041591;Unigene0041592;Unigene0065546;Unigene0073085	K13065+K13065+K13065+K13065+K13065+K00588+K09754+K09754+K16040+K16040+K13065+K13065+K13065+K00588+K00588+K16040+K16040+K13065+K13065
Environmental Information Processing	Signal transduction	Phosphatidylinositol signaling system	41	127	0.0011452	0.00992506	ko04070	Unigene0002502;Unigene0006071;Unigene0007518;Unigene0009884;Unigene0010692;Unigene0011594;Unigene0012389;Unigene0013024;Unigene0015950;Unigene0020494;Unigene0022975;Unigene0023349;Unigene0024736;Unigene0025500;Unigene0025981;Unigene0027660;Unigene0030558;Unigene0031272;Unigene0032319;Unigene0035948;Unigene0038637;Unigene0038972;Unigene0041033;Unigene0041108;Unigene0042992;Unigene0043113;Unigene00…	K21797+K20279+K05857+K00913+K00889+K02183+K02183+K00913+K00889+K02183+K02183+K20279+K00889+K00913+K00889+K00913+K01110+K05857+K05857+K13024+K00913+K00981+K05857+K00901+K01110+K00901+K00901+K00921+K00889+K00901+K18081+K21797+K00889+K00913+K00913+K05857+K05857+K21797+K00901+K00901+K00901
Environmental Information Processing	Signal transduction	Plant hormone signal transduction	108	413	0.00270754	0.0219988	ko04075	Unigene0000473;Unigene0000735;Unigene0000995;Unigene0001148;Unigene0001922;Unigene0002034;Unigene0005033;Unigene0007057;Unigene0007085;Unigene0007433;Unigene0008371;Unigene0008599;Unigene0009796;Unigene0011043;Unigene0011103;Unigene0012849;Unigene0012850;Unigene0013198;Unigene0013723;Unigene0013967;Unigene0015408;Unigene0016911;Unigene0017482;Unigene0017690;Unigene0018231;Unigene0018497;Unigene00…	K13463+K14489+K14488+K14489+K13946+K14497+K14488+K14505+K14497+K14505+K14504+K14488+K14488+K14490+K14497+K14432+K14432+K13464+K14508+K14488+K13449+K13463+K14488+K14488+K14484+K14484+K14491+K14503+K14431+K14492+K14484+K13449+K14514+K14497+K14490+K14495+K14484+K14497+K14488+K14488+K14495+K14487+K14484+K14504+K14504+K14504+K13449+K14484+K14484+K14484+K14505+K14506+K13416+K14484+K13464+K13946+K14487+…
Metabolism	Biosynthesis of other secondary metabolites	Indole alkaloid biosynthesis	11	23	0.00302994	0.0231702	ko00901	Unigene0003472;Unigene0007296;Unigene0023222;Unigene0028478;Unigene0032813;Unigene0036234;Unigene0042391;Unigene0042393;Unigene0042394;Unigene0051539;Unigene0052952	K21026+K21026+K01593+K01593+K21026+K21026+K21026+K21026+K21026+K21026+K21026
Metabolism	Lipid metabolism	Steroid biosynthesis	17	45	0.00565412	0.0408353	ko00100	Unigene0002618;Unigene0008135;Unigene0010651;Unigene0020498;Unigene0025476;Unigene0030499;Unigene0033225;Unigene0033367;Unigene0037394;Unigene0038955;Unigene0040281;Unigene0047850;Unigene0048685;Unigene0052893;Unigene0053637;Unigene0058765;Unigene0077670	K00227+K00511+K00511+K14423+K01052+K14424+K01853+K08246+K07748+K09832+K09828+K00801+K00511+K00559+K09828+K08242+K14424
Metabolism	Global and overview maps	Fatty acid metabolism	47	163	0.00662273	0.0444843	ko01212	Unigene0003842;Unigene0005193;Unigene0006435;Unigene0007115;Unigene0011161;Unigene0011322;Unigene0013313;Unigene0016014;Unigene0019714;Unigene0019743;Unigene0021003;Unigene0021004;Unigene0025044;Unigene0026672;Unigene0026818;Unigene0028876;Unigene0029798;Unigene0030040;Unigene0031597;Unigene0031599;Unigene0032024;Unigene0032214;Unigene0032776;Unigene0032812;Unigene0034554;Unigene0035933;Unigene00…	K00626+K10527+K10703+K00232+K01897+K10781+K10258+K10781+K10256+K00232+K01897+K01897+K10251+K00648+K01897+K00648+K10781+K00648+K10256+K10256+K10258+K02372+K10258+K10251+K09458+K10258+K00208+K09458+K09458+K09458+K01897+K01897+K01897+K09458+K10258+K10251+K07513+K00208+K01897+K01897+K10703+K01897+K01897+K01897+K10527+K09458+K10256
Metabolism	Lipid metabolism	Glycerolipid metabolism	37	123	0.00726951	0.0444843	ko00561	Unigene0000617;Unigene0002531;Unigene0004967;Unigene0019274;Unigene0019905;Unigene0020453;Unigene0021085;Unigene0021086;Unigene0021118;Unigene0022960;Unigene0023440;Unigene0023555;Unigene0025185;Unigene0028923;Unigene0030854;Unigene0032443;Unigene0033270;Unigene0039384;Unigene0041108;Unigene0043113;Unigene0044439;Unigene0044487;Unigene0044554;Unigene0044643;Unigene0045054;Unigene0045157;Unigene00…	K01054+K11155+K15728+K00002+K13523+K07407+K03715+K03715+K00002+K18693+K18693+K00128+K13513+K00679+K01054+K00002+K01054+K13508+K00901+K00901+K06119+K00901+K03715+K00128+K15728+K13508+K13508+K00901+K00128+K13506+K18693+K00901+K00901+K22848+K00901+K13519+K01054
Metabolism	Metabolism of terpenoids and polyketides	Brassinosteroid biosynthesis	10	22	0.00729	0.0444843	ko00905	Unigene0008336;Unigene0009214;Unigene0035442;Unigene0037383;Unigene0039541;Unigene0039542;Unigene0065390;Unigene0068854;Unigene0074240;Unigene0076510	K15639+K15639+K15639+K12638+K20623+K20623+K15639+K15639+K20623+K09590
Metabolism	Biosynthesis of other secondary metabolites	Isoquinoline alkaloid biosynthesis	15	39	0.00752812	0.0444843	ko00950	Unigene0001351;Unigene0008324;Unigene0018273;Unigene0020047;Unigene0023222;Unigene0025311;Unigene0025782;Unigene0028478;Unigene0034786;Unigene0039237;Unigene0039551;Unigene0041232;Unigene0048001;Unigene0051246;Unigene0073485	K00276+K00422+K00422+K15849+K01593+K14454+K00422+K01593+K00815+K14454+K00815+K00422+K00276+K14455+K00815
Metabolism	Glycan biosynthesis and metabolism	Mannose type O-glycan biosyntheis	3	3	0.0086001	0.0486092	ko00515	Unigene0026179;Unigene0026180;Unigene0035499	K18207+K18207+K18207
Metabolism	Glycan biosynthesis and metabolism	Other types of O-glycan biosynthesis	10	23	0.010567	0.0572377	ko00514	Unigene0020341;Unigene0026287;Unigene0032080;Unigene0033749;Unigene0033750;Unigene0034408;Unigene0037612;Unigene0038623;Unigene0040609;Unigene0045464	K20783+K18134+K13667+K18134+K18134+K13667+K18134+K18134+K20782+K13667
Metabolism	Lipid metabolism	Fatty acid biosynthesis	28	91	0.0131393	0.0683243	ko00061	Unigene0011161;Unigene0011322;Unigene0016014;Unigene0021003;Unigene0021004;Unigene0026672;Unigene0026818;Unigene0028876;Unigene0029798;Unigene0030040;Unigene0032214;Unigene0034554;Unigene0037141;Unigene0037414;Unigene0037415;Unigene0037416;Unigene0038836;Unigene0038837;Unigene0038838;Unigene0039336;Unigene0042843;Unigene0043870;Unigene0043872;Unigene0054187;Unigene0058440;Unigene0058441;Unigene00…	K01897+K10781+K10781+K01897+K01897+K00648+K01897+K00648+K10781+K00648+K02372+K09458+K00208+K09458+K09458+K09458+K01897+K01897+K01897+K09458+K00208+K01897+K01897+K01897+K01897+K01897+K09458+K10782
Metabolism	Metabolism of cofactors and vitamins	Ubiquinone and other terpenoid-quinone biosynthesis	19	59	0.0231529	0.115764	ko00130	Unigene0001263;Unigene0001295;Unigene0005769;Unigene0007705;Unigene0009400;Unigene0010077;Unigene0016869;Unigene0016870;Unigene0019549;Unigene0023375;Unigene0032228;Unigene0032905;Unigene0034786;Unigene0037035;Unigene0038568;Unigene0039551;Unigene0051211;Unigene0052336;Unigene0073485	K01904+K14760+K09833+K00591+K09834+K00457+K03809+K03809+K01904+K03809+K00457+K03809+K00815+K03809+K01904+K00815+K05928+K09833+K00815
Metabolism	Biosynthesis of other secondary metabolites	Glucosinolate biosynthesis	6	13	0.0335037	0.161314	ko00966	Unigene0006820;Unigene0007108;Unigene0009706;Unigene0011643;Unigene0028488;Unigene0047105	K12153+K00826+K12153+K12153+K12153+K11820
Metabolism	Amino acid metabolism	Tyrosine metabolism	23	79	0.0428094	0.198758	ko00350	Unigene0001351;Unigene0008324;Unigene0009926;Unigene0010077;Unigene0018273;Unigene0019142;Unigene0020047;Unigene0023222;Unigene0025311;Unigene0025782;Unigene0028478;Unigene0031135;Unigene0032228;Unigene0034786;Unigene0035954;Unigene0039237;Unigene0039551;Unigene0041232;Unigene0043280;Unigene0043281;Unigene0048001;Unigene0051246;Unigene0073485	K00276+K00422+K00121+K00457+K00422+K00121+K15849+K01593+K14454+K00422+K01593+K18857+K00457+K00815+K00001+K14454+K00815+K00422+K00001+K00001+K00276+K14455+K00815
Metabolism	Amino acid metabolism	Phenylalanine, tyrosine and tryptophan biosynthesis	26	93	0.0519877	0.233048	ko00400	Unigene0008669;Unigene0016546;Unigene0020047;Unigene0022434;Unigene0025311;Unigene0034786;Unigene0035516;Unigene0036288;Unigene0036934;Unigene0038461;Unigene0038737;Unigene0038738;Unigene0039237;Unigene0039551;Unigene0043015;Unigene0043895;Unigene0045621;Unigene0046671;Unigene0046672;Unigene0048136;Unigene0049764;Unigene0051246;Unigene0055453;Unigene0056086;Unigene0056709;Unigene0073485	K13832+K13832+K15849+K05359+K14454+K00815+K00800+K01657+K00800+K15227+K05359+K05359+K14454+K00815+K01696+K01696+K01850+K05359+K05359+K01626+K01626+K14455+K01850+K13832+K00891+K00815
Metabolism	Carbohydrate metabolism	Inositol phosphate metabolism	30	115	0.0866975	0.371536	ko00562	Unigene0002502;Unigene0006071;Unigene0007518;Unigene0009884;Unigene0010692;Unigene0013024;Unigene0015950;Unigene0023349;Unigene0024736;Unigene0025500;Unigene0025981;Unigene0027660;Unigene0030558;Unigene0031272;Unigene0032319;Unigene0038637;Unigene0039244;Unigene0041033;Unigene0042992;Unigene0045312;Unigene0045504;Unigene0046097;Unigene0046394;Unigene0046422;Unigene0046980;Unigene0046982;Unigene00…	K21797+K20279+K05857+K00913+K00889+K00913+K00889+K20279+K00889+K00913+K00889+K00913+K01110+K05857+K05857+K00913+K03103+K05857+K01110+K00921+K00889+K18081+K21797+K00889+K00913+K00913+K05857+K05857+K21797+K01114
Metabolism	Amino acid metabolism	Cysteine and methionine metabolism	42	168	0.088597	0.371536	ko00270	Unigene0007068;Unigene0007108;Unigene0007457;Unigene0007635;Unigene0007834;Unigene0009809;Unigene0025208;Unigene0025311;Unigene0026361;Unigene0027454;Unigene0029346;Unigene0030545;Unigene0030917;Unigene0031091;Unigene0031566;Unigene0032170;Unigene0032202;Unigene0033201;Unigene0034786;Unigene0035323;Unigene0035424;Unigene0036566;Unigene0037062;Unigene0038627;Unigene0039237;Unigene0039551;Unigene00…	K00558+K00826+K01611+K05933+K00558+K00789+K00558+K14454+K00797+K00547+K00558+K00899+K00547+K00026+K00928+K00025+K20772+K21456+K00815+K00016+K00558+K01611+K00827+K01761+K14454+K00815+K00547+K01919+K00789+K00789+K00789+K14455+K00827+K05933+K01251+K00640+K12524+K12524+K01762+K20772+K00815+K00558
Metabolism	Amino acid metabolism	Phenylalanine metabolism	21	78	0.104246	0.423498	ko00360	Unigene0001263;Unigene0001351;Unigene0010077;Unigene0019549;Unigene0020047;Unigene0023222;Unigene0025311;Unigene0026053;Unigene0028478;Unigene0032228;Unigene0034786;Unigene0035837;Unigene0038568;Unigene0039237;Unigene0039551;Unigene0040257;Unigene0040259;Unigene0048001;Unigene0051246;Unigene0051989;Unigene0073485	K01904+K00276+K00457+K01904+K15849+K01593+K14454+K00588+K01593+K00457+K00815+K10775+K01904+K14454+K00815+K00588+K00588+K00276+K14455+K10775+K00815
Metabolism	Metabolism of terpenoids and polyketides	Diterpenoid biosynthesis	12	41	0.117269	0.461969	ko00904	Unigene0008245;Unigene0024186;Unigene0024218;Unigene0024684;Unigene0025540;Unigene0026998;Unigene0031200;Unigene0032021;Unigene0032134;Unigene0047181;Unigene0048740;Unigene0064763	K04120+K04125+K04121+K04122+K05282+K04125+K04125+K05282+K04125+K04123+K17961+K04124
Metabolism	Lipid metabolism	Ether lipid metabolism	18	67	0.127625	0.487978	ko00565	Unigene0001307;Unigene0005742;Unigene0011912;Unigene0019474;Unigene0032051;Unigene0036001;Unigene0040880;Unigene0040881;Unigene0045208;Unigene0048809;Unigene0049031;Unigene0049032;Unigene0054721;Unigene0054824;Unigene0056372;Unigene0057232;Unigene0065007;Unigene0068482	K01115+K00993+K01115+K16860+K01047+K13510+K01115+K01115+K01115+K00993+K01115+K01115+K01115+K01114+K01115+K01115+K01115+K13519
Metabolism	Lipid metabolism	Fatty acid degradation	28	112	0.142762	0.529718	ko00071	Unigene0003842;Unigene0005193;Unigene0007115;Unigene0009926;Unigene0011161;Unigene0019142;Unigene0019743;Unigene0021003;Unigene0021004;Unigene0023555;Unigene0024441;Unigene0026818;Unigene0031135;Unigene0035954;Unigene0038836;Unigene0038837;Unigene0038838;Unigene0042530;Unigene0043280;Unigene0043281;Unigene0043870;Unigene0043872;Unigene0044643;Unigene0045755;Unigene0054187;Unigene0058440;Unigene00…	K00626+K10527+K00232+K00121+K01897+K00121+K00232+K01897+K01897+K00128+K07517+K01897+K18857+K00001+K01897+K01897+K01897+K07513+K00001+K00001+K01897+K01897+K00128+K00128+K01897+K01897+K01897+K10527
Environmental Information Processing	Signal transduction	MAPK signaling pathway - plant	54	230	0.146691	0.529718	ko04016	Unigene0002034;Unigene0007085;Unigene0009010;Unigene0009553;Unigene0009784;Unigene0011103;Unigene0011594;Unigene0012389;Unigene0015408;Unigene0019021;Unigene0020050;Unigene0020494;Unigene0022725;Unigene0022975;Unigene0023615;Unigene0024908;Unigene0025027;Unigene0025437;Unigene0028211;Unigene0028693;Unigene0028981;Unigene0030901;Unigene0032202;Unigene0034646;Unigene0034684;Unigene0035376;Unigene00…	K14497+K14497+K13447+K20606+K20600+K14497+K02183+K02183+K13449+K20714+K13449+K02183+K14514+K02183+K14497+K00940+K20606+K14497+K20718+K13449+K20714+K13416+K20772+K14497+K00940+K14512+K20718+K20537+K13422+K13447+K13447+K20538+K20538+K20538+K20716+K20716+K14509+K14498+K14498+K14510+K14498+K14497+K14497+K13416+K14513+K17686+K13447+K20547+K14497+K14497+K20772+K14498+K14497+K14497
Metabolism	Biosynthesis of other secondary metabolites	Betalain biosynthesis	3	7	0.15661	0.537793	ko00965	Unigene0023222;Unigene0028478;Unigene0031510	K01593+K01593+K15777
Metabolism	Lipid metabolism	Biosynthesis of unsaturated fatty acids	18	69	0.157201	0.537793	ko01040	Unigene0006435;Unigene0007115;Unigene0008834;Unigene0013313;Unigene0019714;Unigene0019743;Unigene0025044;Unigene0031597;Unigene0031599;Unigene0032024;Unigene0032776;Unigene0032812;Unigene0035933;Unigene0039633;Unigene0042230;Unigene0042530;Unigene0043925;Unigene0070599	K10703+K00232+K01068+K10258+K10256+K00232+K10251+K10256+K10256+K10258+K10258+K10251+K10258+K10258+K10251+K07513+K10703+K10256
Metabolism	Metabolism of other amino acids	Cyanoamino acid metabolism	21	83	0.169553	0.565177	ko00460	Unigene0000261;Unigene0005970;Unigene0006820;Unigene0009706;Unigene0011643;Unigene0015176;Unigene0015787;Unigene0019375;Unigene0026506;Unigene0028488;Unigene0028694;Unigene0033760;Unigene0037825;Unigene0041416;Unigene0044929;Unigene0047532;Unigene0048182;Unigene0051408;Unigene0055841;Unigene0057970;Unigene0077217	K01455+K01188+K12153+K12153+K12153+K05350+K08248+K08248+K05350+K12153+K00600+K01188+K08248+K01188+K05349+K05350+K05350+K01188+K01188+K05349+K08248
Metabolism	Carbohydrate metabolism	Ascorbate and aldarate metabolism	22	88	0.177877	0.578102	ko00053	Unigene0002790;Unigene0005623;Unigene0008342;Unigene0009358;Unigene0013231;Unigene0016121;Unigene0023555;Unigene0027831;Unigene0031386;Unigene0034417;Unigene0034875;Unigene0035577;Unigene0038977;Unigene0040225;Unigene0044643;Unigene0045755;Unigene0049675;Unigene0049677;Unigene0049678;Unigene0049680;Unigene0053042;Unigene0053047	K00012+K17744+K00434+K00012+K00423+K12447+K00128+K21888+K12447+K19642+K00012+K00423+K21888+K14190+K00128+K00128+K00012+K00012+K00012+K00012+K21888+K21888
Genetic Information Processing	Folding, sorting and degradation	SNARE interactions in vesicular transport	16	62	0.187035	0.591388	ko04130	Unigene0016776;Unigene0022214;Unigene0028097;Unigene0031337;Unigene0031655;Unigene0032026;Unigene0035703;Unigene0035810;Unigene0036347;Unigene0037433;Unigene0037479;Unigene0039432;Unigene0042996;Unigene0053078;Unigene0053804;Unigene0065633	K08488+K08486+K08486+K08517+K08515+K08486+K08506+K08488+K08486+K08493+K08516+K08507+K08486+K08490+K08486+K08486
Metabolism	Biosynthesis of other secondary metabolites	Tropane, piperidine and pyridine alkaloid biosynthesis	9	32	0.193713	0.591388	ko00960	Unigene0001351;Unigene0020047;Unigene0025311;Unigene0034786;Unigene0039237;Unigene0039551;Unigene0048001;Unigene0051246;Unigene0073485	K00276+K15849+K14454+K00815+K14454+K00815+K00276+K14455+K00815
Metabolism	Glycan biosynthesis and metabolism	Glycosaminoglycan degradation	8	28	0.200134	0.591388	ko00531	Unigene0025351;Unigene0033824;Unigene0038086;Unigene0040138;Unigene0043594;Unigene0048102;Unigene0051891;Unigene0053823	K07964+K07964+K07964+K12373+K01205+K07964+K07964+K01205
Cellular Processes	Transport and catabolism	Endocytosis	81	362	0.200162	0.591388	ko04144	Unigene0001201;Unigene0001307;Unigene0001682;Unigene0002553;Unigene0003352;Unigene0003582;Unigene0003734;Unigene0003900;Unigene0004203;Unigene0004277;Unigene0004278;Unigene0004584;Unigene0005076;Unigene0005739;Unigene0006307;Unigene0007107;Unigene0007222;Unigene0007423;Unigene0008149;Unigene0008286;Unigene0010692;Unigene0011328;Unigene0011847;Unigene0011912;Unigene0013057;Unigene0015950;Unigene00…	K07937+K01115+K12191+K03283+K07904+K03283+K12191+K03283+K03283+K03283+K03283+K03283+K03283+K12198+K12194+K10365+K07904+K12486+K03283+K03283+K00889+K03283+K07904+K01115+K03283+K00889+K03283+K03283+K07904+K03283+K00889+K07937+K00889+K07904+K07904+K05747+K03283+K12486+K03283+K07889+K12471+K18443+K12492+K19476+K01115+K01115+K03283+K19366+K12486+K01115+K10396+K07901+K00889+K12489+K00889+K07937+K19366+…
Metabolism	Biosynthesis of other secondary metabolites	Anthocyanin biosynthesis	1	1	0.204969	0.592132	ko00942	Unigene0006904	K12933
Metabolism	Metabolism of terpenoids and polyketides	Monoterpenoid biosynthesis	11	42	0.228925	0.646961	ko00902	Unigene0002187;Unigene0006628;Unigene0007241;Unigene0010707;Unigene0037220;Unigene0044452;Unigene0044455;Unigene0063670;Unigene0074970;Unigene0075983;Unigene0075984	K15095+K15095+K07385+K15095+K15095+K15095+K15095+K07385+K07385+K07385+K07385
Genetic Information Processing	Replication and repair	DNA replication	34	148	0.254333	0.660785	ko03030	Unigene0002412;Unigene0002523;Unigene0004159;Unigene0004655;Unigene0006364;Unigene0009301;Unigene0009990;Unigene0011988;Unigene0013666;Unigene0018146;Unigene0021350;Unigene0022031;Unigene0023282;Unigene0025372;Unigene0026210;Unigene0026436;Unigene0028575;Unigene0032366;Unigene0032367;Unigene0035483;Unigene0037040;Unigene0041258;Unigene0041398;Unigene0041760;Unigene0042407;Unigene0044479;Unigene00…	K07466+K02321+K07466+K07466+K07466+K07466+K02209+K10739+K02210+K10739+K02328+K07466+K07466+K02540+K02212+K07466+K02324+K07466+K07466+K07466+K07466+K10755+K02210+K02541+K07466+K10754+K02209+K04802+K04802+K07466+K07466+K07466+K07466+K02324
Metabolism	Metabolism of cofactors and vitamins	Riboflavin metabolism	8	30	0.26131	0.660785	ko00740	Unigene0008619;Unigene0015359;Unigene0023894;Unigene0032623;Unigene0032966;Unigene0032967;Unigene0039298;Unigene0046833	K14652+K14379+K14379+K20884+K14379+K14379+K14652+K20884
Metabolism	Carbohydrate metabolism	Glycolysis / Gluconeogenesis	61	275	0.262542	0.660785	ko00010	Unigene0003457;Unigene0003934;Unigene0005154;Unigene0005756;Unigene0007530;Unigene0008050;Unigene0009926;Unigene0009975;Unigene0012999;Unigene0013462;Unigene0015936;Unigene0018249;Unigene0019142;Unigene0019274;Unigene0021118;Unigene0021533;Unigene0022479;Unigene0022527;Unigene0023555;Unigene0024488;Unigene0028453;Unigene0028505;Unigene0029693;Unigene0029705;Unigene0031135;Unigene0032124;Unigene00…	K01689+K01835+K00134+K01568+K01689+K00873+K00121+K01568+K00134+K15633+K00873+K01785+K00121+K00002+K00002+K00873+K00134+K00927+K00128+K00844+K00844+K01568+K00850+K00850+K18857+K01623+K00002+K01623+K00134+K01834+K00873+K00844+K01792+K00016+K01785+K00001+K03103+K01792+K00134+K00873+K00162+K00844+K00001+K00001+K01792+K01689+K00128+K00128+K00873+K01810+K01835+K00895+K00873+K00873+K00850+K00873+K01568+…
Metabolism	Biosynthesis of other secondary metabolites	Flavone and flavonol biosynthesis	2	5	0.272906	0.660785	ko00944	Unigene0019491;Unigene0043074	K05280+K05280
Metabolism	Lipid metabolism	Synthesis and degradation of ketone bodies	3	9	0.274958	0.660785	ko00072	Unigene0003842;Unigene0020902;Unigene0059467	K00626+K01640+K01640
Metabolism	Glycan biosynthesis and metabolism	Glycosphingolipid biosynthesis - globo and isoglobo series	3	9	0.274958	0.660785	ko00603	Unigene0020453;Unigene0040080;Unigene0040138	K07407+K01988+K12373
Metabolism	Lipid metabolism	alpha-Linolenic acid metabolism	17	71	0.2764	0.660785	ko00592	Unigene0005193;Unigene0007115;Unigene0010492;Unigene0016535;Unigene0016537;Unigene0019743;Unigene0024485;Unigene0031135;Unigene0032051;Unigene0033529;Unigene0041319;Unigene0042530;Unigene0047977;Unigene0049476;Unigene0059926;Unigene0059927;Unigene0060776	K10527+K00232+K00454+K00454+K00454+K00232+K05894+K18857+K01047+K05894+K10525+K07513+K00454+K00454+K00454+K00454+K10527
Organismal Systems	Environmental adaptation	Circadian rhythm - plant	15	62	0.278873	0.660785	ko04712	Unigene0006890;Unigene0018716;Unigene0025340;Unigene0026057;Unigene0031170;Unigene0032121;Unigene0032605;Unigene0032632;Unigene0036578;Unigene0037590;Unigene0037591;Unigene0043076;Unigene0044346;Unigene0071316;Unigene0071939	K16241+K10143+K12127+K10143+K10143+K12127+K00660+K10143+K12127+K16223+K16223+K12121+K12133+K00660+K00660
Metabolism	Metabolism of terpenoids and polyketides	Sesquiterpenoid and triterpenoid biosynthesis	9	35	0.279563	0.660785	ko00909	Unigene0008135;Unigene0010651;Unigene0028099;Unigene0028100;Unigene0047850;Unigene0048685;Unigene0076034;Unigene0076035;Unigene0076453	K00511+K00511+K15803+K15803+K00801+K00511+K15803+K15803+K15803
Genetic Information Processing	Folding, sorting and degradation	Proteasome	26	113	0.28641	0.664879	ko03050	Unigene0002437;Unigene0009540;Unigene0010479;Unigene0010571;Unigene0022820;Unigene0023510;Unigene0024100;Unigene0025532;Unigene0026350;Unigene0029614;Unigene0031376;Unigene0033072;Unigene0033754;Unigene0034847;Unigene0035030;Unigene0035031;Unigene0037132;Unigene0042810;Unigene0045993;Unigene0047812;Unigene0048061;Unigene0050227;Unigene0051762;Unigene0054256;Unigene0059554;Unigene0062810	K03029+K03029+K10881+K02728+K03029+K02734+K03029+K03029+K03031+K03030+K02739+K03029+K03038+K02739+K02731+K02731+K03032+K03066+K03036+K02726+K03037+K03033+K02729+K03064+K03061+K02731
Environmental Information Processing	Membrane transport	ABC transporters	17	72	0.297602	0.678741	ko02010	Unigene0014092;Unigene0021873;Unigene0021874;Unigene0021875;Unigene0027561;Unigene0028091;Unigene0038516;Unigene0044280;Unigene0048574;Unigene0048965;Unigene0053906;Unigene0054525;Unigene0054585;Unigene0056572;Unigene0056680;Unigene0060498;Unigene0074859	K05658+K05666+K05666+K05666+K05665+K05658+K05658+K05658+K05666+K05658+K05658+K05658+K05658+K05658+K05658+K05666+K05666
Genetic Information Processing	Translation	Aminoacyl-tRNA biosynthesis	47	213	0.308453	0.69136	ko00970	Unigene0004652;Unigene0007172;Unigene0009905;Unigene0011334;Unigene0012185;Unigene0014698;Unigene0016271;Unigene0018096;Unigene0024872;Unigene0025114;Unigene0027523;Unigene0028166;Unigene0028996;Unigene0030014;Unigene0036177;Unigene0036644;Unigene0038265;Unigene0039756;Unigene0039923;Unigene0040066;Unigene0040580;Unigene0040708;Unigene0042292;Unigene0042296;Unigene0042368;Unigene0043259;Unigene00…	K01870+K01883+K01873+K01880+K04567+K01887+K01887+K01887+K01887+K01887+K01868+K01887+K01893+K01873+K01887+K01881+K01886+K01887+K22503+K01880+K01887+K01869+K04567+K04567+K01880+K01887+K22503+K01887+K01874+K01873+K01887+K01887+K01887+K01874+K01893+K01874+K01880+K01872+K01872+K01869+K01869+K01870+K01887+K01866+K01887+K01887+K01887
Metabolism	Biosynthesis of other secondary metabolites	Monobactam biosynthesis	4	14	0.318936	0.694204	ko00261	Unigene0023912;Unigene0031566;Unigene0059379;Unigene0059380	K01714+K00928+K12524+K12524
Metabolism	Glycan biosynthesis and metabolism	Other glycan degradation	8	32	0.327144	0.694204	ko00511	Unigene0002543;Unigene0003682;Unigene0007645;Unigene0014721;Unigene0040138;Unigene0045757;Unigene0056778;Unigene0056779	K01191+K15923+K15923+K01206+K12373+K01206+K17108+K17108
Metabolism	Carbohydrate metabolism	Fructose and mannose metabolism	23	102	0.339877	0.694204	ko00051	Unigene0003517;Unigene0014981;Unigene0020161;Unigene0024488;Unigene0028123;Unigene0028453;Unigene0028522;Unigene0029693;Unigene0029705;Unigene0029996;Unigene0030251;Unigene0032124;Unigene0032893;Unigene0034407;Unigene0035349;Unigene0039540;Unigene0042026;Unigene0043164;Unigene0048364;Unigene0050850;Unigene0057988;Unigene0058943;Unigene0068806	K19355+K00847+K19355+K00844+K18447+K00844+K19355+K00850+K00850+K00847+K19355+K01623+K01623+K00844+K01809+K19355+K00847+K00844+K00895+K00850+K00895+K00966+K00847
Metabolism	Energy metabolism	Nitrogen metabolism	14	60	0.340244	0.694204	ko00910	Unigene0000261;Unigene0000911;Unigene0006799;Unigene0020605;Unigene0021289;Unigene0024859;Unigene0030918;Unigene0036436;Unigene0041691;Unigene0042631;Unigene0043547;Unigene0047662;Unigene0047663;Unigene0070919	K01455+K00261+K01674+K01674+K01674+K01674+K01674+K01674+K02575+K00264+K00261+K01674+K01674+K01673
Metabolism	Lipid metabolism	Linoleic acid metabolism	9	37	0.341762	0.694204	ko00591	Unigene0010492;Unigene0016535;Unigene0016537;Unigene0023908;Unigene0032051;Unigene0047977;Unigene0049476;Unigene0059926;Unigene0059927	K00454+K00454+K00454+K15718+K01047+K00454+K00454+K00454+K00454
Metabolism	Metabolism of cofactors and vitamins	Nicotinate and nicotinamide metabolism	9	37	0.341762	0.694204	ko00760	Unigene0026833;Unigene0029105;Unigene0033291;Unigene0035644;Unigene0035645;Unigene0043899;Unigene0048293;Unigene0052168;Unigene0066645	K03787+K01240+K18551+K18551+K18551+K03787+K18551+K00858+K18551
Metabolism	Amino acid metabolism	Arginine biosynthesis	13	56	0.356626	0.712948	ko00220	Unigene0000911;Unigene0025311;Unigene0028506;Unigene0034117;Unigene0035312;Unigene0039237;Unigene0041316;Unigene0041714;Unigene0043547;Unigene0049584;Unigene0050431;Unigene0051246;Unigene0051464	K00261+K14454+K14677+K01438+K00145+K14454+K00814+K00814+K00261+K00620+K00814+K14455+K00814
Metabolism	Amino acid metabolism	Valine, leucine and isoleucine biosynthesis	6	24	0.367295	0.712948	ko00290	Unigene0007108;Unigene0028089;Unigene0048890;Unigene0048891;Unigene0048894;Unigene0048895	K00826+K01653+K01754+K01754+K01754+K01754
Metabolism	Glycan biosynthesis and metabolism	Glycosphingolipid biosynthesis - lacto and neolacto series	1	2	0.367944	0.712948	ko00601	Unigene0040080	K01988
Metabolism	Global and overview maps	2-Oxocarboxylic acid metabolism	22	99	0.372926	0.712948	ko01210	Unigene0005235;Unigene0006820;Unigene0007108;Unigene0009706;Unigene0011643;Unigene0018818;Unigene0025311;Unigene0028089;Unigene0028488;Unigene0028506;Unigene0031566;Unigene0034117;Unigene0035312;Unigene0039237;Unigene0041316;Unigene0041714;Unigene0047105;Unigene0049584;Unigene0050431;Unigene0051246;Unigene0051464;Unigene0059440	K01647+K12153+K00826+K12153+K12153+K01681+K14454+K01653+K12153+K14677+K00928+K01438+K00145+K14454+K00814+K00814+K11820+K00620+K00814+K14455+K00814+K01681
Metabolism	Lipid metabolism	Sphingolipid metabolism	10	44	0.414701	0.77989	ko00600	Unigene0001901;Unigene0013932;Unigene0020453;Unigene0037842;Unigene0039564;Unigene0047563;Unigene0048709;Unigene0048711;Unigene0056778;Unigene0056779	K12349+K04708+K07407+K01634+K12349+K12349+K04711+K04711+K17108+K17108
Metabolism	Amino acid metabolism	Tryptophan metabolism	15	68	0.421592	0.77989	ko00380	Unigene0003842;Unigene0005619;Unigene0007865;Unigene0017129;Unigene0023222;Unigene0023555;Unigene0025956;Unigene0028478;Unigene0034021;Unigene0037388;Unigene0042647;Unigene0044643;Unigene0045755;Unigene0047105;Unigene0057359	K00626+K11816+K11816+K07408+K01593+K00128+K11816+K01593+K16903+K00164+K16903+K00128+K00128+K11820+K00164
Metabolism	Amino acid metabolism	Arginine and proline metabolism	22	102	0.432706	0.77989	ko00330	Unigene0007457;Unigene0009478;Unigene0023236;Unigene0023555;Unigene0025311;Unigene0026361;Unigene0031626;Unigene0031726;Unigene0032057;Unigene0032386;Unigene0035917;Unigene0036566;Unigene0037404;Unigene0038319;Unigene0039237;Unigene0043051;Unigene0043230;Unigene0044643;Unigene0045755;Unigene0051246;Unigene0052983;Unigene0059771	K01611+K13366+K00472+K00128+K14454+K00797+K00294+K00294+K00472+K00472+K12259+K01611+K00472+K00318+K14454+K00318+K01583+K00128+K00128+K14455+K12657+K17839
Metabolism	Metabolism of other amino acids	Phosphonate and phosphinate metabolism	2	7	0.436951	0.77989	ko00440	Unigene0005742;Unigene0048809	K00993+K00993
Metabolism	Metabolism of cofactors and vitamins	Biotin metabolism	9	40	0.437938	0.77989	ko00780	Unigene0032214;Unigene0034554;Unigene0037141;Unigene0037414;Unigene0037415;Unigene0037416;Unigene0039336;Unigene0042843;Unigene0066969	K02372+K09458+K00208+K09458+K09458+K09458+K09458+K00208+K09458
Genetic Information Processing	Replication and repair	Mismatch repair	28	132	0.453425	0.796557	ko03430	Unigene0002412;Unigene0004159;Unigene0004655;Unigene0006364;Unigene0009301;Unigene0011988;Unigene0018146;Unigene0021350;Unigene0022031;Unigene0023282;Unigene0026436;Unigene0032366;Unigene0032367;Unigene0035273;Unigene0035483;Unigene0037040;Unigene0039809;Unigene0041258;Unigene0042407;Unigene0044479;Unigene0045560;Unigene0050689;Unigene0050690;Unigene0053588;Unigene0056573;Unigene0057254;Unigene00…	K07466+K07466+K07466+K07466+K07466+K10739+K10739+K02328+K07466+K07466+K07466+K07466+K07466+K10858+K07466+K07466+K08735+K10755+K07466+K10754+K10746+K04802+K04802+K07466+K08734+K07466+K07466+K07466
Metabolism	Amino acid metabolism	Lysine biosynthesis	5	22	0.480685	0.833187	ko00300	Unigene0023912;Unigene0031566;Unigene0034964;Unigene0059379;Unigene0059380	K01714+K00928+K10206+K12524+K12524
Metabolism	Metabolism of other amino acids	beta-Alanine metabolism	15	73	0.542414	0.910984	ko00410	Unigene0001351;Unigene0007127;Unigene0009478;Unigene0023555;Unigene0026361;Unigene0029281;Unigene0030219;Unigene0035917;Unigene0044643;Unigene0045755;Unigene0046095;Unigene0047236;Unigene0047544;Unigene0048001;Unigene0059771	K00276+K05605+K13366+K00128+K00797+K05605+K05605+K12259+K00128+K00128+K05605+K01578+K01580+K00276+K17839
Genetic Information Processing	Folding, sorting and degradation	Protein export	16	78	0.543853	0.910984	ko03060	Unigene0007603;Unigene0015200;Unigene0020835;Unigene0021399;Unigene0023266;Unigene0026368;Unigene0026644;Unigene0026678;Unigene0031960;Unigene0037330;Unigene0052746;Unigene0052747;Unigene0052748;Unigene0066497;Unigene0069218;Unigene0070786	K03106+K09490+K03106+K09481+K03109+K09490+K13280+K09490+K12947+K12275+K09490+K09490+K09490+K03116+K12946+K03106
Genetic Information Processing	Replication and repair	Homologous recombination	33	162	0.547755	0.910984	ko03440	Unigene0002412;Unigene0003342;Unigene0004159;Unigene0004655;Unigene0006364;Unigene0006532;Unigene0008059;Unigene0008452;Unigene0009301;Unigene0010479;Unigene0011988;Unigene0016244;Unigene0018146;Unigene0021350;Unigene0022031;Unigene0022297;Unigene0023282;Unigene0026436;Unigene0026654;Unigene0030283;Unigene0032366;Unigene0032367;Unigene0035483;Unigene0037040;Unigene0042407;Unigene0047491;Unigene00…	K07466+K03165+K07466+K07466+K07466+K03165+K03165+K10728+K07466+K10881+K10739+K10901+K10739+K02328+K07466+K10875+K07466+K07466+K08775+K10875+K07466+K07466+K07466+K07466+K07466+K10875+K10875+K10875+K07466+K07466+K07466+K07466+K10875
Cellular Processes	Transport and catabolism	Phagosome	38	187	0.553598	0.910984	ko04145	Unigene0000017;Unigene0001966;Unigene0004272;Unigene0006840;Unigene0007570;Unigene0007789;Unigene0015888;Unigene0016776;Unigene0018632;Unigene0021399;Unigene0022058;Unigene0024620;Unigene0026266;Unigene0026417;Unigene0027079;Unigene0027261;Unigene0028533;Unigene0028952;Unigene0031023;Unigene0031337;Unigene0035810;Unigene0036704;Unigene0036770;Unigene0042835;Unigene0044079;Unigene0044080;Unigene00…	K08057+K07375+K07375+K07374+K07375+K02154+K07375+K08488+K02149+K09481+K04392+K07375+K02152+K07374+K07374+K02152+K02152+K04392+K02150+K08517+K08488+K07374+K07889+K04392+K07374+K07374+K07374+K07374+K08057+K02154+K08054+K07375+K07375+K00921+K08054+K07897+K04392+K07374
Genetic Information Processing	Replication and repair	Non-homologous end-joining	4	19	0.56655	0.920644	ko03450	Unigene0031642;Unigene0031643;Unigene0031644;Unigene0035342	K03512+K03512+K03512+K10885
Metabolism	Carbohydrate metabolism	Butanoate metabolism	6	30	0.599167	0.951778	ko00650	Unigene0003842;Unigene0020902;Unigene0028089;Unigene0044804;Unigene0047544;Unigene0059467	K00626+K01640+K01653+K17761+K01580+K01640
Metabolism	Metabolism of terpenoids and polyketides	Terpenoid backbone biosynthesis	20	101	0.608596	0.951778	ko00900	Unigene0003842;Unigene0004072;Unigene0012558;Unigene0019967;Unigene0021083;Unigene0021141;Unigene0025725;Unigene0032215;Unigene0032455;Unigene0034031;Unigene0035063;Unigene0035851;Unigene0037071;Unigene0038645;Unigene0038649;Unigene0040590;Unigene0040792;Unigene0041989;Unigene0044839;Unigene0055659	K00626+K00787+K13789+K01662+K00099+K15892+K10960+K00869+K00021+K13789+K15889+K01823+K15889+K15892+K15892+K05356+K00938+K01597+K15889+K00021
Metabolism	Energy metabolism	Carbon fixation in photosynthetic organisms	36	181	0.610728	0.951778	ko00710	Unigene0000327;Unigene0003576;Unigene0004985;Unigene0005154;Unigene0006468;Unigene0006940;Unigene0012999;Unigene0022479;Unigene0022527;Unigene0025311;Unigene0031091;Unigene0032124;Unigene0032170;Unigene0032893;Unigene0033183;Unigene0035852;Unigene0036451;Unigene0039237;Unigene0040116;Unigene0040927;Unigene0041316;Unigene0041714;Unigene0042560;Unigene0042562;Unigene0042563;Unigene0042564;Unigene00…	K01006+K01595+K01807+K00134+K00028+K01602+K00134+K00134+K00927+K14454+K00026+K01623+K00025+K01623+K00134+K00028+K00029+K14454+K00134+K00028+K00814+K00814+K01595+K01595+K01595+K01595+K01595+K00028+K00615+K01595+K00814+K01595+K14455+K00814+K00029+K01595
Metabolism	Global and overview maps	Biosynthesis of amino acids	89	444	0.614995	0.951778	ko01230	Unigene0003457;Unigene0004985;Unigene0005154;Unigene0005235;Unigene0007108;Unigene0007530;Unigene0008050;Unigene0008669;Unigene0009809;Unigene0012999;Unigene0013462;Unigene0015936;Unigene0016546;Unigene0018818;Unigene0020047;Unigene0021533;Unigene0022434;Unigene0022479;Unigene0022527;Unigene0023912;Unigene0025311;Unigene0028089;Unigene0028506;Unigene0028694;Unigene0029693;Unigene0029705;Unigene00…	K01689+K01807+K00134+K01647+K00826+K01689+K00873+K13832+K00789+K00134+K15633+K00873+K13832+K01681+K15849+K00873+K05359+K00134+K00927+K01714+K14454+K01653+K14677+K00600+K00850+K00850+K00928+K01623+K01623+K00134+K01834+K00873+K01438+K00815+K10206+K00145+K00800+K01657+K00800+K15227+K05359+K05359+K14454+K00815+K00134+K00058+K00873+K00814+K00814+K00264+K01696+K01696+K00058+K01689+K00058+K00615+K01850+…
Metabolism	Lipid metabolism	Arachidonic acid metabolism	8	41	0.623818	0.954074	ko00590	Unigene0022700;Unigene0022940;Unigene0027424;Unigene0027425;Unigene0028734;Unigene0032051;Unigene0034317;Unigene0049166	K00432+K15730+K00432+K00432+K00079+K01047+K05309+K00432
Genetic Information Processing	Replication and repair	Base excision repair	14	73	0.656104	0.984016	ko03410	Unigene0006495;Unigene0021350;Unigene0026175;Unigene0028575;Unigene0031122;Unigene0031642;Unigene0031643;Unigene0031644;Unigene0034353;Unigene0050421;Unigene0050689;Unigene0050690;Unigene0062335;Unigene0063574	K01246+K02328+K01246+K02324+K01246+K03512+K03512+K03512+K01246+K10798+K04802+K04802+K10798+K02324
Metabolism	Glycan biosynthesis and metabolism	Glycosphingolipid biosynthesis - ganglio series	1	5	0.682462	0.984016	ko00604	Unigene0040138	K12373
Cellular Processes	Transport and catabolism	Peroxisome	31	161	0.68367	0.984016	ko04146	Unigene0000094;Unigene0001251;Unigene0007115;Unigene0007336;Unigene0011161;Unigene0016037;Unigene0019743;Unigene0020902;Unigene0021003;Unigene0021004;Unigene0026818;Unigene0028703;Unigene0030068;Unigene0030286;Unigene0032215;Unigene0038836;Unigene0038837;Unigene0038838;Unigene0039438;Unigene0039439;Unigene0042530;Unigene0043114;Unigene0043870;Unigene0043872;Unigene0047236;Unigene0047862;Unigene00…	K12663+K13354+K00232+K13348+K01897+K11517+K00232+K01640+K01897+K01897+K01897+K13348+K13348+K04565+K00869+K01897+K01897+K01897+K12663+K12663+K07513+K13356+K01897+K01897+K01578+K13356+K01897+K04564+K01897+K01897+K01640
Metabolism	Glycan biosynthesis and metabolism	N-Glycan biosynthesis	11	59	0.688376	0.984016	ko00510	Unigene0003670;Unigene0029173;Unigene0031521;Unigene0033646;Unigene0034266;Unigene0035696;Unigene0036027;Unigene0037554;Unigene0039359;Unigene0039453;Unigene0048896	K00737+K07252+K00729+K00902+K00721+K00737+K00737+K00737+K00737+K03843+K03846
Metabolism	Metabolism of other amino acids	Selenocompound metabolism	6	33	0.69638	0.984016	ko00450	Unigene0004770;Unigene0038627;Unigene0044834;Unigene0046893;Unigene0048338;Unigene0050621	K00384+K01761+K01874+K01874+K08247+K01874
Metabolism	Metabolism of cofactors and vitamins	Folate biosynthesis	6	33	0.69638	0.984016	ko00790	Unigene0007540;Unigene0008619;Unigene0021325;Unigene0028734;Unigene0036323;Unigene0039298	K01113+K14652+K18482+K00079+K13998+K14652
Metabolism	Metabolism of terpenoids and polyketides	Zeatin biosynthesis	6	33	0.69638	0.984016	ko00908	Unigene0004796;Unigene0008206;Unigene0008292;Unigene0013100;Unigene0030536;Unigene0066906	K13493+K00279+K10760+K00279+K00279+K13495
Metabolism	Amino acid metabolism	Alanine, aspartate and glutamate metabolism	16	86	0.709811	0.992209	ko00250	Unigene0000911;Unigene0025311;Unigene0031626;Unigene0031726;Unigene0037062;Unigene0039237;Unigene0041316;Unigene0041714;Unigene0042631;Unigene0043547;Unigene0044804;Unigene0047544;Unigene0050431;Unigene0051246;Unigene0051464;Unigene0051851	K00261+K14454+K00294+K00294+K00827+K14454+K00814+K00814+K00264+K00261+K17761+K01580+K00814+K14455+K00814+K00827
Metabolism	Metabolism of other amino acids	Glutathione metabolism	32	169	0.723114	1	ko00480	Unigene0004086;Unigene0008279;Unigene0008342;Unigene0013692;Unigene0018366;Unigene0022700;Unigene0024648;Unigene0025517;Unigene0026361;Unigene0027424;Unigene0027425;Unigene0027831;Unigene0028395;Unigene0030509;Unigene0033201;Unigene0036688;Unigene0038859;Unigene0038977;Unigene0039478;Unigene0041058;Unigene0045987;Unigene0046005;Unigene0048474;Unigene0048750;Unigene0049166;Unigene0053042;Unigene00…	K00383+K01255+K00434+K00799+K00799+K00432+K00799+K10808+K00797+K00432+K00432+K21888+K00799+K00799+K21456+K00799+K00036+K21888+K00033+K00799+K00799+K01919+K00799+K10808+K00432+K21888+K21888+K00799+K00799+K00033+K00799+K00799
Metabolism	Carbohydrate metabolism	Pentose phosphate pathway	21	114	0.744264	1	ko00030	Unigene0003934;Unigene0004985;Unigene0005624;Unigene0006007;Unigene0009762;Unigene0022536;Unigene0029693;Unigene0029705;Unigene0032124;Unigene0032893;Unigene0038859;Unigene0039478;Unigene0045086;Unigene0046100;Unigene0048075;Unigene0048364;Unigene0050850;Unigene0053237;Unigene0053238;Unigene0057984;Unigene0057988	K01835+K01807+K01057+K01057+K01057+K01057+K00850+K00850+K01623+K01623+K00036+K00033+K00615+K01810+K01835+K00895+K00850+K01057+K01057+K00033+K00895
Metabolism	Amino acid metabolism	Valine, leucine and isoleucine degradation	15	84	0.76595	1	ko00280	Unigene0003842;Unigene0007108;Unigene0007127;Unigene0020902;Unigene0023555;Unigene0023990;Unigene0029281;Unigene0030219;Unigene0037062;Unigene0042530;Unigene0044643;Unigene0045755;Unigene0046095;Unigene0051851;Unigene0059467	K00626+K00826+K05605+K01640+K00128+K00166+K05605+K05605+K00827+K07513+K00128+K00128+K05605+K00827+K01640
Metabolism	Energy metabolism	Sulfur metabolism	8	47	0.775784	1	ko00920	Unigene0001429;Unigene0016173;Unigene0022660;Unigene0032994;Unigene0035568;Unigene0040810;Unigene0048119;Unigene0054891	K01082+K01082+K05907+K00860+K01082+K05907+K00860+K00640
Metabolism	Carbohydrate metabolism	Propanoate metabolism	10	59	0.796631	1	ko00640	Unigene0003842;Unigene0007127;Unigene0023990;Unigene0029281;Unigene0030219;Unigene0035323;Unigene0042142;Unigene0046095;Unigene0047236;Unigene0077478	K00626+K05605+K00166+K05605+K05605+K00016+K01900+K05605+K01578+K01900
Metabolism	Amino acid metabolism	Glycine, serine and threonine metabolism	24	136	0.824954	1	ko00260	Unigene0001351;Unigene0013462;Unigene0017549;Unigene0028694;Unigene0030083;Unigene0031566;Unigene0033457;Unigene0037062;Unigene0040365;Unigene0043015;Unigene0043895;Unigene0043958;Unigene0044805;Unigene0048001;Unigene0048890;Unigene0048891;Unigene0048894;Unigene0048895;Unigene0050174;Unigene0050596;Unigene0051851;Unigene0057798;Unigene0059379;Unigene0059380	K00276+K15633+K02437+K00600+K02437+K00928+K01834+K00827+K00058+K01696+K01696+K00058+K00058+K00276+K01754+K01754+K01754+K01754+K01620+K15919+K00827+K00281+K12524+K12524
Genetic Information Processing	Folding, sorting and degradation	Ubiquitin mediated proteolysis	49	267	0.830799	1	ko04120	Unigene0002309;Unigene0003421;Unigene0007238;Unigene0007681;Unigene0010061;Unigene0010178;Unigene0013483;Unigene0015830;Unigene0017969;Unigene0018716;Unigene0020609;Unigene0021843;Unigene0024173;Unigene0024319;Unigene0024779;Unigene0026057;Unigene0026518;Unigene0027196;Unigene0027494;Unigene0027495;Unigene0029091;Unigene0029527;Unigene0030489;Unigene0030534;Unigene0031045;Unigene0031046;Unigene00…	K03363+K03364+K03869+K10581+K03364+K03363+K03094+K10583+K03347+K10143+K04506+K03094+K10576+K04506+K10581+K10143+K03094+K04706+K10577+K10577+K10581+K10581+K04649+K10144+K04706+K04706+K10143+K10143+K03355+K03094+K04506+K10581+K03094+K03094+K03363+K10576+K03352+K04706+K04706+K04706+K03868+K10581+K10688+K10589+K03363+K06688+K10592+K04506+K06689
Genetic Information Processing	Replication and repair	Nucleotide excision repair	29	163	0.831562	1	ko03420	Unigene0002412;Unigene0004159;Unigene0004655;Unigene0006364;Unigene0007425;Unigene0009301;Unigene0011988;Unigene0018146;Unigene0021350;Unigene0022031;Unigene0023282;Unigene0026034;Unigene0026436;Unigene0028575;Unigene0032366;Unigene0032367;Unigene0035483;Unigene0037040;Unigene0041258;Unigene0042407;Unigene0044479;Unigene0045008;Unigene0050689;Unigene0050690;Unigene0053588;Unigene0057254;Unigene00…	K07466+K07466+K07466+K07466+K06634+K07466+K10739+K10739+K02328+K07466+K07466+K10843+K07466+K02324+K07466+K07466+K07466+K07466+K10755+K07466+K10754+K03868+K04802+K04802+K07466+K07466+K07466+K07466+K02324
Metabolism	Carbohydrate metabolism	C5-Branched dibasic acid metabolism	1	8	0.840513	1	ko00660	Unigene0028089	K01653
Metabolism	Metabolism of cofactors and vitamins	One carbon pool by folate	4	29	0.873722	1	ko00670	Unigene0028694;Unigene0031377;Unigene0036323;Unigene0039209	K00600+K00601+K13998+K00297
Metabolism	Carbohydrate metabolism	Pyruvate metabolism	35	200	0.876287	1	ko00620	Unigene0000327;Unigene0003576;Unigene0003842;Unigene0006468;Unigene0008050;Unigene0015936;Unigene0021533;Unigene0023555;Unigene0031091;Unigene0032170;Unigene0033868;Unigene0035323;Unigene0035852;Unigene0036451;Unigene0040421;Unigene0040813;Unigene0040927;Unigene0042560;Unigene0042562;Unigene0042563;Unigene0042564;Unigene0042568;Unigene0044172;Unigene0044643;Unigene0045354;Unigene0045755;Unigene00…	K01006+K01595+K00626+K00028+K00873+K00873+K00873+K00128+K00026+K00025+K00873+K00016+K00028+K00029+K00873+K00162+K00028+K01595+K01595+K01595+K01595+K01595+K00028+K00128+K01595+K00128+K00873+K01759+K00873+K00873+K01595+K00873+K00029+K00873+K01595
Metabolism	Global and overview maps	Carbon metabolism	105	570	0.908158	1	ko01200	Unigene0000261;Unigene0000327;Unigene0000911;Unigene0003457;Unigene0003576;Unigene0003842;Unigene0004985;Unigene0005154;Unigene0005235;Unigene0005624;Unigene0006007;Unigene0006468;Unigene0006940;Unigene0007127;Unigene0007530;Unigene0008050;Unigene0009762;Unigene0009926;Unigene0012999;Unigene0013462;Unigene0015936;Unigene0016037;Unigene0017549;Unigene0018818;Unigene0019142;Unigene0021533;Unigene00…	K01455+K01006+K00261+K01689+K01595+K00626+K01807+K00134+K01647+K01057+K01057+K00028+K01602+K05605+K01689+K00873+K01057+K00121+K00134+K15633+K00873+K11517+K02437+K01681+K00121+K00873+K00134+K00927+K01057+K00235+K00844+K14454+K00844+K00600+K05605+K00850+K00850+K02437+K05605+K00236+K00026+K01623+K00025+K01623+K00134+K01834+K00873+K00844+K00028+K00029+K00164+K00036+K00297+K14454+K00033+K00134+K00058+…
Metabolism	Nucleotide metabolism	Purine metabolism	50	286	0.914765	1	ko00230	Unigene0000420;Unigene0000422;Unigene0002523;Unigene0003825;Unigene0003934;Unigene0007354;Unigene0008050;Unigene0009205;Unigene0013449;Unigene0013764;Unigene0015936;Unigene0021350;Unigene0021533;Unigene0022226;Unigene0024908;Unigene0025517;Unigene0026833;Unigene0027311;Unigene0028123;Unigene0028575;Unigene0029067;Unigene0030827;Unigene0031377;Unigene0032994;Unigene0033868;Unigene0034684;Unigene00…	K03006+K03006+K02321+K03006+K01835+K03006+K00873+K03006+K00939+K03014+K00873+K02328+K00873+K00759+K00940+K10808+K03787+K00939+K18447+K02324+K01517+K03006+K00601+K00860+K00873+K00940+K03006+K00759+K03017+K00760+K01951+K01510+K00873+K03006+K00942+K03787+K00951+K00873+K01835+K00860+K10808+K00873+K00873+K03021+K00873+K03013+K03006+K03006+K02324+K00873
Metabolism	Amino acid metabolism	Lysine degradation	11	74	0.915971	1	ko00310	Unigene0001224;Unigene0003842;Unigene0020480;Unigene0023555;Unigene0037388;Unigene0044643;Unigene0045755;Unigene0057359;Unigene0059920;Unigene0063461;Unigene0071307	K11420+K00626+K11433+K00128+K00164+K00128+K00128+K00164+K11420+K11423+K00658
Metabolism	Amino acid metabolism	Histidine metabolism	4	32	0.917805	1	ko00340	Unigene0023555;Unigene0044643;Unigene0045755;Unigene0057760	K00128+K00128+K00128+K11755
Metabolism	Nucleotide metabolism	Pyrimidine metabolism	36	214	0.926835	1	ko00240	Unigene0000420;Unigene0000422;Unigene0002523;Unigene0003825;Unigene0007354;Unigene0008243;Unigene0009205;Unigene0013764;Unigene0021350;Unigene0024908;Unigene0025517;Unigene0025990;Unigene0026201;Unigene0026833;Unigene0028575;Unigene0029105;Unigene0030827;Unigene0031641;Unigene0034684;Unigene0035296;Unigene0035733;Unigene0036323;Unigene0037160;Unigene0038026;Unigene0039878;Unigene0041401;Unigene00…	K03006+K03006+K02321+K03006+K03006+K01520+K03006+K03014+K02328+K00940+K10808+K01520+K16329+K03787+K02324+K01240+K03006+K01489+K00940+K03006+K00254+K13998+K01489+K03017+K01510+K03006+K03787+K10808+K03021+K03013+K01937+K03006+K00943+K03006+K02324+K00876
Genetic Information Processing	Transcription	RNA polymerase	14	94	0.935418	1	ko03020	Unigene0000420;Unigene0000422;Unigene0003825;Unigene0007354;Unigene0009205;Unigene0013764;Unigene0030827;Unigene0035296;Unigene0038026;Unigene0041401;Unigene0050180;Unigene0052914;Unigene0058774;Unigene0061188	K03006+K03006+K03006+K03006+K03006+K03014+K03006+K03006+K03017+K03006+K03021+K03013+K03006+K03006
Metabolism	Metabolism of cofactors and vitamins	Pantothenate and CoA biosynthesis	4	34	0.938969	1	ko00770	Unigene0007108;Unigene0026935;Unigene0028089;Unigene0035010	K00826+K09680+K01653+K01598
Genetic Information Processing	Folding, sorting and degradation	Protein processing in endoplasmic reticulum	82	461	0.939939	1	ko04141	Unigene0000017;Unigene0000579;Unigene0001410;Unigene0002553;Unigene0003582;Unigene0003900;Unigene0004203;Unigene0004277;Unigene0004278;Unigene0004584;Unigene0005076;Unigene0005959;Unigene0008149;Unigene0008286;Unigene0010121;Unigene0010130;Unigene0011328;Unigene0013057;Unigene0013483;Unigene0015200;Unigene0016302;Unigene0017338;Unigene0017969;Unigene0019089;Unigene0019415;Unigene0020339;Unigene00…	K08057+K14009+K14011+K03283+K03283+K03283+K03283+K03283+K03283+K03283+K03283+K14016+K03283+K03283+K14007+K13993+K03283+K03283+K03094+K09490+K09580+K03283+K03347+K13993+K14006+K03283+K09481+K03094+K13993+K10666+K03283+K09490+K03094+K09490+K13993+K08852+K13984+K03283+K07953+K03094+K14009+K03094+K03094+K03283+K12275+K09523+K13989+K03283+K13993+K09584+K09584+K09503+K14006+K08057+K09486+K08054+K03868+…
Genetic Information Processing	Folding, sorting and degradation	Sulfur relay system	1	13	0.949415	1	ko04122	Unigene0029169	K04487
Metabolism	Metabolism of cofactors and vitamins	Thiamine metabolism	5	42	0.950592	1	ko00730	Unigene0013449;Unigene0019967;Unigene0027311;Unigene0029169;Unigene0038295	K00939+K01662+K00939+K04487+K03146
Metabolism	Glycan biosynthesis and metabolism	Glycosylphosphatidylinositol(GPI)-anchor biosynthesis	3	29	0.954441	1	ko00563	Unigene0007663;Unigene0033213;Unigene0050176	K03859+K05286+K03858
Cellular Processes	Transport and catabolism	Autophagy - other eukaryotes	11	83	0.967972	1	ko04136	Unigene0002060;Unigene0003871;Unigene0004490;Unigene0024594;Unigene0032817;Unigene0047642;Unigene0049203;Unigene0051249;Unigene0054025;Unigene0057713;Unigene0077222	K07203+K17888+K08342+K08341+K08341+K08330+K04382+K17906+K08337+K17907+K17907
Metabolism	Metabolism of cofactors and vitamins	Vitamin B6 metabolism	1	16	0.974611	1	ko00750	Unigene0033078	K13248
Metabolism	Metabolism of other amino acids	Taurine and hypotaurine metabolism	1	18	0.983967	1	ko00430	Unigene0047544	K01580
Genetic Information Processing	Transcription	Basal transcription factors	8	88	0.998856	1	ko03022	Unigene0007425;Unigene0024203;Unigene0025392;Unigene0026034;Unigene0048257;Unigene0051317;Unigene0052718;Unigene0055789	K06634+K03123+K03133+K10843+K03136+K03122+K03122+K03120
Genetic Information Processing	Translation	RNA transport	45	322	0.999178	1	ko03013	Unigene0002149;Unigene0002274;Unigene0006396;Unigene0007792;Unigene0008147;Unigene0008536;Unigene0009492;Unigene0010115;Unigene0012601;Unigene0023549;Unigene0027188;Unigene0027494;Unigene0027495;Unigene0027847;Unigene0029357;Unigene0030817;Unigene0032752;Unigene0033950;Unigene0034393;Unigene0034414;Unigene0034998;Unigene0036070;Unigene0036097;Unigene0036744;Unigene0037937;Unigene0038386;Unigene00…	K14297+K14288+K03113+K03236+K03238+K12160+K03242+K12160+K07936+K07936+K03539+K10577+K10577+K13126+K03260+K13137+K03239+K12160+K12881+K07936+K03537+K03113+K03231+K03260+K13126+K14292+K14300+K14300+K03257+K14319+K03243+K03113+K03113+K03242+K07562+K03252+K03260+K03252+K03248+K03253+K03249+K03238+K12160+K03248+K12160
Metabolism	Metabolism of cofactors and vitamins	Porphyrin and chlorophyll metabolism	7	89	0.999701	1	ko00860	Unigene0005780;Unigene0007155;Unigene0025725;Unigene0033390;Unigene0040344;Unigene0046897;Unigene0048993	K02492+K21480+K10960+K22013+K01845+K22013+K13071
Genetic Information Processing	Translation	Ribosome biogenesis in eukaryotes	18	168	0.999772	1	ko03008	Unigene0003759;Unigene0005386;Unigene0010962;Unigene0012601;Unigene0021959;Unigene0022028;Unigene0023549;Unigene0026523;Unigene0027188;Unigene0034414;Unigene0034998;Unigene0035359;Unigene0048843;Unigene0051448;Unigene0056956;Unigene0058011;Unigene0072952;Unigene0075517	K14571+K12619+K14563+K07936+K14571+K11130+K07936+K14563+K03539+K07936+K03537+K14571+K14571+K07562+K14563+K14544+K14570+K03264
Metabolism	Carbohydrate metabolism	Citrate cycle (TCA cycle)	16	155	0.999782	1	ko00020	Unigene0005235;Unigene0018818;Unigene0023004;Unigene0030649;Unigene0031091;Unigene0032170;Unigene0036054;Unigene0037388;Unigene0039303;Unigene0040813;Unigene0042086;Unigene0042142;Unigene0057359;Unigene0059440;Unigene0071307;Unigene0077478	K01647+K01681+K00235+K00236+K00026+K00025+K01648+K00164+K01648+K00162+K01648+K01900+K00164+K01681+K00658+K01900
Genetic Information Processing	Translation	mRNA surveillance pathway	26	224	0.999863	1	ko03015	Unigene0000265;Unigene0002104;Unigene0003596;Unigene0016394;Unigene0023826;Unigene0024197;Unigene0024987;Unigene0027510;Unigene0027847;Unigene0028750;Unigene0034393;Unigene0034710;Unigene0035458;Unigene0035459;Unigene0036206;Unigene0037937;Unigene0039083;Unigene0040337;Unigene0044441;Unigene0044998;Unigene0046617;Unigene0048924;Unigene0049203;Unigene0053838;Unigene0057703;Unigene0064408	K15542+K03267+K14404+K03265+K14376+K03265+K11584+K11583+K13126+K03265+K12881+K14397+K14376+K14376+K11584+K13126+K06269+K11583+K14962+K06269+K11583+K14411+K04382+K08873+K14406+K03265
Genetic Information Processing	Transcription	Spliceosome	54	399	0.999912	1	ko03040	Unigene0000611;Unigene0002553;Unigene0003582;Unigene0003900;Unigene0004203;Unigene0004277;Unigene0004278;Unigene0004584;Unigene0005076;Unigene0005124;Unigene0008149;Unigene0008286;Unigene0008491;Unigene0011328;Unigene0013057;Unigene0014241;Unigene0016112;Unigene0017338;Unigene0019111;Unigene0020139;Unigene0020339;Unigene0021623;Unigene0022599;Unigene0023818;Unigene0024096;Unigene0026310;Unigene00…	K12818+K03283+K03283+K03283+K03283+K03283+K03283+K03283+K03283+K12860+K03283+K03283+K12815+K03283+K03283+K12818+K12820+K03283+K12856+K12890+K03283+K12741+K12837+K11096+K03283+K12855+K12855+K12854+K03283+K12900+K12881+K03283+K12854+K03283+K12741+K12856+K12856+K12818+K12813+K12864+K12869+K12860+K03283+K03283+K03283+K03283+K03283+K03283+K06063+K03283+K12825+K03283+K06063+K12869
Metabolism	Carbohydrate metabolism	Glyoxylate and dicarboxylate metabolism	16	164	0.999937	1	ko00630	Unigene0000261;Unigene0003842;Unigene0005235;Unigene0006940;Unigene0009036;Unigene0016037;Unigene0017549;Unigene0018818;Unigene0028694;Unigene0030083;Unigene0031091;Unigene0032170;Unigene0050596;Unigene0057798;Unigene0059440;Unigene0068474	K01455+K00626+K01647+K01602+K22133+K11517+K02437+K01681+K00600+K02437+K00026+K00025+K15919+K00281+K01681+K19269
Metabolism	Energy metabolism	Oxidative phosphorylation	34	285	0.999959	1	ko00190	Unigene0004917;Unigene0007789;Unigene0009766;Unigene0010534;Unigene0018632;Unigene0021255;Unigene0021941;Unigene0022905;Unigene0023004;Unigene0023079;Unigene0024055;Unigene0025267;Unigene0025891;Unigene0025895;Unigene0026266;Unigene0027261;Unigene0028122;Unigene0028533;Unigene0030649;Unigene0030651;Unigene0031023;Unigene0031507;Unigene0032139;Unigene0043716;Unigene0043717;Unigene0044379;Unigene00…	K03955+K02154+K00416+K02260+K02149+K02267+K01507+K02135+K00235+K02266+K00411+K00419+K03937+K03937+K02152+K02152+K01535+K02152+K00236+K01507+K02150+K02267+K02134+K01535+K01535+K03881+K02154+K01507+K01535+K00412+K01507+K00419+K01535+K02256
Genetic Information Processing	Folding, sorting and degradation	RNA degradation	21	202	0.999964	1	ko03018	Unigene0000266;Unigene0001063;Unigene0003457;Unigene0005386;Unigene0007530;Unigene0008808;Unigene0020979;Unigene0022285;Unigene0022286;Unigene0027847;Unigene0029693;Unigene0029705;Unigene0029872;Unigene0032299;Unigene0034129;Unigene0034626;Unigene0037937;Unigene0043426;Unigene0044456;Unigene0044500;Unigene0050850	K12600+K04077+K01689+K12619+K01689+K12603+K12581+K12606+K12606+K13126+K00850+K00850+K12581+K12605+K12581+K12611+K13126+K04043+K12617+K01689+K00850
Metabolism	Energy metabolism	Photosynthesis	5	104	0.999999	1	ko00195	Unigene0015002;Unigene0032753;Unigene0066566;Unigene0068504;Unigene0070653	K02639+K02641+K08906+K02639+K02634
Genetic Information Processing	Translation	Ribosome	27	778	1	1	ko03010	Unigene0000705;Unigene0005893;Unigene0007145;Unigene0008066;Unigene0013034;Unigene0018089;Unigene0020904;Unigene0024438;Unigene0026167;Unigene0026850;Unigene0027210;Unigene0027399;Unigene0033493;Unigene0034939;Unigene0046913;Unigene0046914;Unigene0046916;Unigene0049554;Unigene0049555;Unigene0049556;Unigene0052947;Unigene0053611;Unigene0053679;Unigene0054654;Unigene0055205;Unigene0057156;Unigene00…	K02953+K02942+K02941+K02942+K02994+K02953+K02978+K02943+K02941+K02894+K02932+K02991+K02920+K02896+K02927+K02927+K02927+K02943+K02943+K02943+K02924+K02942+K02945+K02980+K02927+K02889+K02978

## Sheet: YS-1-VS-YS-3.down-regulated
KEGG_A_class	KEGG_B_class	Pathway	leaves VS blooming flowers（YS-1-VS-YS-3 (1525)）	All (9016)	Pvalue	Qvalue	Pathway ID	Genes	K_IDs
Metabolism	Energy metabolism	Photosynthesis	83	104	1.75698e-45	2.19622e-43	ko00195	Unigene0003858;Unigene0005982;Unigene0007139;Unigene0007493;Unigene0007541;Unigene0013135;Unigene0013136;Unigene0013137;Unigene0015967;Unigene0015968;Unigene0016471;Unigene0016620;Unigene0019236;Unigene0020476;Unigene0021908;Unigene0022387;Unigene0022388;Unigene0022512;Unigene0023465;Unigene0025015;Unigene0025236;Unigene0025785;Unigene0025786;Unigene0025787;Unigene0025788;Unigene0025923;Unigene00…	K02639+K02698+K02110+K02704+K02638+K02717+K02717+K02717+K02716+K02716+K02694+K08901+K02634+K02710+K02693+K02641+K02641+K02693+K08901+K08901+K02693+K02111+K02111+K02109+K02108+K03542+K02723+K02109+K02639+K08905+K02113+K02113+K02113+K02717+K02692+K02636+K02638+K02707+K02639+K14332+K02115+K02705+K02721+K02717+K02695+K02716+K02703+K03541+K02717+K02690+K02699+K02699+K02641+K02721+K02634+K02115+K02693+…
Genetic Information Processing	Translation	Ribosome	243	778	3.89434e-25	2.43396e-23	ko03010	Unigene0000991;Unigene0001042;Unigene0001559;Unigene0001560;Unigene0001695;Unigene0001698;Unigene0001737;Unigene0002453;Unigene0002499;Unigene0002820;Unigene0005344;Unigene0005995;Unigene0006393;Unigene0006957;Unigene0006968;Unigene0007612;Unigene0007760;Unigene0008177;Unigene0008291;Unigene0008353;Unigene0008952;Unigene0009219;Unigene0009565;Unigene0009649;Unigene0009948;Unigene0009998;Unigene00…	K02987+K02912+K02946+K02946+K02946+K02946+K02996+K02893+K02984+K02966+K02941+K02921+K02925+K02964+K02998+K02934+K02927+K02995+K02952+K02938+K02981+K02978+K02905+K02897+K02938+K02946+K02925+K02958+K02865+K02973+K02896+K02947+K02889+K02923+K02936+K02953+K02948+K02940+K02949+K02891+K02872+K02901+K02910+K02984+K02971+K02873+K02924+K02940+K02942+K02936+K02998+K02971+K02932+K02975+K02866+K02896+K02883+…
Metabolism	Energy metabolism	Photosynthesis - antenna proteins	40	51	6.03598e-22	2.51499e-20	ko00196	Unigene0004966;Unigene0005650;Unigene0008257;Unigene0009528;Unigene0010026;Unigene0010415;Unigene0014797;Unigene0015985;Unigene0017468;Unigene0017533;Unigene0017534;Unigene0020598;Unigene0020599;Unigene0021396;Unigene0021397;Unigene0023982;Unigene0024813;Unigene0027964;Unigene0028348;Unigene0029054;Unigene0029972;Unigene0031232;Unigene0033082;Unigene0034409;Unigene0038751;Unigene0039831;Unigene00…	K08912+K08907+K08907+K08912+K08912+K08912+K08912+K08909+K08910+K08908+K08908+K08916+K08916+K08912+K08912+K08911+K08912+K08914+K08916+K08912+K08909+K08908+K08917+K08915+K08913+K08912+K08912+K08912+K08915+K08917+K08909+K08908+K08907+K08912+K08913+K08915+K08910+K08908+K08914+K08917
Metabolism	Carbohydrate metabolism	Glyoxylate and dicarboxylate metabolism	69	164	1.64846e-14	5.15143e-13	ko00630	Unigene0006370;Unigene0006637;Unigene0007696;Unigene0008723;Unigene0013235;Unigene0013697;Unigene0013698;Unigene0013699;Unigene0014228;Unigene0014229;Unigene0015818;Unigene0015819;Unigene0017531;Unigene0017532;Unigene0018931;Unigene0020801;Unigene0020946;Unigene0020961;Unigene0021378;Unigene0022689;Unigene0023767;Unigene0023946;Unigene0024416;Unigene0025434;Unigene0025450;Unigene0029809;Unigene00…	K01602+K00281+K01915+K00122+K01681+K01602+K01602+K01602+K00026+K00026+K00600+K00600+K00025+K00025+K15893+K00830+K11517+K00382+K01681+K15919+K11517+K01915+K01647+K01601+K00382+K14272+K14272+K01455+K01455+K01455+K00605+K00026+K00281+K01637+K01638+K19269+K01681+K03781+K00284+K01681+K01602+K00600+K00281+K01681+K01681+K01681+K03781+K14272+K01638+K00026+K02437+K01895+K00122+K00605+K11517+K00026+K00284+…
Metabolism	Global and overview maps	Carbon metabolism	158	570	1.66446e-11	4.16114e-10	ko01200	Unigene0001165;Unigene0001327;Unigene0004219;Unigene0005264;Unigene0006370;Unigene0006637;Unigene0007450;Unigene0007768;Unigene0008538;Unigene0008600;Unigene0008723;Unigene0009311;Unigene0010007;Unigene0011236;Unigene0011532;Unigene0011567;Unigene0011568;Unigene0013235;Unigene0013697;Unigene0013698;Unigene0013699;Unigene0013959;Unigene0014228;Unigene0014229;Unigene0014390;Unigene0014391;Unigene00…	K01610+K00615+K01006+K01938+K01602+K00281+K01595+K01938+K00234+K01610+K00122+K00029+K01610+K00615+K00029+K00615+K00615+K01681+K01602+K01602+K01602+K01738+K00026+K00026+K01595+K01595+K00029+K00029+K00029+K00261+K01834+K01834+K01623+K01623+K00600+K00600+K03841+K01738+K00025+K00025+K00873+K00873+K00873+K00134+K00058+K00844+K15893+K01803+K01610+K00830+K11517+K00382+K00235+K01681+K00031+K00134+K00161+…
Metabolism	Energy metabolism	Carbon fixation in photosynthetic organisms	67	181	4.57435e-11	9.52989e-10	ko00710	Unigene0001165;Unigene0001327;Unigene0004219;Unigene0006370;Unigene0007450;Unigene0008600;Unigene0009311;Unigene0010007;Unigene0011236;Unigene0011532;Unigene0011567;Unigene0011568;Unigene0013697;Unigene0013698;Unigene0013699;Unigene0014228;Unigene0014229;Unigene0014390;Unigene0014391;Unigene0014560;Unigene0014561;Unigene0014562;Unigene0015270;Unigene0015271;Unigene0016124;Unigene0017531;Unigene00…	K01610+K00615+K01006+K01602+K01595+K01610+K00029+K01610+K00615+K00029+K00615+K00615+K01602+K01602+K01602+K00026+K00026+K01595+K01595+K00029+K00029+K00029+K01623+K01623+K03841+K00025+K00025+K00134+K01803+K01610+K00134+K01601+K01783+K14272+K14272+K01610+K01623+K03841+K00855+K00134+K05298+K01623+K00026+K01100+K01006+K00927+K03841+K01602+K05298+K01610+K14272+K00927+K01623+K00029+K00855+K00026+K01624+…
Metabolism	Energy metabolism	Oxidative phosphorylation	83	285	1.38538e-07	2.4739e-06	ko00190	Unigene0000845;Unigene0001032;Unigene0003321;Unigene0003427;Unigene0005766;Unigene0006897;Unigene0007139;Unigene0007424;Unigene0008538;Unigene0008853;Unigene0009042;Unigene0009083;Unigene0011220;Unigene0011818;Unigene0011819;Unigene0012758;Unigene0013749;Unigene0014339;Unigene0014682;Unigene0015578;Unigene0015579;Unigene0015580;Unigene0016697;Unigene0018470;Unigene0021045;Unigene0021274;Unigene00…	K02256+K02132+K02128+K02145+K03879+K02133+K02110+K01535+K00234+K03941+K02134+K02262+K02154+K02145+K02145+K02256+K02137+K01507+K02146+K02147+K02147+K02147+K02133+K02132+K00235+K00413+K03879+K05572+K02261+K00412+K02111+K02111+K02109+K02108+K02133+K02133+K02109+K02113+K02113+K02113+K01507+K02115+K05582+K05581+K02261+K03935+K02133+K02256+K03878+K03884+K03936+K03883+K03879+K03878+K03881+K03878+K01507+…
Metabolism	Global and overview maps	Metabolic pathways	665	3485	8.29037e-06	0.000129537	ko01100	Unigene0000055;Unigene0000263;Unigene0000845;Unigene0000894;Unigene0001032;Unigene0001165;Unigene0001327;Unigene0001473;Unigene0001721;Unigene0001897;Unigene0002148;Unigene0002301;Unigene0002355;Unigene0002408;Unigene0002622;Unigene0002734;Unigene0002761;Unigene0002888;Unigene0003194;Unigene0003321;Unigene0003330;Unigene0003427;Unigene0003913;Unigene0004219;Unigene0004529;Unigene0004705;Unigene00…	K03006+K00665+K02256+K05350+K02132+K01610+K00615+K00512+K03006+K05349+K01758+K13508+K22450+K01580+K00705+K05933+K12309+K08678+K01115+K02128+K07407+K02145+K03006+K01006+K18592+K00939+K10206+K08912+K01193+K09903+K05894+K01938+K01469+K01648+K03006+K03879+K13832+K02698+K00512+K00547+K10532+K01602+K00281+K06928+K02133+K05933+K02110+K01599+K01595+K11717+K02704+K00430+K01915+K01938+K09458+K00430+K00234+…
Metabolism	Carbohydrate metabolism	Citrate cycle (TCA cycle)	48	155	1.02029e-05	0.000141708	ko00020	Unigene0001165;Unigene0005617;Unigene0008538;Unigene0008600;Unigene0010007;Unigene0011476;Unigene0013235;Unigene0014228;Unigene0014229;Unigene0016821;Unigene0016822;Unigene0016824;Unigene0016979;Unigene0017531;Unigene0017532;Unigene0017605;Unigene0020451;Unigene0020961;Unigene0021045;Unigene0021378;Unigene0022343;Unigene0022529;Unigene0022530;Unigene0024416;Unigene0025450;Unigene0031254;Unigene00…	K01610+K01648+K00234+K01610+K01610+K01648+K01681+K00026+K00026+K01648+K01648+K01648+K01648+K00025+K00025+K01648+K01610+K00382+K00235+K01681+K00031+K00161+K00161+K01647+K00382+K01610+K00026+K00162+K01681+K01681+K01681+K01681+K01610+K01681+K00031+K00026+K00164+K01648+K00026+K01900+K00162+K00382+K01958+K01899+K01679+K00382+K00162+K01647
Metabolism	Carbohydrate metabolism	Pyruvate metabolism	50	200	0.00212806	0.0266007	ko00620	Unigene0001165;Unigene0004219;Unigene0007450;Unigene0008600;Unigene0009311;Unigene0010007;Unigene0011532;Unigene0014228;Unigene0014229;Unigene0014390;Unigene0014391;Unigene0014560;Unigene0014561;Unigene0014562;Unigene0017531;Unigene0017532;Unigene0017620;Unigene0017621;Unigene0017622;Unigene0018664;Unigene0020451;Unigene0020961;Unigene0022529;Unigene0022530;Unigene0025101;Unigene0025450;Unigene00…	K01610+K01006+K01595+K01610+K00029+K01610+K00029+K00026+K00026+K01595+K01595+K00029+K00029+K00029+K00025+K00025+K00873+K00873+K00873+K00128+K01610+K00382+K00161+K00161+K00128+K00382+K01610+K00026+K00162+K01638+K01006+K00128+K00128+K00128+K01069+K00128+K01610+K00029+K01638+K00026+K01895+K00026+K01006+K00162+K00382+K00029+K01958+K01679+K00382+K00162
Metabolism	Amino acid metabolism	Tryptophan metabolism	21	68	0.00318944	0.0362437	ko00380	Unigene0000837;Unigene0002355;Unigene0010374;Unigene0018664;Unigene0021099;Unigene0022518;Unigene0025101;Unigene0030963;Unigene0030964;Unigene0037999;Unigene0045841;Unigene0048635;Unigene0050059;Unigene0050062;Unigene0050064;Unigene0057091;Unigene0058687;Unigene0061940;Unigene0067503;Unigene0070809;Unigene0076969	K01426+K22450+K03782+K00128+K11816+K03782+K00128+K01426+K01426+K11816+K22450+K03781+K00128+K00128+K00128+K07409+K00128+K03781+K00164+K03782+K22450
Metabolism	Amino acid metabolism	Cysteine and methionine metabolism	42	168	0.00462298	0.048156	ko00270	Unigene0002148;Unigene0002734;Unigene0006288;Unigene0007082;Unigene0012036;Unigene0012503;Unigene0013959;Unigene0014126;Unigene0014228;Unigene0014229;Unigene0015760;Unigene0016345;Unigene0016605;Unigene0017531;Unigene0017532;Unigene0018734;Unigene0018809;Unigene0018810;Unigene0020783;Unigene0024474;Unigene0025304;Unigene0025548;Unigene0027157;Unigene0033958;Unigene0034185;Unigene0036804;Unigene00…	K01758+K05933+K00547+K05933+K05933+K00789+K01738+K01611+K00026+K00026+K08967+K01738+K00789+K00025+K00025+K08967+K01739+K01739+K01758+K00547+K01738+K00899+K20772+K01738+K00789+K01739+K01739+K00026+K16054+K00815+K01760+K01251+K00549+K01611+K01251+K00026+K00026+K00826+K05933+K01738+K01761+K01611
Metabolism	Metabolism of other amino acids	Selenocompound metabolism	12	33	0.00569844	0.0547927	ko00450	Unigene0002148;Unigene0007475;Unigene0018809;Unigene0018810;Unigene0020783;Unigene0029313;Unigene0036804;Unigene0036805;Unigene0043266;Unigene0057765;Unigene0069017;Unigene0074693	K01758+K11717+K01739+K01739+K01758+K00384+K01739+K01739+K01760+K00549+K22182+K01761
Metabolism	Global and overview maps	Biosynthesis of secondary metabolites	359	1917	0.00982123	0.0843933	ko01110	Unigene0000894;Unigene0001165;Unigene0001327;Unigene0001426;Unigene0001897;Unigene0002301;Unigene0002408;Unigene0002622;Unigene0002734;Unigene0002821;Unigene0003194;Unigene0004705;Unigene0004828;Unigene0005185;Unigene0005617;Unigene0005838;Unigene0006288;Unigene0006637;Unigene0007082;Unigene0007414;Unigene0007661;Unigene0007825;Unigene0008451;Unigene0008538;Unigene0008600;Unigene0008620;Unigene00…	K05350+K01610+K00615+K21373+K05349+K13508+K01580+K00705+K05933+K21371+K01115+K00939+K10206+K05894+K01648+K13832+K00547+K00281+K05933+K01599+K00430+K00430+K22772+K00234+K01610+K00688+K00939+K01809+K15095+K21373+K01610+K21374+K21374+K00083+K03782+K00615+K01648+K05350+K00615+K00615+K05933+K00789+K09838+K00819+K01681+K08081+K10527+K01738+K00026+K00026+K01824+K21374+K01834+K01834+K01623+K01623+K00600+…
Metabolism	Amino acid metabolism	Glycine, serine and threonine metabolism	34	136	0.0101272	0.0843933	ko00260	Unigene0002148;Unigene0006637;Unigene0015215;Unigene0015216;Unigene0015818;Unigene0015819;Unigene0017874;Unigene0018931;Unigene0020783;Unigene0020801;Unigene0020961;Unigene0022689;Unigene0025450;Unigene0029809;Unigene0030326;Unigene0035129;Unigene0037753;Unigene0040473;Unigene0042073;Unigene0052127;Unigene0055175;Unigene0058067;Unigene0058398;Unigene0061967;Unigene0064248;Unigene0067467;Unigene00…	K01758+K00281+K01834+K01834+K00600+K00600+K00058+K15893+K01758+K00830+K00382+K15919+K00382+K14272+K14272+K00605+K00281+K00058+K00276+K01733+K00108+K00600+K00281+K14272+K02437+K00605+K15893+K00830+K15893+K00281+K00382+K00281+K00281+K00382
Metabolism	Carbohydrate metabolism	Pentose phosphate pathway	29	114	0.0131356	0.102622	ko00030	Unigene0001327;Unigene0011236;Unigene0011567;Unigene0011568;Unigene0015270;Unigene0015271;Unigene0016124;Unigene0017688;Unigene0017689;Unigene0023773;Unigene0023774;Unigene0026738;Unigene0030954;Unigene0030955;Unigene0030956;Unigene0032894;Unigene0033630;Unigene0036303;Unigene0036737;Unigene0041618;Unigene0044194;Unigene0053108;Unigene0062093;Unigene0063220;Unigene0066167;Unigene0066179;Unigene00…	K00615+K00615+K00615+K00615+K01623+K01623+K03841+K01835+K01835+K00033+K00033+K01783+K00036+K00036+K00036+K01623+K03841+K01623+K00131+K01810+K00616+K03841+K01623+K01624+K01783+K01783+K01810+K00616+K01623
Metabolism	Energy metabolism	Nitrogen metabolism	17	60	0.0185087	0.136093	ko00910	Unigene0007696;Unigene0008283;Unigene0013381;Unigene0014910;Unigene0023946;Unigene0033779;Unigene0033781;Unigene0033782;Unigene0034349;Unigene0034350;Unigene0041600;Unigene0043065;Unigene0049200;Unigene0064894;Unigene0069602;Unigene0071311;Unigene0075997	K01915+K01673+K01673+K00261+K01915+K01455+K01455+K01455+K02575+K02575+K00366+K01673+K00284+K01674+K00284+K01915+K01673
Environmental Information Processing	Signal transduction	MAPK signaling pathway - plant	49	230	0.0466248	0.311562	ko04016	Unigene0002980;Unigene0007351;Unigene0008393;Unigene0008483;Unigene0012226;Unigene0012808;Unigene0017047;Unigene0020027;Unigene0020360;Unigene0020817;Unigene0021139;Unigene0022704;Unigene0022779;Unigene0023998;Unigene0023999;Unigene0025438;Unigene0025838;Unigene0027157;Unigene0028752;Unigene0032519;Unigene0032645;Unigene0033716;Unigene0033928;Unigene0037465;Unigene0039346;Unigene0040137;Unigene00…	K20726+K14516+K13414+K13416+K13449+K02183+K00940+K20547+K14516+K13449+K00940+K14515+K13424+K13425+K13425+K14496+K14496+K20772+K13413+K14510+K14496+K14496+K20604+K13424+K20717+K14515+K13424+K14509+K14513+K13414+K13424+K13447+K03781+K14497+K13420+K13420+K13420+K03781+K13449+K02183+K02183+K02183+K00940+K00940+K02183+K02183+K02183+K14516+K13414
Metabolism	Amino acid metabolism	Alanine, aspartate and glutamate metabolism	21	86	0.0473575	0.311562	ko00250	Unigene0002408;Unigene0007696;Unigene0014910;Unigene0020801;Unigene0023946;Unigene0029809;Unigene0030326;Unigene0033083;Unigene0043362;Unigene0049164;Unigene0049173;Unigene0050315;Unigene0061967;Unigene0068057;Unigene0070219;Unigene0071311;Unigene0071326;Unigene0071758;Unigene0071870;Unigene0076143;Unigene0076288	K01580+K01915+K00261+K00830+K01915+K14272+K14272+K13566+K01953+K01953+K01953+K01953+K14272+K01953+K01953+K01915+K00830+K13524+K01580+K13524+K01580
Metabolism	Metabolism of other amino acids	Cyanoamino acid metabolism	20	83	0.05872	0.367	ko00460	Unigene0000894;Unigene0001897;Unigene0004529;Unigene0011564;Unigene0015818;Unigene0015819;Unigene0019573;Unigene0019574;Unigene0021122;Unigene0021123;Unigene0022574;Unigene0030770;Unigene0033761;Unigene0033779;Unigene0033781;Unigene0033782;Unigene0039717;Unigene0044563;Unigene0058067;Unigene0076365	K05350+K05349+K18592+K05350+K00600+K00600+K01188+K01188+K01188+K01188+K05349+K05349+K01188+K01455+K01455+K01455+K01188+K18592+K00600+K13035
Metabolism	Metabolism of cofactors and vitamins	Porphyrin and chlorophyll metabolism	21	89	0.0651875	0.388021	ko00860	Unigene0007414;Unigene0018117;Unigene0018118;Unigene0025946;Unigene0027363;Unigene0028692;Unigene0029891;Unigene0032046;Unigene0034187;Unigene0036018;Unigene0036244;Unigene0037712;Unigene0047865;Unigene0048871;Unigene0053909;Unigene0054696;Unigene0059121;Unigene0062025;Unigene0068588;Unigene0074830;Unigene0077739	K01599+K00218+K00218+K01599+K08099+K13606+K13600+K22013+K18010+K00231+K03428+K13545+K13600+K00218+K18010+K03404+K00218+K04035+K00218+K03403+K00218
Metabolism	Amino acid metabolism	Valine, leucine and isoleucine degradation	19	84	0.107351	0.609947	ko00280	Unigene0018664;Unigene0020961;Unigene0022729;Unigene0025101;Unigene0025450;Unigene0040884;Unigene0050059;Unigene0050062;Unigene0050064;Unigene0050876;Unigene0058687;Unigene0059962;Unigene0060443;Unigene0069224;Unigene0069824;Unigene0071758;Unigene0072462;Unigene0076143;Unigene0076936	K00128+K00382+K00167+K00128+K00382+K01969+K00128+K00128+K00128+K01968+K00128+K05607+K00166+K00826+K00249+K13524+K00382+K13524+K00382
Metabolism	Carbohydrate metabolism	Glycolysis / Gluconeogenesis	54	275	0.12779	0.694509	ko00010	Unigene0001165;Unigene0008600;Unigene0010007;Unigene0015215;Unigene0015216;Unigene0015270;Unigene0015271;Unigene0016124;Unigene0017620;Unigene0017621;Unigene0017622;Unigene0017688;Unigene0017689;Unigene0017778;Unigene0018664;Unigene0018705;Unigene0019067;Unigene0020253;Unigene0020451;Unigene0020961;Unigene0022346;Unigene0022529;Unigene0022530;Unigene0025101;Unigene0025450;Unigene0031254;Unigene00…	K01610+K01610+K01610+K01834+K01834+K01623+K01623+K03841+K00873+K00873+K00873+K01835+K01835+K00134+K00128+K00844+K01785+K01803+K01610+K00382+K00134+K00161+K00161+K00128+K00382+K01610+K01792+K01623+K03841+K00134+K01623+K00131+K00162+K01810+K00128+K00128+K00128+K00927+K03841+K00128+K01610+K00927+K01623+K01624+K01895+K01689+K00162+K00134+K00382+K01689+K01810+K00382+K00162+K01623
Metabolism	Metabolism of other amino acids	beta-Alanine metabolism	16	73	0.160924	0.838145	ko00410	Unigene0002408;Unigene0006371;Unigene0018664;Unigene0025101;Unigene0034904;Unigene0042073;Unigene0050059;Unigene0050062;Unigene0050064;Unigene0058687;Unigene0069824;Unigene0071026;Unigene0071758;Unigene0071870;Unigene0076143;Unigene0076288	K01580+K17839+K00128+K00128+K01918+K00276+K00128+K00128+K00128+K00128+K00249+K17839+K13524+K01580+K13524+K01580
Metabolism	Metabolism of other amino acids	Taurine and hypotaurine metabolism	5	18	0.175783	0.878916	ko00430	Unigene0002408;Unigene0004529;Unigene0044563;Unigene0071870;Unigene0076288	K01580+K18592+K18592+K01580+K01580
Metabolism	Global and overview maps	Biosynthesis of amino acids	82	444	0.201855	0.963768	ko01230	Unigene0001327;Unigene0002148;Unigene0004828;Unigene0005838;Unigene0007696;Unigene0011236;Unigene0011567;Unigene0011568;Unigene0012503;Unigene0013235;Unigene0013959;Unigene0015215;Unigene0015216;Unigene0015270;Unigene0015271;Unigene0015818;Unigene0015819;Unigene0016345;Unigene0016605;Unigene0017620;Unigene0017621;Unigene0017622;Unigene0017778;Unigene0017874;Unigene0018809;Unigene0018810;Unigene00…	K00615+K01758+K10206+K13832+K01915+K00615+K00615+K00615+K00789+K01681+K01738+K01834+K01834+K01623+K01623+K00600+K00600+K01738+K00789+K00873+K00873+K00873+K00134+K00058+K01739+K01739+K01803+K01758+K01681+K00031+K00134+K01915+K00500+K01647+K01738+K01783+K00891+K14272+K14272+K01623+K01738+K00789+K00134+K01623+K01739+K01739+K10206+K15227+K00058+K00815+K01760+K13832+K00616+K01681+K01626+K00927+K01733+…
Metabolism	Metabolism of cofactors and vitamins	One carbon pool by folate	7	29	0.208174	0.963768	ko00670	Unigene0005264;Unigene0007768;Unigene0015818;Unigene0015819;Unigene0035129;Unigene0058067;Unigene0067467	K01938+K01938+K00600+K00600+K00605+K00600+K00605
Cellular Processes	Transport and catabolism	Phagosome	36	187	0.220154	0.982829	ko04145	Unigene0003427;Unigene0003660;Unigene0005274;Unigene0006651;Unigene0007463;Unigene0010368;Unigene0010607;Unigene0011220;Unigene0011818;Unigene0011819;Unigene0013429;Unigene0014359;Unigene0014682;Unigene0014759;Unigene0014931;Unigene0015578;Unigene0015579;Unigene0015580;Unigene0026352;Unigene0034465;Unigene0047645;Unigene0063935;Unigene0065226;Unigene0065941;Unigene0067759;Unigene0067870;Unigene00…	K02145+K04392+K04392+K05692+K07374+K05692+K04392+K02154+K02145+K02145+K07897+K07375+K02146+K05692+K10956+K02147+K02147+K02147+K10956+K05692+K02155+K07375+K02151+K04392+K02145+K07375+K07897+K02154+K02149+K07342+K02154+K07375+K02150+K08057+K08057+K05692
Metabolism	Metabolism of cofactors and vitamins	Vitamin B6 metabolism	4	16	0.280201	1	ko00750	Unigene0026758;Unigene0040930;Unigene0052127;Unigene0071928	K06215+K05275+K01733+K06215
Metabolism	Carbohydrate metabolism	Propanoate metabolism	12	59	0.288852	1	ko00640	Unigene0020961;Unigene0022729;Unigene0025450;Unigene0060443;Unigene0065833;Unigene0068705;Unigene0069824;Unigene0071758;Unigene0072462;Unigene0074207;Unigene0076143;Unigene0076936	K00382+K00167+K00382+K00166+K01895+K01900+K00249+K13524+K00382+K01899+K13524+K00382
Metabolism	Amino acid metabolism	Histidine metabolism	7	32	0.290697	1	ko00340	Unigene0018664;Unigene0025101;Unigene0032517;Unigene0050059;Unigene0050062;Unigene0050064;Unigene0058687	K00128+K00128+K01590+K00128+K00128+K00128+K00128
Metabolism	Glycan biosynthesis and metabolism	Glycosphingolipid biosynthesis - lacto and neolacto series	1	2	0.309694	1	ko00601	Unigene0036649	K01988
Organismal Systems	Environmental adaptation	Plant-pathogen interaction	89	504	0.34177	1	ko04626	Unigene0000440;Unigene0001209;Unigene0002749;Unigene0005981;Unigene0006077;Unigene0007565;Unigene0007656;Unigene0007911;Unigene0008317;Unigene0008393;Unigene0008483;Unigene0010025;Unigene0012226;Unigene0012808;Unigene0012985;Unigene0013965;Unigene0016316;Unigene0018719;Unigene0018720;Unigene0018722;Unigene0018723;Unigene0020817;Unigene0022779;Unigene0023582;Unigene0023957;Unigene0023998;Unigene00…	K09422+K13459+K01373+K13412+K05391+K13459+K09422+K09422+K13448+K13414+K13416+K05391+K13449+K02183+K09422+K09422+K02358+K13457+K13457+K13457+K13457+K13449+K13424+K09422+K13412+K13425+K13425+K13448+K18875+K13448+K15397+K13413+K09422+K09422+K09422+K13448+K05391+K04079+K13434+K13459+K09422+K09422+K09422+K09422+K13424+K09487+K02358+K13424+K09422+K13456+K13459+K13414+K13424+K13447+K09422+K13412+K04079+…
Genetic Information Processing	Folding, sorting and degradation	Proteasome	21	113	0.354278	1	ko03050	Unigene0001893;Unigene0006581;Unigene0012670;Unigene0013890;Unigene0017325;Unigene0020291;Unigene0021104;Unigene0021105;Unigene0036869;Unigene0058582;Unigene0062637;Unigene0064476;Unigene0066267;Unigene0067361;Unigene0067701;Unigene0072189;Unigene0072383;Unigene0073235;Unigene0073501;Unigene0077901;Unigene0077902	K02729+K03032+K03036+K02731+K03061+K02736+K03032+K03032+K03029+K02736+K03032+K03032+K03065+K02738+K03033+K03062+K02728+K03030+K03037+K02726+K02726
Metabolism	Metabolism of terpenoids and polyketides	Carotenoid biosynthesis	9	46	0.373334	1	ko00906	Unigene0006114;Unigene0012813;Unigene0027162;Unigene0036980;Unigene0052509;Unigene0053614;Unigene0072549;Unigene0077146;Unigene0077147	K09843+K09838+K09841+K09839+K09838+K09840+K09840+K09840+K09840
Metabolism	Metabolism of terpenoids and polyketides	Diterpenoid biosynthesis	8	41	0.390126	1	ko00904	Unigene0011426;Unigene0011427;Unigene0019683;Unigene0024683;Unigene0029517;Unigene0048739;Unigene0067123;Unigene0069900	K17982+K17982+K17961+K04122+K05282+K17961+K17961+K17982
Metabolism	Carbohydrate metabolism	Butanoate metabolism	6	30	0.397817	1	ko00650	Unigene0002408;Unigene0068430;Unigene0071758;Unigene0071870;Unigene0076143;Unigene0076288	K01580+K00074+K13524+K01580+K13524+K01580
Metabolism	Energy metabolism	Sulfur metabolism	9	47	0.399268	1	ko00920	Unigene0013959;Unigene0016345;Unigene0018809;Unigene0018810;Unigene0025304;Unigene0033958;Unigene0036804;Unigene0036805;Unigene0070229	K01738+K01738+K01739+K01739+K01738+K01738+K01739+K01739+K01738
Metabolism	Metabolism of cofactors and vitamins	Thiamine metabolism	8	42	0.417843	1	ko00730	Unigene0004705;Unigene0006646;Unigene0008992;Unigene0021757;Unigene0056265;Unigene0062850;Unigene0068212;Unigene0070468	K00939+K06928+K00939+K01662+K00939+K03146+K03147+K00939
Metabolism	Metabolism of terpenoids and polyketides	Monoterpenoid biosynthesis	8	42	0.417843	1	ko00902	Unigene0009363;Unigene0026886;Unigene0042050;Unigene0042051;Unigene0044453;Unigene0044454;Unigene0060486;Unigene0073524	K15095+K07385+K15095+K15095+K15095+K15095+K15095+K15095
Metabolism	Carbohydrate metabolism	Ascorbate and aldarate metabolism	16	88	0.418496	1	ko00053	Unigene0018664;Unigene0025101;Unigene0027109;Unigene0030045;Unigene0038420;Unigene0040224;Unigene0041723;Unigene0045531;Unigene0048294;Unigene0050059;Unigene0050062;Unigene0050064;Unigene0058687;Unigene0069670;Unigene0073628;Unigene0073817	K00128+K00128+K00434+K00469+K00434+K14190+K19642+K16190+K19642+K00128+K00128+K00128+K00128+K00434+K14190+K14190
Metabolism	Lipid metabolism	alpha-Linolenic acid metabolism	13	71	0.424783	1	ko00592	Unigene0005185;Unigene0013630;Unigene0019896;Unigene0029584;Unigene0034580;Unigene0035724;Unigene0050461;Unigene0057463;Unigene0057999;Unigene0059925;Unigene0059928;Unigene0070770;Unigene0071680	K05894+K10527+K05894+K10528+K10529+K01723+K10529+K00454+K00232+K00454+K00454+K00454+K00454
Genetic Information Processing	Folding, sorting and degradation	Protein export	14	78	0.449948	1	ko03060	Unigene0014931;Unigene0017820;Unigene0020530;Unigene0024687;Unigene0026352;Unigene0027629;Unigene0027630;Unigene0032183;Unigene0034015;Unigene0046902;Unigene0050677;Unigene0054197;Unigene0067304;Unigene0071366	K10956+K03217+K03118+K03116+K10956+K09490+K09490+K03106+K03217+K03108+K03217+K03070+K12948+K07342
Metabolism	Glycan biosynthesis and metabolism	Glycosphingolipid biosynthesis - globo and isoglobo series	2	9	0.465677	1	ko00603	Unigene0003330;Unigene0036649	K07407+K01988
Cellular Processes	Transport and catabolism	Peroxisome	28	161	0.468372	1	ko04146	Unigene0001248;Unigene0008250;Unigene0008252;Unigene0013023;Unigene0016459;Unigene0016484;Unigene0020801;Unigene0020946;Unigene0022343;Unigene0023767;Unigene0024380;Unigene0036180;Unigene0038289;Unigene0047159;Unigene0048635;Unigene0055732;Unigene0055780;Unigene0056051;Unigene0057999;Unigene0058438;Unigene0061940;Unigene0062242;Unigene0064531;Unigene0067893;Unigene0071326;Unigene0073424;Unigene00…	K13354+K13354+K13354+K04565+K17879+K13344+K00830+K11517+K00031+K11517+K04565+K13348+K03426+K13356+K03781+K13348+K13354+K13354+K00232+K01897+K03781+K00031+K04565+K11517+K00830+K11517+K04565+K13344
Metabolism	Biosynthesis of other secondary metabolites	Caffeine metabolism	1	4	0.52352	1	ko00232	Unigene0057091	K07409
Metabolism	Glycan biosynthesis and metabolism	Glycosaminoglycan degradation	5	28	0.524811	1	ko00531	Unigene0002761;Unigene0006342;Unigene0009471;Unigene0036178;Unigene0051892	K12309+K10532+K07964+K07964+K07964
Metabolism	Carbohydrate metabolism	Fructose and mannose metabolism	17	102	0.568237	1	ko00051	Unigene0009237;Unigene0009801;Unigene0015270;Unigene0015271;Unigene0016124;Unigene0018705;Unigene0020253;Unigene0030250;Unigene0032894;Unigene0033630;Unigene0036303;Unigene0053108;Unigene0062093;Unigene0063220;Unigene0067202;Unigene0076572;Unigene0077922	K01809+K01103+K01623+K01623+K03841+K00844+K01803+K19355+K01623+K03841+K01623+K03841+K01623+K01624+K00008+K01805+K01623
Metabolism	Amino acid metabolism	Arginine and proline metabolism	17	102	0.568237	1	ko00330	Unigene0000837;Unigene0006371;Unigene0012900;Unigene0014126;Unigene0018552;Unigene0018664;Unigene0025101;Unigene0030963;Unigene0030964;Unigene0050059;Unigene0050062;Unigene0050064;Unigene0058687;Unigene0062300;Unigene0070916;Unigene0071026;Unigene0077236	K01426+K17839+K00819+K01611+K01581+K00128+K00128+K01426+K01426+K00128+K00128+K00128+K00128+K01611+K00819+K17839+K01611
Metabolism	Amino acid metabolism	Phenylalanine metabolism	13	78	0.570665	1	ko00360	Unigene0000837;Unigene0010374;Unigene0022518;Unigene0024334;Unigene0030963;Unigene0030964;Unigene0036325;Unigene0041375;Unigene0041928;Unigene0042073;Unigene0067069;Unigene0068430;Unigene0070809	K01426+K03782+K03782+K00500+K01426+K01426+K01904+K00457+K00815+K00276+K07253+K00074+K03782
Environmental Information Processing	Membrane transport	ABC transporters	12	72	0.571635	1	ko02010	Unigene0003835;Unigene0005220;Unigene0006246;Unigene0043532;Unigene0044161;Unigene0045210;Unigene0045375;Unigene0052616;Unigene0054643;Unigene0057929;Unigene0060059;Unigene0060060	K05656+K05666+K05666+K05643+K05681+K05658+K05666+K05666+K05657+K05656+K05656+K05656
Metabolism	Metabolism of other amino acids	Glutathione metabolism	28	169	0.580674	1	ko00480	Unigene0004529;Unigene0005308;Unigene0005892;Unigene0014046;Unigene0018552;Unigene0018868;Unigene0018872;Unigene0022343;Unigene0023773;Unigene0023774;Unigene0024495;Unigene0027109;Unigene0027716;Unigene0030954;Unigene0030955;Unigene0030956;Unigene0031803;Unigene0031805;Unigene0034648;Unigene0038420;Unigene0041601;Unigene0042028;Unigene0044563;Unigene0049841;Unigene0062242;Unigene0069670;Unigene00…	K18592+K01469+K00799+K04097+K01581+K11140+K11140+K00031+K00033+K00033+K00799+K00434+K00799+K00036+K00036+K00036+K00799+K00799+K00799+K00434+K00383+K00799+K18592+K01255+K00031+K00434+K00799+K00799
Metabolism	Glycan biosynthesis and metabolism	Glycosphingolipid biosynthesis - ganglio series	1	5	0.604149	1	ko00604	Unigene0002761	K12309
Metabolism	Biosynthesis of other secondary metabolites	Flavone and flavonol biosynthesis	1	5	0.604149	1	ko00944	Unigene0008451	K22772
Metabolism	Lipid metabolism	Linoleic acid metabolism	6	37	0.613322	1	ko00591	Unigene0057091;Unigene0057463;Unigene0059925;Unigene0059928;Unigene0070770;Unigene0071680	K07409+K00454+K00454+K00454+K00454+K00454
Metabolism	Global and overview maps	2-Oxocarboxylic acid metabolism	16	99	0.621397	1	ko01210	Unigene0013235;Unigene0021378;Unigene0022343;Unigene0024416;Unigene0029809;Unigene0030326;Unigene0047972;Unigene0053525;Unigene0058825;Unigene0059443;Unigene0061047;Unigene0061967;Unigene0062242;Unigene0069224;Unigene0075139;Unigene0077879	K01681+K01681+K00031+K01647+K14272+K14272+K01681+K01681+K01681+K01681+K01681+K14272+K00031+K00826+K01687+K01647
Metabolism	Lipid metabolism	Biosynthesis of unsaturated fatty acids	11	69	0.635424	1	ko01040	Unigene0000468;Unigene0006397;Unigene0013073;Unigene0016514;Unigene0017452;Unigene0021862;Unigene0040095;Unigene0041115;Unigene0057773;Unigene0057999;Unigene0076998	K10256+K00507+K00507+K00507+K10258+K00059+K10256+K10256+K10256+K00232+K00059
Metabolism	Biosynthesis of other secondary metabolites	Tropane, piperidine and pyridine alkaloid biosynthesis	5	32	0.650149	1	ko00960	Unigene0013521;Unigene0034696;Unigene0041928;Unigene0042073;Unigene0064612	K08081+K08081+K00815+K00276+K08081
Metabolism	Metabolism of terpenoids and polyketides	Zeatin biosynthesis	5	33	0.677978	1	ko00908	Unigene0007533;Unigene0021938;Unigene0033187;Unigene0054719;Unigene0072862	K13495+K13493+K13495+K13493+K13495
Metabolism	Metabolism of cofactors and vitamins	Biotin metabolism	6	40	0.691345	1	ko00780	Unigene0007791;Unigene0021862;Unigene0037412;Unigene0037417;Unigene0042355;Unigene0076998	K09458+K00059+K09458+K09458+K09458+K00059
Metabolism	Metabolism of cofactors and vitamins	Pantothenate and CoA biosynthesis	5	34	0.704286	1	ko00770	Unigene0034480;Unigene0034904;Unigene0054339;Unigene0069224;Unigene0075139	K02201+K01918+K01922+K00826+K01687
Metabolism	Lipid metabolism	Arachidonic acid metabolism	6	41	0.714891	1	ko00590	Unigene0004529;Unigene0014046;Unigene0020905;Unigene0044563;Unigene0054586;Unigene0055202	K18592+K04097+K07425+K18592+K01254+K07425
Metabolism	Carbohydrate metabolism	Galactose metabolism	12	80	0.72149	1	ko00052	Unigene0002761;Unigene0003330;Unigene0005111;Unigene0014204;Unigene0017688;Unigene0017689;Unigene0018705;Unigene0019067;Unigene0050781;Unigene0059555;Unigene0059690;Unigene0069610	K12309+K07407+K01193+K01187+K01835+K01835+K00844+K01785+K06617+K06617+K01193+K00849
Metabolism	Carbohydrate metabolism	Starch and sucrose metabolism	35	224	0.725562	1	ko00500	Unigene0000894;Unigene0001897;Unigene0002622;Unigene0005111;Unigene0008620;Unigene0011564;Unigene0014204;Unigene0017688;Unigene0017689;Unigene0018705;Unigene0019573;Unigene0019574;Unigene0021122;Unigene0021123;Unigene0022574;Unigene0024153;Unigene0030152;Unigene0030770;Unigene0033761;Unigene0034357;Unigene0035418;Unigene0035431;Unigene0037325;Unigene0038893;Unigene0039717;Unigene0039749;Unigene00…	K05350+K05349+K00705+K01193+K00688+K05350+K01187+K01835+K01835+K00844+K01188+K01188+K01188+K01188+K05349+K00703+K13679+K05349+K01188+K00703+K00688+K00688+K00975+K00703+K01188+K00700+K00703+K01810+K00975+K00703+K16055+K00703+K01193+K00975+K01810
Organismal Systems	Environmental adaptation	Circadian rhythm - plant	9	62	0.743556	1	ko04712	Unigene0005050;Unigene0027044;Unigene0031390;Unigene0038116;Unigene0038117;Unigene0049007;Unigene0061971;Unigene0072512;Unigene0077008	K16223+K00660+K03115+K12118+K12118+K16240+K00660+K03097+K12124
Metabolism	Amino acid metabolism	Lysine biosynthesis	3	22	0.744966	1	ko00300	Unigene0004828;Unigene0038154;Unigene0059470	K10206+K10206+K01714
Genetic Information Processing	Translation	RNA transport	49	322	0.815988	1	ko03013	Unigene0000025;Unigene0000054;Unigene0000146;Unigene0003281;Unigene0005875;Unigene0007629;Unigene0007873;Unigene0007919;Unigene0008212;Unigene0011104;Unigene0011190;Unigene0011350;Unigene0012363;Unigene0012966;Unigene0012967;Unigene0013581;Unigene0014059;Unigene0014070;Unigene0014368;Unigene0015981;Unigene0016671;Unigene0016673;Unigene0018153;Unigene0018477;Unigene0018478;Unigene0018661;Unigene00…	K12812+K14288+K03242+K03252+K03113+K13126+K03257+K03113+K10577+K03231+K03254+K03246+K03238+K03253+K03253+K03236+K13126+K03249+K03231+K03236+K03253+K03253+K13126+K12812+K12812+K03252+K03257+K03260+K03257+K03680+K03242+K03242+K03249+K03260+K03243+K03231+K07936+K03237+K12881+K07936+K03231+K14303+K14294+K03247+K12876+K03231+K07936+K13025+K14298
Metabolism	Amino acid metabolism	Lysine degradation	10	74	0.825424	1	ko00310	Unigene0018664;Unigene0022100;Unigene0025101;Unigene0032143;Unigene0047029;Unigene0050059;Unigene0050062;Unigene0050064;Unigene0058687;Unigene0067503	K00128+K11420+K00128+K19199+K19199+K00128+K00128+K00128+K00128+K00164
Genetic Information Processing	Transcription	RNA polymerase	13	94	0.825755	1	ko03020	Unigene0000055;Unigene0001721;Unigene0003913;Unigene0005680;Unigene0010805;Unigene0025655;Unigene0035278;Unigene0039695;Unigene0042727;Unigene0043773;Unigene0055894;Unigene0064287;Unigene0073768	K03006+K03006+K03006+K03006+K03006+K03006+K03006+K03006+K03046+K03006+K03046+K03040+K03016
Metabolism	Biosynthesis of other secondary metabolites	Phenylpropanoid biosynthesis	31	211	0.832321	1	ko00940	Unigene0000894;Unigene0001897;Unigene0007661;Unigene0007825;Unigene0010170;Unigene0011564;Unigene0016021;Unigene0019573;Unigene0019574;Unigene0020035;Unigene0021122;Unigene0021123;Unigene0022574;Unigene0025947;Unigene0026740;Unigene0030770;Unigene0033761;Unigene0033897;Unigene0036243;Unigene0036325;Unigene0039717;Unigene0040537;Unigene0043235;Unigene0048554;Unigene0048555;Unigene0050662;Unigene00…	K05350+K05349+K00430+K00430+K00083+K05350+K13065+K01188+K01188+K22395+K01188+K01188+K05349+K00430+K18368+K05349+K01188+K00083+K22395+K01904+K01188+K00430+K09755+K00430+K00430+K13065+K00430+K22395+K00083+K00430+K00430
Metabolism	Metabolism of cofactors and vitamins	Folate biosynthesis	4	33	0.833358	1	ko00790	Unigene0024334;Unigene0026144;Unigene0027272;Unigene0035302	K00500+K01724+K01495+K14652
Metabolism	Amino acid metabolism	Arginine biosynthesis	7	56	0.857887	1	ko00220	Unigene0007696;Unigene0014910;Unigene0023946;Unigene0029809;Unigene0030326;Unigene0061967;Unigene0071311	K01915+K00261+K01915+K14272+K14272+K14272+K01915
Metabolism	Metabolism of terpenoids and polyketides	Sesquiterpenoid and triterpenoid biosynthesis	4	35	0.866246	1	ko00909	Unigene0001078;Unigene0025526;Unigene0025527;Unigene0034218	K15803+K20561+K20561+K15803
Metabolism	Metabolism of cofactors and vitamins	Nicotinate and nicotinamide metabolism	4	37	0.893398	1	ko00760	Unigene0036185;Unigene0038289;Unigene0040909;Unigene0058757	K03517+K03426+K01950+K03787
Metabolism	Biosynthesis of other secondary metabolites	Glucosinolate biosynthesis	1	13	0.910242	1	ko00966	Unigene0069224	K00826
Genetic Information Processing	Folding, sorting and degradation	Sulfur relay system	1	13	0.910242	1	ko04122	Unigene0005092	K21232
Genetic Information Processing	Translation	mRNA surveillance pathway	31	224	0.911561	1	ko03015	Unigene0000025;Unigene0002024;Unigene0002094;Unigene0002536;Unigene0007629;Unigene0009276;Unigene0012943;Unigene0014059;Unigene0018153;Unigene0018477;Unigene0018478;Unigene0028842;Unigene0034780;Unigene0036012;Unigene0051685;Unigene0053517;Unigene0057704;Unigene0061834;Unigene0062893;Unigene0066242;Unigene0066861;Unigene0070719;Unigene0070841;Unigene0071679;Unigene0071779;Unigene0073051;Unigene00…	K12812+K14411+K14376+K14962+K13126+K04382+K03267+K13126+K13126+K12812+K12812+K11584+K14411+K14398+K11584+K14376+K14406+K04382+K12881+K06269+K14411+K14411+K14294+K03265+K12876+K13025+K14411+K14411+K14411+K03456+K06269
Environmental Information Processing	Signal transduction	Plant hormone signal transduction	60	413	0.920075	1	ko04075	Unigene0002121;Unigene0007351;Unigene0007558;Unigene0008483;Unigene0009856;Unigene0011751;Unigene0012226;Unigene0016624;Unigene0016625;Unigene0019109;Unigene0019620;Unigene0020360;Unigene0020817;Unigene0022047;Unigene0022704;Unigene0022911;Unigene0023672;Unigene0023934;Unigene0024559;Unigene0025424;Unigene0025438;Unigene0025838;Unigene0026763;Unigene0028752;Unigene0030452;Unigene0030524;Unigene00…	K13415+K14516+K14486+K13416+K14431+K14488+K13449+K14487+K14487+K14484+K14488+K14516+K13449+K14488+K14515+K14499+K14490+K14488+K14488+K14499+K14496+K14496+K14488+K13413+K14488+K14485+K13464+K14510+K14496+K14484+K14431+K14491+K14496+K14500+K16189+K14500+K14484+K14484+K14484+K13463+K14515+K14491+K14509+K14484+K14513+K14508+K14506+K14486+K14497+K13463+K14492+K13415+K13946+K13415+K13449+K14490+K14488+…
Metabolism	Glycan biosynthesis and metabolism	Other types of O-glycan biosynthesis	2	23	0.920166	1	ko00514	Unigene0070007;Unigene0075750	K09667+K09667
Metabolism	Biosynthesis of other secondary metabolites	Indole alkaloid biosynthesis	2	23	0.920166	1	ko00901	Unigene0058102;Unigene0058105	K21026+K21026
Metabolism	Biosynthesis of other secondary metabolites	Monobactam biosynthesis	1	14	0.925446	1	ko00261	Unigene0059470	K01714
Genetic Information Processing	Folding, sorting and degradation	Protein processing in endoplasmic reticulum	67	461	0.93049	1	ko04141	Unigene0000379;Unigene0002799;Unigene0003728;Unigene0005604;Unigene0005674;Unigene0006577;Unigene0006583;Unigene0008175;Unigene0009252;Unigene0011937;Unigene0013657;Unigene0013658;Unigene0014931;Unigene0015444;Unigene0015445;Unigene0015446;Unigene0016938;Unigene0017979;Unigene0018784;Unigene0018785;Unigene0019448;Unigene0021512;Unigene0024530;Unigene0024531;Unigene0024532;Unigene0025188;Unigene00…	K14007+K10666+K03094+K03283+K03283+K06689+K03283+K13993+K03283+K03283+K06689+K06689+K10956+K13525+K13525+K13525+K03283+K09580+K09580+K09580+K09503+K13993+K03283+K03283+K03283+K10666+K03283+K10956+K03283+K03283+K03283+K09490+K09490+K13989+K04079+K13993+K09487+K03283+K09584+K09503+K10950+K04079+K04079+K01230+K03347+K03283+K03283+K03283+K04079+K14007+K03283+K09487+K03237+K07953+K09503+K03283+K10575+…
Metabolism	Amino acid metabolism	Valine, leucine and isoleucine biosynthesis	2	24	0.93132	1	ko00290	Unigene0069224;Unigene0075139	K00826+K01687
Metabolism	Metabolism of terpenoids and polyketides	Terpenoid backbone biosynthesis	12	101	0.937496	1	ko00900	Unigene0017551;Unigene0021757;Unigene0040588;Unigene0045604;Unigene0045605;Unigene0051505;Unigene0051992;Unigene0054724;Unigene0068244;Unigene0069924;Unigene0070792;Unigene0077704	K00099+K01662+K05356+K00021+K00021+K03526+K00938+K03526+K05356+K11778+K03527+K03527
Metabolism	Metabolism of cofactors and vitamins	Ubiquinone and other terpenoid-quinone biosynthesis	6	59	0.948901	1	ko00130	Unigene0036325;Unigene0037437;Unigene0039555;Unigene0041375;Unigene0041928;Unigene0062711	K01904+K01661+K12502+K00457+K00815+K12502
Metabolism	Lipid metabolism	Fatty acid degradation	13	112	0.954583	1	ko00071	Unigene0004785;Unigene0013630;Unigene0018664;Unigene0020905;Unigene0025101;Unigene0050059;Unigene0050062;Unigene0050064;Unigene0055202;Unigene0057999;Unigene0058438;Unigene0058687;Unigene0069824	K15401+K10527+K00128+K07425+K00128+K00128+K00128+K00128+K07425+K00232+K01897+K00128+K00249
Metabolism	Global and overview maps	Fatty acid metabolism	20	163	0.960154	1	ko01212	Unigene0000263;Unigene0000468;Unigene0006397;Unigene0007791;Unigene0013073;Unigene0013630;Unigene0016514;Unigene0017452;Unigene0020001;Unigene0021862;Unigene0037412;Unigene0037417;Unigene0040095;Unigene0041115;Unigene0042355;Unigene0057773;Unigene0057999;Unigene0058438;Unigene0069824;Unigene0076998	K00665+K10256+K00507+K09458+K00507+K10527+K00507+K10258+K07512+K00059+K09458+K09458+K10256+K10256+K09458+K10256+K00232+K01897+K00249+K00059
Genetic Information Processing	Transcription	Spliceosome	55	399	0.964635	1	ko03040	Unigene0000025;Unigene0003299;Unigene0005604;Unigene0005674;Unigene0006583;Unigene0007183;Unigene0007472;Unigene0007690;Unigene0009252;Unigene0010095;Unigene0011937;Unigene0012061;Unigene0012762;Unigene0016938;Unigene0017693;Unigene0018477;Unigene0018478;Unigene0018524;Unigene0019952;Unigene0024298;Unigene0024530;Unigene0024531;Unigene0024532;Unigene0025467;Unigene0026395;Unigene0026396;Unigene00…	K12812+K11086+K03283+K03283+K03283+K12890+K12815+K12815+K03283+K12815+K03283+K12823+K12890+K03283+K12890+K12812+K12812+K11093+K11088+K11093+K03283+K03283+K03283+K03283+K03283+K03283+K03283+K12815+K12623+K12741+K03283+K12828+K12818+K10599+K12865+K03283+K03283+K03283+K12819+K03283+K12822+K12881+K12870+K12896+K12845+K03283+K12896+K03283+K12876+K12896+K13025+K12891+K12896+K12741+K11088
Metabolism	Lipid metabolism	Glycerolipid metabolism	14	123	0.966945	1	ko00561	Unigene0002301;Unigene0003330;Unigene0015308;Unigene0018664;Unigene0025101;Unigene0039046;Unigene0041415;Unigene0046407;Unigene0050059;Unigene0050062;Unigene0050064;Unigene0058687;Unigene0062822;Unigene0066936	K13508+K07407+K01054+K00128+K00128+K13513+K22849+K13508+K00128+K00128+K00128+K00128+K01054+K00679
Metabolism	Lipid metabolism	Cutin, suberine and wax biosynthesis	3	38	0.967125	1	ko00073	Unigene0004785;Unigene0010582;Unigene0047159	K15401+K15400+K13356
Metabolism	Amino acid metabolism	Tyrosine metabolism	8	79	0.968466	1	ko00350	Unigene0038015;Unigene0041375;Unigene0041928;Unigene0042073;Unigene0048139;Unigene0048144;Unigene0067069;Unigene0072228	K01800+K00457+K00815+K00276+K00451+K00451+K07253+K01800
Metabolism	Metabolism of cofactors and vitamins	Riboflavin metabolism	2	30	0.972795	1	ko00740	Unigene0032965;Unigene0035302	K14379+K14652
Metabolism	Nucleotide metabolism	Purine metabolism	37	286	0.974625	1	ko00230	Unigene0000055;Unigene0001721;Unigene0003913;Unigene0004705;Unigene0005680;Unigene0006646;Unigene0008992;Unigene0010805;Unigene0013427;Unigene0017047;Unigene0017620;Unigene0017621;Unigene0017622;Unigene0017688;Unigene0017689;Unigene0021139;Unigene0022733;Unigene0025655;Unigene0035278;Unigene0036130;Unigene0039695;Unigene0041974;Unigene0042727;Unigene0043773;Unigene0052764;Unigene0054665;Unigene00…	K03006+K03006+K03006+K00939+K03006+K06928+K00939+K03006+K00759+K00940+K00873+K00873+K00873+K01835+K01835+K00940+K01522+K03006+K03006+K00962+K03006+K01466+K03046+K03006+K01951+K00951+K00951+K02324+K03046+K00939+K03787+K03040+K00940+K00940+K00939+K02325+K03016
Metabolism	Glycan biosynthesis and metabolism	Other glycan degradation	2	32	0.980166	1	ko00511	Unigene0002761;Unigene0012371	K12309+K01227
Metabolism	Metabolism of terpenoids and polyketides	Brassinosteroid biosynthesis	1	22	0.983123	1	ko00905	Unigene0026413	K12639
Metabolism	Lipid metabolism	Sphingolipid metabolism	3	44	0.986016	1	ko00600	Unigene0002761;Unigene0003330;Unigene0048169	K12309+K07407+K00654
Metabolism	Carbohydrate metabolism	Amino sugar and nucleotide sugar metabolism	21	187	0.989028	1	ko00520	Unigene0002888;Unigene0009237;Unigene0009852;Unigene0017688;Unigene0017689;Unigene0018705;Unigene0020027;Unigene0033537;Unigene0034283;Unigene0037325;Unigene0041618;Unigene0042667;Unigene0045531;Unigene0051894;Unigene0052879;Unigene0053769;Unigene0053770;Unigene0062156;Unigene0069610;Unigene0072692;Unigene0076797	K08678+K01809+K01183+K01835+K01835+K00844+K20547+K15920+K01183+K00975+K01810+K01183+K16190+K00975+K00326+K12446+K12446+K01183+K00849+K00975+K01810
Genetic Information Processing	Folding, sorting and degradation	RNA degradation	23	202	0.989547	1	ko03018	Unigene0004821;Unigene0007629;Unigene0014059;Unigene0018153;Unigene0021590;Unigene0021592;Unigene0022754;Unigene0030677;Unigene0036130;Unigene0036238;Unigene0036300;Unigene0042227;Unigene0045608;Unigene0062685;Unigene0066427;Unigene0069517;Unigene0071726;Unigene0071874;Unigene0071899;Unigene0072083;Unigene0073491;Unigene0073748;Unigene0074077	K03654+K13126+K13126+K13126+K12604+K12604+K12613+K12623+K00962+K10643+K04077+K04077+K12619+K04043+K04077+K01689+K12605+K12598+K04043+K04077+K01689+K12614+K04043
Metabolism	Biosynthesis of other secondary metabolites	Stilbenoid, diarylheptanoid and gingerol biosynthesis	3	46	0.989558	1	ko00945	Unigene0009667;Unigene0016021;Unigene0050662	K16040+K13065+K13065
Metabolism	Lipid metabolism	Fatty acid biosynthesis	8	91	0.991379	1	ko00061	Unigene0000263;Unigene0007791;Unigene0021862;Unigene0037412;Unigene0037417;Unigene0042355;Unigene0058438;Unigene0076998	K00665+K09458+K00059+K09458+K09458+K09458+K01897+K00059
Genetic Information Processing	Translation	Ribosome biogenesis in eukaryotes	18	168	0.991392	1	ko03008	Unigene0013308;Unigene0013309;Unigene0013310;Unigene0014485;Unigene0031390;Unigene0045608;Unigene0049773;Unigene0050070;Unigene0050729;Unigene0050904;Unigene0059597;Unigene0061572;Unigene0063243;Unigene0065426;Unigene0066447;Unigene0071470;Unigene0072512;Unigene0072521	K14564+K14564+K14564+K14563+K03115+K12619+K14546+K14536+K14572+K14574+K03264+K07936+K07936+K12845+K11130+K14565+K03097+K07936
Metabolism	Nucleotide metabolism	Pyrimidine metabolism	24	214	0.992848	1	ko00240	Unigene0000055;Unigene0001721;Unigene0003913;Unigene0005158;Unigene0005680;Unigene0010805;Unigene0017047;Unigene0021139;Unigene0025655;Unigene0035278;Unigene0036130;Unigene0039695;Unigene0042727;Unigene0043773;Unigene0055341;Unigene0055894;Unigene0058757;Unigene0059286;Unigene0059288;Unigene0064287;Unigene0066300;Unigene0070000;Unigene0073495;Unigene0073768	K03006+K03006+K03006+K09903+K03006+K03006+K00940+K00940+K03006+K03006+K00962+K03006+K03046+K03006+K02324+K03046+K03787+K00876+K00876+K03040+K00940+K00940+K02325+K03016
Metabolism	Biosynthesis of other secondary metabolites	Isoquinoline alkaloid biosynthesis	2	39	0.993581	1	ko00950	Unigene0041928;Unigene0042073	K00815+K00276
Metabolism	Biosynthesis of other secondary metabolites	Flavonoid biosynthesis	4	61	0.995257	1	ko00941	Unigene0016021;Unigene0027044;Unigene0050662;Unigene0061971	K13065+K00660+K13065+K00660
Metabolism	Glycan biosynthesis and metabolism	Glycosylphosphatidylinositol(GPI)-anchor biosynthesis	1	29	0.995405	1	ko00563	Unigene0010402	K07542
Metabolism	Amino acid metabolism	Phenylalanine, tyrosine and tryptophan biosynthesis	7	93	0.997515	1	ko00400	Unigene0005838;Unigene0024334;Unigene0029434;Unigene0038484;Unigene0041928;Unigene0043573;Unigene0049768	K13832+K00500+K00891+K15227+K00815+K13832+K01626
Environmental Information Processing	Signal transduction	Phosphatidylinositol signaling system	11	127	0.997608	1	ko04070	Unigene0012808;Unigene0035949;Unigene0038636;Unigene0054859;Unigene0059822;Unigene0062357;Unigene0062933;Unigene0063010;Unigene0070633;Unigene0070704;Unigene0075267	K02183+K13024+K00913+K00889+K21797+K02183+K02183+K02183+K02183+K02183+K02183
Metabolism	Lipid metabolism	Steroid biosynthesis	2	45	0.997611	1	ko00100	Unigene0014482;Unigene0041715	K01824+K01853
Metabolism	Lipid metabolism	Fatty acid elongation	4	67	0.997986	1	ko00062	Unigene0017452;Unigene0020001;Unigene0027452;Unigene0038377	K10258+K07512+K15397+K01076
Metabolism	Glycan biosynthesis and metabolism	N-Glycan biosynthesis	3	59	0.998538	1	ko00510	Unigene0031522;Unigene0053445;Unigene0054685	K00729+K01230+K03842
Cellular Processes	Transport and catabolism	Autophagy - other eukaryotes	5	83	0.999178	1	ko04136	Unigene0001905;Unigene0009276;Unigene0034078;Unigene0047640;Unigene0061834	K08331+K04382+K08341+K08330+K04382
Cellular Processes	Transport and catabolism	Endocytosis	40	362	0.999448	1	ko04144	Unigene0003194;Unigene0005604;Unigene0005674;Unigene0006399;Unigene0006443;Unigene0006583;Unigene0009252;Unigene0011937;Unigene0012396;Unigene0012514;Unigene0013429;Unigene0016938;Unigene0020082;Unigene0022782;Unigene0024530;Unigene0024531;Unigene0024532;Unigene0025467;Unigene0025910;Unigene0026395;Unigene0026396;Unigene0027058;Unigene0031231;Unigene0040592;Unigene0040859;Unigene0041806;Unigene00…	K01115+K03283+K03283+K12486+K04646+K03283+K03283+K03283+K07937+K07937+K07897+K03283+K04646+K12192+K03283+K03283+K03283+K03283+K19476+K03283+K03283+K03283+K12185+K10591+K12493+K03283+K12198+K01115+K00889+K03283+K03283+K03283+K03283+K07937+K03283+K07897+K12471+K03283+K07937+K07937
Metabolism	Lipid metabolism	Ether lipid metabolism	3	67	0.999583	1	ko00565	Unigene0003194;Unigene0052765;Unigene0054597	K01115+K01114+K01115
Genetic Information Processing	Replication and repair	Base excision repair	3	73	0.99984	1	ko03410	Unigene0010466;Unigene0055341;Unigene0073495	K10802+K02324+K02325
Genetic Information Processing	Folding, sorting and degradation	SNARE interactions in vesicular transport	2	62	0.999865	1	ko04130	Unigene0020959;Unigene0069038	K08515+K08486
Metabolism	Carbohydrate metabolism	Pentose and glucuronate interconversions	9	134	0.999869	1	ko00040	Unigene0026738;Unigene0045531;Unigene0046529;Unigene0049713;Unigene0066167;Unigene0066179;Unigene0067202;Unigene0076572;Unigene0077271	K01783+K16190+K01213+K01213+K01783+K01783+K00008+K01805+K00065
Genetic Information Processing	Replication and repair	Homologous recombination	12	162	0.999889	1	ko03440	Unigene0000042;Unigene0004023;Unigene0006997;Unigene0008596;Unigene0036296;Unigene0040917;Unigene0041007;Unigene0053425;Unigene0053428;Unigene0054458;Unigene0055030;Unigene0073220	K07466+K10875+K07466+K07466+K10875+K10901+K07466+K07466+K07466+K07466+K07466+K10901
Genetic Information Processing	Replication and repair	DNA replication	10	148	0.99993	1	ko03030	Unigene0000042;Unigene0006997;Unigene0008596;Unigene0041007;Unigene0053425;Unigene0053428;Unigene0054458;Unigene0055030;Unigene0055341;Unigene0073495	K07466+K07466+K07466+K07466+K07466+K07466+K07466+K07466+K02324+K02325
Genetic Information Processing	Replication and repair	Mismatch repair	8	132	0.99995	1	ko03430	Unigene0000042;Unigene0006997;Unigene0008596;Unigene0041007;Unigene0053425;Unigene0053428;Unigene0054458;Unigene0055030	K07466+K07466+K07466+K07466+K07466+K07466+K07466+K07466
Metabolism	Carbohydrate metabolism	Inositol phosphate metabolism	6	115	0.999965	1	ko00562	Unigene0020253;Unigene0030045;Unigene0038636;Unigene0052765;Unigene0054859;Unigene0059822	K01803+K00469+K00913+K01114+K00889+K21797
Genetic Information Processing	Transcription	Basal transcription factors	3	88	0.999986	1	ko03022	Unigene0021326;Unigene0039964;Unigene0074242	K03123+K14649+K14651
Genetic Information Processing	Replication and repair	Nucleotide excision repair	10	163	0.99999	1	ko03420	Unigene0000042;Unigene0006997;Unigene0008596;Unigene0041007;Unigene0053425;Unigene0053428;Unigene0054458;Unigene0055030;Unigene0055341;Unigene0073495	K07466+K07466+K07466+K07466+K07466+K07466+K07466+K07466+K02324+K02325
Metabolism	Lipid metabolism	Glycerophospholipid metabolism	9	164	0.999998	1	ko00564	Unigene0002301;Unigene0003194;Unigene0039046;Unigene0046407;Unigene0052765;Unigene0054288;Unigene0054597;Unigene0065395;Unigene0066920	K13508+K01115+K13513+K13508+K01114+K06130+K01115+K06130+K06129
Genetic Information Processing	Folding, sorting and degradation	Ubiquitin mediated proteolysis	20	267	0.999999	1	ko04120	Unigene0003728;Unigene0006577;Unigene0008212;Unigene0013657;Unigene0013658;Unigene0017475;Unigene0022535;Unigene0033505;Unigene0040592;Unigene0044463;Unigene0048907;Unigene0054296;Unigene0057718;Unigene0057722;Unigene0057723;Unigene0068941;Unigene0073474;Unigene0075490;Unigene0076238;Unigene0076239	K03094+K06689+K10577+K06689+K06689+K10580+K10583+K03357+K10591+K10581+K10599+K03347+K10688+K10688+K10688+K10575+K10144+K10590+K06689+K06689
Genetic Information Processing	Translation	Aminoacyl-tRNA biosynthesis	13	213	1	1	ko00970	Unigene0002423;Unigene0007413;Unigene0008691;Unigene0034629;Unigene0038822;Unigene0040640;Unigene0042365;Unigene0044791;Unigene0049071;Unigene0052626;Unigene0054172;Unigene0059819;Unigene0063439	K01887+K01875+K01887+K01887+K01868+K01868+K01880+K01881+K01870+K01887+K01872+K01886+K04567
