# Supplementary material for: Transcriptome and Metabolome Analyses of the Flowers and Leaves of Chrysanthemum dichrum
Source: Front Genet. 2021 Aug 31;12:716163. doi: 10.3389/fgene.2021.716163 (PMC8438430; doi:10.3389/fgene.2021.716163)
Supplement: Supplementary Table 8 — GO functional categorization of significantly up-regulated and down-regulated differentially expressed genes between Chrysanthemum dichrum flower buds and blooming flowers. [file Table_8.XLS]

## Sheet: YS-2-VS-YS-3.up-regulated
GO ID (level1)	GO Term (level1)	GO ID (level2)	GO Term (level2)	number of flower buds VS blooming flowers （YS-2-VS-YS-3 All)	Genes of flower buds VS blooming flowers（YS-2-VS-YS-3）
GO:0008150	Biological Process	GO:0002376	immune system process	12	Unigene0002591,Unigene0007363,Unigene0016954,Unigene0020189,Unigene0028462,Unigene0030793,Unigene0035548,Unigene0048824,Unigene0049394,Unigene0049395,Unigene0050235,Unigene0066611
GO:0008150	Biological Process	GO:0051179	localization	108	Unigene0000845,Unigene0002591,Unigene0002642,Unigene0004531,Unigene0005384,Unigene0005634,Unigene0005664,Unigene0005769,Unigene0005847,Unigene0006255,Unigene0006278,Unigene0007139,Unigene0007184,Unigene0007359,Unigene0007363,Unigene0007687,Unigene0008392,Unigene0008496,Unigene0009221,Unigene0009400,Unigene0009411,Unigene0010703,Unigene0012449,Unigene0013430,Unigene0013561,Unigene0014073,Unigene00…
GO:0008150	Biological Process	GO:0044699	single-organism process	335	Unigene0000566,Unigene0000845,Unigene0001123,Unigene0001201,Unigene0001307,Unigene0002591,Unigene0002597,Unigene0002929,Unigene0003227,Unigene0004106,Unigene0004502,Unigene0004531,Unigene0005067,Unigene0005384,Unigene0005634,Unigene0005664,Unigene0005769,Unigene0005847,Unigene0006014,Unigene0006032,Unigene0006037,Unigene0006056,Unigene0006255,Unigene0006278,Unigene0006289,Unigene0006619,Unigene00…
GO:0008150	Biological Process	GO:0048511	rhythmic process	2	Unigene0025966,Unigene0040921
GO:0008150	Biological Process	GO:0098754	detoxification	1	Unigene0025450
GO:0008150	Biological Process	GO:0022610	biological adhesion	3	Unigene0001123,Unigene0032009,Unigene0034845
GO:0008150	Biological Process	GO:0023052	signaling	32	Unigene0001201,Unigene0002591,Unigene0004502,Unigene0005664,Unigene0006619,Unigene0007363,Unigene0011043,Unigene0013430,Unigene0016954,Unigene0020189,Unigene0023426,Unigene0025071,Unigene0025966,Unigene0027695,Unigene0028410,Unigene0030198,Unigene0030412,Unigene0030793,Unigene0031942,Unigene0032166,Unigene0032860,Unigene0033519,Unigene0046151,Unigene0047274,Unigene0048264,Unigene0048824,Unigene00…
GO:0008150	Biological Process	GO:0050896	response to stimulus	107	Unigene0000991,Unigene0001123,Unigene0001201,Unigene0001307,Unigene0002591,Unigene0003227,Unigene0004502,Unigene0005664,Unigene0005769,Unigene0005847,Unigene0006032,Unigene0006064,Unigene0006255,Unigene0006580,Unigene0006619,Unigene0007085,Unigene0007363,Unigene0009400,Unigene0009583,Unigene0011043,Unigene0012871,Unigene0013100,Unigene0013430,Unigene0013907,Unigene0014555,Unigene0014990,Unigene00…
GO:0008150	Biological Process	GO:0051704	multi-organism process	18	Unigene0002591,Unigene0003227,Unigene0007363,Unigene0014555,Unigene0016954,Unigene0017338,Unigene0020189,Unigene0028462,Unigene0029267,Unigene0030793,Unigene0035548,Unigene0037274,Unigene0048824,Unigene0049394,Unigene0049395,Unigene0055510,Unigene0066428,Unigene0066611
GO:0008150	Biological Process	GO:0048518	positive regulation of biological process	7	Unigene0001201,Unigene0015768,Unigene0029233,Unigene0033519,Unigene0037008,Unigene0037274,Unigene0050235
GO:0008150	Biological Process	GO:0008152	metabolic process	460	Unigene0000566,Unigene0000845,Unigene0000869,Unigene0000991,Unigene0001042,Unigene0001123,Unigene0001201,Unigene0001307,Unigene0001644,Unigene0002034,Unigene0002591,Unigene0002597,Unigene0002798,Unigene0002929,Unigene0003773,Unigene0004106,Unigene0004290,Unigene0004502,Unigene0004531,Unigene0004570,Unigene0005068,Unigene0005081,Unigene0005561,Unigene0005634,Unigene0005664,Unigene0005769,Unigene00…
GO:0008150	Biological Process	GO:0032501	multicellular organismal process	40	Unigene0001123,Unigene0001307,Unigene0003227,Unigene0005664,Unigene0005769,Unigene0006255,Unigene0007085,Unigene0009400,Unigene0013552,Unigene0014073,Unigene0017338,Unigene0019872,Unigene0021116,Unigene0021350,Unigene0021529,Unigene0025071,Unigene0025966,Unigene0028410,Unigene0031942,Unigene0032009,Unigene0032166,Unigene0032286,Unigene0033519,Unigene0033740,Unigene0036328,Unigene0036578,Unigene00…
GO:0008150	Biological Process	GO:0022414	reproductive process	23	Unigene0001123,Unigene0003227,Unigene0005664,Unigene0006255,Unigene0007085,Unigene0019872,Unigene0021038,Unigene0021350,Unigene0025071,Unigene0025966,Unigene0028183,Unigene0028184,Unigene0028410,Unigene0032166,Unigene0038029,Unigene0038050,Unigene0048354,Unigene0049052,Unigene0051984,Unigene0055510,Unigene0069950,Unigene0075546,Unigene0076645
GO:0008150	Biological Process	GO:0000003	reproduction	23	Unigene0001123,Unigene0003227,Unigene0005664,Unigene0006255,Unigene0007085,Unigene0019872,Unigene0021038,Unigene0021350,Unigene0025071,Unigene0025966,Unigene0028183,Unigene0028184,Unigene0028410,Unigene0032166,Unigene0038029,Unigene0038050,Unigene0048354,Unigene0049052,Unigene0051984,Unigene0055510,Unigene0069950,Unigene0075546,Unigene0076645
GO:0008150	Biological Process	GO:0032502	developmental process	51	Unigene0001123,Unigene0001307,Unigene0003227,Unigene0005664,Unigene0005769,Unigene0006255,Unigene0006619,Unigene0007085,Unigene0009031,Unigene0011043,Unigene0013552,Unigene0017338,Unigene0019872,Unigene0021038,Unigene0021116,Unigene0021350,Unigene0021529,Unigene0022899,Unigene0025071,Unigene0025966,Unigene0028183,Unigene0028184,Unigene0028410,Unigene0029339,Unigene0030412,Unigene0031942,Unigene00…
GO:0008150	Biological Process	GO:0065007	biological regulation	103	Unigene0001123,Unigene0001201,Unigene0001307,Unigene0002591,Unigene0003227,Unigene0004502,Unigene0005664,Unigene0005769,Unigene0006032,Unigene0006037,Unigene0006039,Unigene0006064,Unigene0006619,Unigene0007085,Unigene0007363,Unigene0009583,Unigene0011043,Unigene0012482,Unigene0013100,Unigene0013430,Unigene0015768,Unigene0016954,Unigene0017338,Unigene0018740,Unigene0018832,Unigene0018873,Unigene00…
GO:0008150	Biological Process	GO:0009987	cellular process	401	Unigene0000845,Unigene0000869,Unigene0001123,Unigene0001201,Unigene0001307,Unigene0002034,Unigene0002591,Unigene0002597,Unigene0002798,Unigene0003227,Unigene0003773,Unigene0004106,Unigene0004290,Unigene0004502,Unigene0004531,Unigene0004570,Unigene0005067,Unigene0005068,Unigene0005081,Unigene0005384,Unigene0005561,Unigene0005634,Unigene0005664,Unigene0005769,Unigene0005847,Unigene0006032,Unigene00…
GO:0008150	Biological Process	GO:0048519	negative regulation of biological process	5	Unigene0006032,Unigene0021350,Unigene0023859,Unigene0059023,Unigene0062145
GO:0008150	Biological Process	GO:0050789	regulation of biological process	88	Unigene0001123,Unigene0001201,Unigene0001307,Unigene0002591,Unigene0003227,Unigene0004502,Unigene0005664,Unigene0005769,Unigene0006032,Unigene0006039,Unigene0006064,Unigene0006619,Unigene0007363,Unigene0009583,Unigene0011043,Unigene0012482,Unigene0013430,Unigene0015768,Unigene0016954,Unigene0017338,Unigene0018832,Unigene0018873,Unigene0019054,Unigene0019872,Unigene0020189,Unigene0021350,Unigene00…
GO:0008150	Biological Process	GO:0040007	growth	3	Unigene0001307,Unigene0006619,Unigene0074489
GO:0008150	Biological Process	GO:0071840	cellular component organization or biogenesis	48	Unigene0001042,Unigene0001123,Unigene0003227,Unigene0005769,Unigene0006032,Unigene0006037,Unigene0006619,Unigene0007139,Unigene0008371,Unigene0010703,Unigene0015138,Unigene0016954,Unigene0017584,Unigene0020189,Unigene0021116,Unigene0021350,Unigene0023677,Unigene0023859,Unigene0024197,Unigene0028410,Unigene0029339,Unigene0030412,Unigene0031467,Unigene0032009,Unigene0032153,Unigene0033700,Unigene00…
GO:0003674	Molecular Function	GO:0005215	transporter activity	59	Unigene0002591,Unigene0004531,Unigene0005384,Unigene0006255,Unigene0006289,Unigene0007139,Unigene0007151,Unigene0007363,Unigene0007687,Unigene0008496,Unigene0008556,Unigene0009221,Unigene0009411,Unigene0010598,Unigene0010703,Unigene0013086,Unigene0020162,Unigene0021875,Unigene0022061,Unigene0024108,Unigene0025259,Unigene0025785,Unigene0025787,Unigene0025888,Unigene0027762,Unigene0028456,Unigene00…
GO:0003674	Molecular Function	GO:0003824	catalytic activity	518	Unigene0000566,Unigene0000766,Unigene0000838,Unigene0000845,Unigene0000869,Unigene0001174,Unigene0001307,Unigene0001479,Unigene0002034,Unigene0002089,Unigene0002597,Unigene0002798,Unigene0002929,Unigene0003045,Unigene0003070,Unigene0003183,Unigene0003227,Unigene0003773,Unigene0004106,Unigene0004185,Unigene0004290,Unigene0004502,Unigene0004570,Unigene0005068,Unigene0005081,Unigene0005444,Unigene00…
GO:0003674	Molecular Function	GO:0001071	nucleic acid binding transcription factor activity	9	Unigene0001123,Unigene0006064,Unigene0009583,Unigene0026743,Unigene0027571,Unigene0028410,Unigene0032009,Unigene0032686,Unigene0036903
GO:0003674	Molecular Function	GO:0009055	electron carrier activity	2	Unigene0000845,Unigene0033563
GO:0003674	Molecular Function	GO:0060089	molecular transducer activity	5	Unigene0006619,Unigene0011043,Unigene0027787,Unigene0046151,Unigene0049378
GO:0003674	Molecular Function	GO:0004871	signal transducer activity	3	Unigene0010725,Unigene0018653,Unigene0037163
GO:0003674	Molecular Function	GO:0005198	structural molecule activity	10	Unigene0000991,Unigene0001042,Unigene0010703,Unigene0017584,Unigene0022966,Unigene0054499,Unigene0060406,Unigene0072525,Unigene0075084,Unigene0076914
GO:0003674	Molecular Function	GO:0098772	molecular function regulator	1	Unigene0001201
GO:0003674	Molecular Function	GO:0005488	binding	297	Unigene0000566,Unigene0000845,Unigene0000869,Unigene0000991,Unigene0001123,Unigene0001201,Unigene0001214,Unigene0001307,Unigene0001644,Unigene0002034,Unigene0002597,Unigene0002929,Unigene0004290,Unigene0004997,Unigene0005012,Unigene0005068,Unigene0005634,Unigene0006014,Unigene0006039,Unigene0006064,Unigene0006086,Unigene0006255,Unigene0006619,Unigene0006964,Unigene0007005,Unigene0007046,Unigene00…
GO:0005575	Cellular Component	GO:0016020	membrane	149	Unigene0000845,Unigene0000993,Unigene0001307,Unigene0002591,Unigene0002642,Unigene0004531,Unigene0005384,Unigene0005769,Unigene0005847,Unigene0006037,Unigene0006179,Unigene0006255,Unigene0006278,Unigene0006289,Unigene0006580,Unigene0007139,Unigene0007151,Unigene0007363,Unigene0008392,Unigene0008556,Unigene0009221,Unigene0009400,Unigene0009411,Unigene0009691,Unigene0010194,Unigene0010598,Unigene00…
GO:0005575	Cellular Component	GO:0044425	membrane part	103	Unigene0000845,Unigene0002591,Unigene0002642,Unigene0004531,Unigene0005384,Unigene0005769,Unigene0006179,Unigene0006255,Unigene0006278,Unigene0006289,Unigene0007139,Unigene0007151,Unigene0007363,Unigene0008556,Unigene0009221,Unigene0009411,Unigene0009691,Unigene0010598,Unigene0011065,Unigene0012449,Unigene0013086,Unigene0014073,Unigene0015189,Unigene0015711,Unigene0018740,Unigene0020584,Unigene00…
GO:0005575	Cellular Component	GO:0044421	extracellular region part	2	Unigene0013100,Unigene0050413
GO:0005575	Cellular Component	GO:0005576	extracellular region	13	Unigene0008371,Unigene0013100,Unigene0015138,Unigene0017338,Unigene0021116,Unigene0023677,Unigene0025450,Unigene0033792,Unigene0034334,Unigene0046163,Unigene0046164,Unigene0050413,Unigene0053001
GO:0005575	Cellular Component	GO:0030054	cell junction	13	Unigene0000869,Unigene0002591,Unigene0006580,Unigene0014555,Unigene0017338,Unigene0023859,Unigene0032860,Unigene0034334,Unigene0035482,Unigene0041411,Unigene0047649,Unigene0048354,Unigene0066611
GO:0005575	Cellular Component	GO:0019012	virion	2	Unigene0016502,Unigene0030773
GO:0005575	Cellular Component	GO:0044423	virion part	2	Unigene0016502,Unigene0030773
GO:0005575	Cellular Component	GO:0044422	organelle part	54	Unigene0000845,Unigene0000869,Unigene0000991,Unigene0001042,Unigene0004531,Unigene0005769,Unigene0006039,Unigene0006278,Unigene0007139,Unigene0009400,Unigene0014555,Unigene0015601,Unigene0016886,Unigene0016954,Unigene0017338,Unigene0018740,Unigene0020189,Unigene0022966,Unigene0023859,Unigene0025450,Unigene0025785,Unigene0025787,Unigene0026876,Unigene0028462,Unigene0030412,Unigene0032153,Unigene00…
GO:0005575	Cellular Component	GO:0031974	membrane-enclosed lumen	1	Unigene0000869
GO:0005575	Cellular Component	GO:0043226	organelle	134	Unigene0000845,Unigene0000869,Unigene0000991,Unigene0001042,Unigene0001123,Unigene0001201,Unigene0004531,Unigene0004997,Unigene0005769,Unigene0005847,Unigene0006037,Unigene0006039,Unigene0006064,Unigene0006255,Unigene0006278,Unigene0006940,Unigene0007005,Unigene0007046,Unigene0007139,Unigene0009031,Unigene0009400,Unigene0009583,Unigene0009691,Unigene0010703,Unigene0011043,Unigene0012482,Unigene00…
GO:0005575	Cellular Component	GO:0032991	macromolecular complex	47	Unigene0000991,Unigene0001042,Unigene0004531,Unigene0006039,Unigene0007139,Unigene0010703,Unigene0010937,Unigene0014554,Unigene0014555,Unigene0017338,Unigene0017584,Unigene0021455,Unigene0022966,Unigene0022981,Unigene0023859,Unigene0025071,Unigene0025785,Unigene0025787,Unigene0027751,Unigene0029304,Unigene0029459,Unigene0030773,Unigene0031942,Unigene0033563,Unigene0034710,Unigene0034731,Unigene00…
GO:0005575	Cellular Component	GO:0044464	cell part	176	Unigene0000845,Unigene0000869,Unigene0000991,Unigene0001042,Unigene0001123,Unigene0001201,Unigene0001307,Unigene0004106,Unigene0004531,Unigene0004997,Unigene0005664,Unigene0005769,Unigene0005847,Unigene0006037,Unigene0006039,Unigene0006064,Unigene0006255,Unigene0006278,Unigene0006893,Unigene0006940,Unigene0007005,Unigene0007046,Unigene0007139,Unigene0008371,Unigene0009031,Unigene0009400,Unigene00…
GO:0005575	Cellular Component	GO:0005623	cell	176	Unigene0000845,Unigene0000869,Unigene0000991,Unigene0001042,Unigene0001123,Unigene0001201,Unigene0001307,Unigene0004106,Unigene0004531,Unigene0004997,Unigene0005664,Unigene0005769,Unigene0005847,Unigene0006037,Unigene0006039,Unigene0006064,Unigene0006255,Unigene0006278,Unigene0006893,Unigene0006940,Unigene0007005,Unigene0007046,Unigene0007139,Unigene0008371,Unigene0009031,Unigene0009400,Unigene00…

## Sheet: YS-2-VS-YS-3.down-regulated
GO ID (level1)	GO Term (level1)	GO ID (level2)	GO Term (level2)	number of flower buds VS blooming flowers（YS-2-VS-YS-3 All)	Genes of flower buds VS blooming flowers（YS-2-VS-YS-3）
GO:0008150	Biological Process	GO:0051179	localization	192	Unigene0000037,Unigene0000038,Unigene0000759,Unigene0000847,Unigene0000992,Unigene0001066,Unigene0003427,Unigene0004512,Unigene0004536,Unigene0004701,Unigene0004901,Unigene0004981,Unigene0006103,Unigene0006185,Unigene0006312,Unigene0006383,Unigene0006986,Unigene0007590,Unigene0007783,Unigene0008584,Unigene0009227,Unigene0009388,Unigene0009763,Unigene0009774,Unigene0010134,Unigene0011042,Unigene00…
GO:0008150	Biological Process	GO:0044699	single-organism process	475	Unigene0000016,Unigene0000037,Unigene0000038,Unigene0000264,Unigene0000600,Unigene0000759,Unigene0000784,Unigene0000911,Unigene0000992,Unigene0001066,Unigene0001165,Unigene0002259,Unigene0002750,Unigene0002878,Unigene0003427,Unigene0004099,Unigene0004219,Unigene0004536,Unigene0004701,Unigene0004785,Unigene0004901,Unigene0004904,Unigene0004981,Unigene0004985,Unigene0005125,Unigene0005193,Unigene00…
GO:0008150	Biological Process	GO:0051704	multi-organism process	36	Unigene0000038,Unigene0004981,Unigene0005125,Unigene0007783,Unigene0008117,Unigene0013336,Unigene0013559,Unigene0018392,Unigene0018646,Unigene0019107,Unigene0020637,Unigene0020969,Unigene0028949,Unigene0030334,Unigene0033167,Unigene0033691,Unigene0034380,Unigene0035776,Unigene0035857,Unigene0036689,Unigene0037507,Unigene0037823,Unigene0039413,Unigene0039710,Unigene0041988,Unigene0044858,Unigene00…
GO:0008150	Biological Process	GO:0071840	cellular component organization or biogenesis	122	Unigene0000038,Unigene0000600,Unigene0001004,Unigene0002259,Unigene0006946,Unigene0007020,Unigene0007107,Unigene0007783,Unigene0008368,Unigene0008738,Unigene0009388,Unigene0010061,Unigene0010647,Unigene0011042,Unigene0011662,Unigene0011663,Unigene0011847,Unigene0012064,Unigene0012065,Unigene0013336,Unigene0013559,Unigene0013597,Unigene0014084,Unigene0014092,Unigene0014436,Unigene0015259,Unigene00…
GO:0008150	Biological Process	GO:0040011	locomotion	1	Unigene0047116
GO:0008150	Biological Process	GO:0040007	growth	15	Unigene0008368,Unigene0010061,Unigene0011042,Unigene0013336,Unigene0014092,Unigene0024620,Unigene0025283,Unigene0032960,Unigene0035442,Unigene0036689,Unigene0038510,Unigene0039710,Unigene0040715,Unigene0055550,Unigene0056572
GO:0008150	Biological Process	GO:0023052	signaling	46	Unigene0000759,Unigene0007601,Unigene0007866,Unigene0008117,Unigene0009774,Unigene0013559,Unigene0014092,Unigene0018392,Unigene0019107,Unigene0019736,Unigene0020949,Unigene0020969,Unigene0023138,Unigene0023472,Unigene0024767,Unigene0026035,Unigene0026145,Unigene0027478,Unigene0028428,Unigene0028952,Unigene0030369,Unigene0032283,Unigene0032510,Unigene0033691,Unigene0034380,Unigene0035776,Unigene00…
GO:0008150	Biological Process	GO:0032501	multicellular organismal process	65	Unigene0000038,Unigene0000600,Unigene0005193,Unigene0006073,Unigene0006946,Unigene0007601,Unigene0008368,Unigene0008738,Unigene0009781,Unigene0010920,Unigene0011042,Unigene0012444,Unigene0012725,Unigene0012842,Unigene0013336,Unigene0014092,Unigene0014436,Unigene0015638,Unigene0017214,Unigene0017668,Unigene0018392,Unigene0019549,Unigene0020161,Unigene0020969,Unigene0021141,Unigene0021148,Unigene00…
GO:0008150	Biological Process	GO:0009987	cellular process	558	Unigene0000016,Unigene0000038,Unigene0000600,Unigene0000759,Unigene0000784,Unigene0000904,Unigene0000992,Unigene0001004,Unigene0002259,Unigene0002673,Unigene0002750,Unigene0002878,Unigene0003427,Unigene0003596,Unigene0003777,Unigene0004099,Unigene0004219,Unigene0004536,Unigene0004901,Unigene0004904,Unigene0004981,Unigene0004985,Unigene0005125,Unigene0005193,Unigene0005878,Unigene0005936,Unigene00…
GO:0008150	Biological Process	GO:0032502	developmental process	83	Unigene0000038,Unigene0005193,Unigene0006073,Unigene0006946,Unigene0007020,Unigene0007601,Unigene0008368,Unigene0008738,Unigene0008921,Unigene0009388,Unigene0009781,Unigene0010920,Unigene0011042,Unigene0011847,Unigene0012065,Unigene0012444,Unigene0012725,Unigene0012842,Unigene0013336,Unigene0014092,Unigene0014436,Unigene0015259,Unigene0015638,Unigene0017214,Unigene0017668,Unigene0018392,Unigene00…
GO:0008150	Biological Process	GO:0050896	response to stimulus	144	Unigene0000038,Unigene0000759,Unigene0002673,Unigene0003596,Unigene0004901,Unigene0004981,Unigene0005125,Unigene0006185,Unigene0007107,Unigene0007601,Unigene0007783,Unigene0007866,Unigene0008117,Unigene0008368,Unigene0008738,Unigene0009702,Unigene0009774,Unigene0010061,Unigene0011042,Unigene0012065,Unigene0013085,Unigene0013336,Unigene0013559,Unigene0013560,Unigene0013781,Unigene0013895,Unigene00…
GO:0008150	Biological Process	GO:0065007	biological regulation	158	Unigene0000038,Unigene0000759,Unigene0003596,Unigene0004099,Unigene0004981,Unigene0005125,Unigene0005936,Unigene0006555,Unigene0006816,Unigene0007107,Unigene0007240,Unigene0007445,Unigene0007601,Unigene0007785,Unigene0007866,Unigene0008117,Unigene0008738,Unigene0009388,Unigene0009685,Unigene0009774,Unigene0009781,Unigene0010061,Unigene0010550,Unigene0010920,Unigene0011042,Unigene0011847,Unigene00…
GO:0008150	Biological Process	GO:0098754	detoxification	1	Unigene0006185
GO:0008150	Biological Process	GO:0022610	biological adhesion	3	Unigene0036689,Unigene0040822,Unigene0044196
GO:0008150	Biological Process	GO:0048511	rhythmic process	1	Unigene0008424
GO:0008150	Biological Process	GO:0048519	negative regulation of biological process	12	Unigene0007107,Unigene0008738,Unigene0010061,Unigene0010550,Unigene0038154,Unigene0041061,Unigene0043519,Unigene0045311,Unigene0052702,Unigene0074874,Unigene0076217,Unigene0076218
GO:0008150	Biological Process	GO:0000003	reproduction	34	Unigene0000038,Unigene0005193,Unigene0006073,Unigene0008368,Unigene0008738,Unigene0009388,Unigene0009781,Unigene0010061,Unigene0010920,Unigene0011847,Unigene0012842,Unigene0013336,Unigene0014092,Unigene0017214,Unigene0021141,Unigene0021902,Unigene0023165,Unigene0023684,Unigene0027494,Unigene0028949,Unigene0029315,Unigene0033691,Unigene0034848,Unigene0036149,Unigene0036689,Unigene0037823,Unigene00…
GO:0008150	Biological Process	GO:0050789	regulation of biological process	132	Unigene0000759,Unigene0003596,Unigene0004099,Unigene0004981,Unigene0005125,Unigene0006555,Unigene0007107,Unigene0007240,Unigene0007445,Unigene0007601,Unigene0007785,Unigene0007866,Unigene0008117,Unigene0008738,Unigene0009388,Unigene0009685,Unigene0009774,Unigene0009781,Unigene0010061,Unigene0010550,Unigene0010920,Unigene0011042,Unigene0011847,Unigene0012197,Unigene0012444,Unigene0013336,Unigene00…
GO:0008150	Biological Process	GO:0002376	immune system process	6	Unigene0004981,Unigene0005125,Unigene0035776,Unigene0038154,Unigene0044858,Unigene0060823
GO:0008150	Biological Process	GO:0048518	positive regulation of biological process	9	Unigene0004099,Unigene0005125,Unigene0006555,Unigene0008738,Unigene0042812,Unigene0043009,Unigene0048878,Unigene0057182,Unigene0068530
GO:0008150	Biological Process	GO:0022414	reproductive process	32	Unigene0000038,Unigene0005193,Unigene0006073,Unigene0008368,Unigene0008738,Unigene0009388,Unigene0009781,Unigene0010061,Unigene0010920,Unigene0011847,Unigene0012842,Unigene0013336,Unigene0014092,Unigene0017214,Unigene0021141,Unigene0021902,Unigene0023165,Unigene0027494,Unigene0028949,Unigene0033691,Unigene0034848,Unigene0036149,Unigene0036689,Unigene0037823,Unigene0038154,Unigene0038454,Unigene00…
GO:0008150	Biological Process	GO:0008152	metabolic process	548	Unigene0000016,Unigene0000264,Unigene0000600,Unigene0000784,Unigene0000904,Unigene0000911,Unigene0001004,Unigene0001165,Unigene0002259,Unigene0002278,Unigene0002673,Unigene0002878,Unigene0003427,Unigene0003596,Unigene0003777,Unigene0004099,Unigene0004219,Unigene0004785,Unigene0004904,Unigene0004981,Unigene0004985,Unigene0005125,Unigene0005193,Unigene0005617,Unigene0005878,Unigene0005936,Unigene00…
GO:0003674	Molecular Function	GO:0005215	transporter activity	77	Unigene0000038,Unigene0000992,Unigene0001066,Unigene0002750,Unigene0003427,Unigene0004536,Unigene0004901,Unigene0006103,Unigene0006185,Unigene0006312,Unigene0008548,Unigene0009763,Unigene0011710,Unigene0012197,Unigene0012852,Unigene0013085,Unigene0014092,Unigene0014249,Unigene0015259,Unigene0015638,Unigene0015903,Unigene0016090,Unigene0018595,Unigene0018632,Unigene0020568,Unigene0021148,Unigene00…
GO:0003674	Molecular Function	GO:0003824	catalytic activity	626	Unigene0000016,Unigene0000037,Unigene0000038,Unigene0000264,Unigene0000600,Unigene0000784,Unigene0000911,Unigene0001004,Unigene0001066,Unigene0001165,Unigene0001295,Unigene0002259,Unigene0002278,Unigene0002422,Unigene0002516,Unigene0002878,Unigene0003596,Unigene0003620,Unigene0003662,Unigene0003777,Unigene0004099,Unigene0004219,Unigene0004536,Unigene0004785,Unigene0004835,Unigene0004901,Unigene00…
GO:0003674	Molecular Function	GO:0004871	signal transducer activity	11	Unigene0004099,Unigene0006555,Unigene0007601,Unigene0008368,Unigene0023472,Unigene0042501,Unigene0042812,Unigene0049702,Unigene0057182,Unigene0064423,Unigene0076639
GO:0003674	Molecular Function	GO:0060089	molecular transducer activity	5	Unigene0008368,Unigene0040204,Unigene0042042,Unigene0042501,Unigene0048627
GO:0003674	Molecular Function	GO:0016209	antioxidant activity	2	Unigene0024966,Unigene0032757
GO:0003674	Molecular Function	GO:0009055	electron carrier activity	1	Unigene0005878
GO:0003674	Molecular Function	GO:0001071	nucleic acid binding transcription factor activity	6	Unigene0005125,Unigene0009685,Unigene0011042,Unigene0021902,Unigene0050904,Unigene0073135
GO:0003674	Molecular Function	GO:0098772	molecular function regulator	3	Unigene0043519,Unigene0045311,Unigene0053324
GO:0003674	Molecular Function	GO:0005488	binding	375	Unigene0000016,Unigene0000037,Unigene0000038,Unigene0000439,Unigene0000759,Unigene0000874,Unigene0001066,Unigene0001165,Unigene0002037,Unigene0002155,Unigene0002218,Unigene0002259,Unigene0002278,Unigene0002673,Unigene0003404,Unigene0003596,Unigene0003686,Unigene0003777,Unigene0004099,Unigene0004218,Unigene0004219,Unigene0004536,Unigene0004785,Unigene0004835,Unigene0004901,Unigene0004904,Unigene00…
GO:0003674	Molecular Function	GO:0005198	structural molecule activity	7	Unigene0000904,Unigene0024620,Unigene0026417,Unigene0027079,Unigene0045006,Unigene0061606,Unigene0074325
GO:0005575	Cellular Component	GO:0016020	membrane	263	Unigene0000037,Unigene0000038,Unigene0000600,Unigene0000847,Unigene0000992,Unigene0001066,Unigene0002259,Unigene0002673,Unigene0002750,Unigene0003427,Unigene0004536,Unigene0004586,Unigene0004901,Unigene0005878,Unigene0006103,Unigene0006185,Unigene0006555,Unigene0007590,Unigene0007601,Unigene0007783,Unigene0008135,Unigene0008548,Unigene0008584,Unigene0008663,Unigene0009227,Unigene0009580,Unigene00…
GO:0005575	Cellular Component	GO:0044425	membrane part	186	Unigene0000038,Unigene0000600,Unigene0000847,Unigene0000992,Unigene0001066,Unigene0002750,Unigene0003427,Unigene0004536,Unigene0004901,Unigene0005878,Unigene0006103,Unigene0006185,Unigene0006555,Unigene0007590,Unigene0008135,Unigene0008548,Unigene0008584,Unigene0008663,Unigene0009227,Unigene0009580,Unigene0009763,Unigene0010134,Unigene0011710,Unigene0012197,Unigene0012852,Unigene0013085,Unigene00…
GO:0005575	Cellular Component	GO:0005576	extracellular region	22	Unigene0000016,Unigene0002259,Unigene0004904,Unigene0007240,Unigene0012650,Unigene0014436,Unigene0023372,Unigene0023466,Unigene0024358,Unigene0026411,Unigene0031182,Unigene0032137,Unigene0032150,Unigene0034589,Unigene0037584,Unigene0037976,Unigene0047073,Unigene0049551,Unigene0056593,Unigene0058985,Unigene0065346,Unigene0071154
GO:0005575	Cellular Component	GO:0030054	cell junction	19	Unigene0005193,Unigene0010647,Unigene0020252,Unigene0020848,Unigene0024966,Unigene0028879,Unigene0029871,Unigene0031325,Unigene0032283,Unigene0032691,Unigene0036149,Unigene0037976,Unigene0040288,Unigene0040822,Unigene0044858,Unigene0055288,Unigene0057757,Unigene0061413,Unigene0071140
GO:0005575	Cellular Component	GO:0031974	membrane-enclosed lumen	5	Unigene0003596,Unigene0004981,Unigene0031245,Unigene0034684,Unigene0046713
GO:0005575	Cellular Component	GO:0043226	organelle	195	Unigene0000600,Unigene0000904,Unigene0002259,Unigene0002673,Unigene0003386,Unigene0003404,Unigene0003596,Unigene0003620,Unigene0004219,Unigene0004536,Unigene0004586,Unigene0004981,Unigene0005125,Unigene0005193,Unigene0005878,Unigene0006185,Unigene0006318,Unigene0006946,Unigene0007107,Unigene0007785,Unigene0007806,Unigene0007866,Unigene0008738,Unigene0008921,Unigene0009007,Unigene0009388,Unigene00…
GO:0005575	Cellular Component	GO:0044422	organelle part	69	Unigene0002259,Unigene0003596,Unigene0004536,Unigene0004586,Unigene0004981,Unigene0005878,Unigene0006185,Unigene0009781,Unigene0010647,Unigene0011847,Unigene0013085,Unigene0013559,Unigene0014409,Unigene0015259,Unigene0015804,Unigene0017722,Unigene0018839,Unigene0021141,Unigene0023165,Unigene0023494,Unigene0023690,Unigene0024321,Unigene0024620,Unigene0024966,Unigene0028785,Unigene0030002,Unigene00…
GO:0005575	Cellular Component	GO:0032991	macromolecular complex	42	Unigene0000904,Unigene0003427,Unigene0003596,Unigene0004536,Unigene0005125,Unigene0005878,Unigene0006507,Unigene0007107,Unigene0008368,Unigene0008584,Unigene0009781,Unigene0011061,Unigene0013560,Unigene0014084,Unigene0015804,Unigene0017722,Unigene0018122,Unigene0024620,Unigene0026417,Unigene0027079,Unigene0027261,Unigene0028533,Unigene0031021,Unigene0031231,Unigene0031245,Unigene0033691,Unigene00…
GO:0005575	Cellular Component	GO:0005623	cell	257	Unigene0000264,Unigene0000600,Unigene0000904,Unigene0002259,Unigene0002673,Unigene0003386,Unigene0003404,Unigene0003596,Unigene0003620,Unigene0004219,Unigene0004536,Unigene0004586,Unigene0004701,Unigene0004981,Unigene0005125,Unigene0005193,Unigene0005878,Unigene0006185,Unigene0006318,Unigene0006507,Unigene0006946,Unigene0007107,Unigene0007785,Unigene0007806,Unigene0007866,Unigene0008368,Unigene00…
GO:0005575	Cellular Component	GO:0044464	cell part	257	Unigene0000264,Unigene0000600,Unigene0000904,Unigene0002259,Unigene0002673,Unigene0003386,Unigene0003404,Unigene0003596,Unigene0003620,Unigene0004219,Unigene0004536,Unigene0004586,Unigene0004701,Unigene0004981,Unigene0005125,Unigene0005193,Unigene0005878,Unigene0006185,Unigene0006318,Unigene0006507,Unigene0006946,Unigene0007107,Unigene0007785,Unigene0007806,Unigene0007866,Unigene0008368,Unigene00…
