# Supplementary material for: Transcriptome and Metabolome Analyses of the Flowers and Leaves of Chrysanthemum dichrum
Source: Front Genet. 2021 Aug 31;12:716163. doi: 10.3389/fgene.2021.716163 (PMC8438430; doi:10.3389/fgene.2021.716163)
Supplement: Supplementary Table 11 — Enriched KEGG pathways among the significantly down-regulated differentially expressed genes between Chrysanthemum dichrum leaves and blooming flowers. [file Table_11.XLS]

## Sheet: YS-1-vs-YS-2.filter.annot
Peak	Analyte	leaves-1	leaves-2	leaves-3	flower buds-1	flower buds-2	flower buds-3	control_mean	case_mean	log2_FC(case_mean/control_mean)	Pvalue	fdr	vip	C_ID	Pathway	KEGG_B_class	KEGG_A_class
Analyte6	-	4.40725e+06	4.58397e+06	5.61772e+06	2.17614e+06	2.1515e+06	1.8535e+06	4.86965e+06	2.06038e+06	-1.24091	0.00199701	0.0176923	1.90933	-	-	-	-
Analyte8	-	1.13038e+07	1.18171e+07	1.24687e+07	8.04644e+06	7.79511e+06	6.49818e+06	1.18632e+07	7.44658e+06	-0.671839	0.00166296	0.0162575	2.39188	-	-	-	-
Analyte37	-	2.46589e+06	2.91825e+06	2.6214e+06	4.91661e+06	5.99801e+06	7.60161e+06	2.66852e+06	6.17208e+06	1.20972	0.0114368	0.0531529	2.07334	-	-	-	-
Analyte61	-	1.85017e+06	2.60909e+06	3.55851e+06	261540	312700	301310	2.67259e+06	291850	-3.19494	0.00855277	0.0431073	1.71527	-	-	-	-
Analyte82	-	2.28215e+06	2.39015e+06	2.78883e+06	1.46855e+06	1.44695e+06	1.75063e+06	2.48704e+06	1.55538e+06	-0.677168	0.00695979	0.0390713	1.08181	-	-	-	-
Analyte194	Aminooxyacetic	1.86762e+06	1.69905e+06	2.10992e+06	875026	875126	585678	1.8922e+06	778610	-1.28109	0.00191109	0.017408	1.20599	-	-	-	-
Analyte273	-	1.83156e+06	1.78248e+06	2.38839e+06	899540	854758	683233	2.00081e+06	812510	-1.30013	0.00441846	0.0275304	1.23264	-	-	-	-
Analyte289	-	28659.6	0.914831	0.914831	711861	767907	1.63849e+06	9553.81	1.03942e+06	6.76549	0.0265002	0.0957045	1.0909	-	-	-	-
Analyte315	-	6.17777e+06	4.69169e+06	4.68854e+06	50476.6	43544.1	58927.8	5.186e+06	50982.8	-6.66847	0.000490965	0.00854953	2.61624	-	-	-	-
Analyte372	-	0.914831	746377	1.06281e+06	1.83777e+06	2.22034e+06	2.16308e+06	603062	2.07373e+06	1.78185	0.0120042	0.0548902	1.34954	-	-	-	-
Analyte395	-	133908	156925	164542	1.18401e+06	1.34964e+06	1.47897e+06	151792	1.33754e+06	3.13942	0.00015932	0.00501859	1.25615	-	-	-	-
Analyte432	-	0.914831	42823	0.914831	1.93493e+06	1.19544e+06	1.97273e+06	14274.9	1.70103e+06	6.89678	0.00264675	0.0207868	1.47486	-	-	-	-
Analyte439	-	2.50994e+06	1.95904e+06	1.94772e+06	103708	86504	66310.2	2.1389e+06	85507.5	-4.64467	0.000381662	0.00771256	1.65556	-	-	-	-
Analyte443	raffinose	69578.8	84856.2	61883.3	6.71337e+06	8.29717e+06	8.19488e+06	72106.1	7.73514e+06	6.74516	0.0001159	0.00423995	3.19572	C00492	ko02010//ABC transporters;ko00052//Galactose metabolism	Carbohydrate metabolism;Membrane transport	Environmental Information Processing;Metabolism
Analyte454	-	31902.8	27139.2	29519.8	1.82101e+07	2.10044e+07	2.6471e+07	29520.6	2.18952e+07	9.53468	0.000839102	0.0105727	5.354	-	-	-	-
Analyte458	-	2.553e+06	2.17934e+06	2.21598e+06	849019	845415	1.07061e+06	2.31611e+06	921682	-1.32936	0.000575696	0.00950697	1.36267	-	-	-	-
Analyte463	alpha-ketoglutaric	2.67116e+06	2.31649e+06	2.37172e+06	696927	0.914831	515865	2.45312e+06	404264	-2.60125	0.000969991	0.011458	1.64344	C00026	ko01100//Metabolic pathways;ko01120//Microbial metabolism in diverse environments;ko01110//Biosynthesis of secondary metabolites;ko01130//Biosynthesis of antibiotics;ko01200//Carbon metabolism;ko00630//Glyoxylate and dicarboxylate metabolism;ko00040//Pentose and glucuronate interconversions;ko00053//Ascorbate and aldarate metabolism;ko00650//Butanoate metabolism;ko00020//Citrate cycle (TCA cycle)…	Metabolism of other amino acids;Carbohydrate metabolism;Global and Overview;Amino acid metabolism	Metabolism
Analyte464	Melezitose	2.13234e+06	2.08931e+06	1.50554e+06	126239	63086.5	218288	1.90906e+06	135871	-3.81255	0.00102186	0.0115879	1.52276	-	-	-	-
Analyte466	Isopropyl-beta-D-thiogalactopyranoside	316266	385052	275277	1.77791e+06	1.92611e+06	1.97355e+06	325532	1.89252e+06	2.53944	1.98844e-05	0.00187907	1.4505	-	-	-	-
Analyte469	cellobiose	1.62352e+07	1.47587e+07	1.08164e+07	518148	283257	545752	1.39368e+07	449052	-4.95587	0.00113575	0.0121504	4.20217	-	-	-	-
Analyte474	DL-dihydrosphingosine	9.63332e+06	7.51258e+06	7.16336e+06	1.43099e+06	1.23996e+06	922752	8.10309e+06	1.1979e+06	-2.75796	0.000925067	0.0111598	3.02277	-	-	-	-
Analyte475	-	3.73053e+06	3.03895e+06	3.39481e+06	261218	233037	180647	3.3881e+06	224967	-3.91269	9.53644e-05	0.00423995	2.06273	-	-	-	-
Analyte487	-	2.61854e+07	2.51292e+07	1.99449e+07	1.73661e+06	846083	2.02814e+06	2.37532e+07	1.53694e+06	-3.94998	0.000345998	0.00771256	5.42415	-	-	-	-
Analyte489	Galactinol	1.35239e+06	1.8717e+06	2.45339e+06	294890	355171	166589	1.89249e+06	272217	-2.79746	0.00739048	0.0398425	1.41849	-	-	-	-
Analyte490	lactulose	2.75964e+07	2.54605e+07	2.13111e+07	1.6382e+06	834044	1.96033e+06	2.47893e+07	1.47752e+06	-4.06847	0.000240788	0.00620576	5.56862	-	-	-	-
Analyte495	conduritol	2.16733e+07	2.47527e+07	2.18554e+07	1.50508e+07	1.43362e+07	1.21851e+07	2.27605e+07	1.38574e+07	-0.715875	0.00250355	0.0205727	3.36325	-	-	-	-
Analyte505	Methylmalonic	0.914831	0.914831	0.914831	1.91104e+06	1.94558e+06	3.50322e+06	1	2.45328e+06	21.2263	0.00950186	0.0456572	1.73882	C02170	ko00240//Pyrimidine metabolism;ko00640//Propanoate metabolism;ko00280//Valine, leucine and isoleucine degradation	Nucleotide metabolism;Amino acid metabolism;Carbohydrate metabolism	Metabolism
Analyte518	3-Cyanoalanine	693885	460557	555396	1.49419e+06	1.80617e+06	1.58721e+06	569946	1.62919e+06	1.51526	0.000762526	0.00982619	1.17573	-	-	-	-
Analyte524	glucose	742400	49.0954	678724	5.45033e+06	5.06524e+06	5.84431e+06	473725	5.45329e+06	3.52501	0.000108607	0.00423995	2.56946	-	-	-	-
Analyte528	Methyl	226174	287250	306680	1.22736e+06	1.25445e+06	1.61377e+06	273368	1.3652e+06	2.32019	0.00100209	0.0115879	1.19599	-	-	-	-
Analyte535	phosphate	759073	775994	791204	1.59214e+07	1.72522e+07	1.55055e+07	775424	1.62264e+07	4.38721	8.04973e-06	0.000912839	4.55527	C00009	ko01100//Metabolic pathways;ko02010//ABC transporters;ko00190//Oxidative phosphorylation;ko00195//Photosynthesis	Energy metabolism;Membrane transport;Global and Overview	Environmental Information Processing;Metabolism
Analyte537	L-Malic	2.52237e+06	2.24853e+06	1.95901e+06	3.71453e+06	5.18733e+06	4.45559e+06	2.2433e+06	4.45249e+06	0.988987	0.00832082	0.0430455	1.65464	C00149	ko01100//Metabolic pathways;ko01120//Microbial metabolism in diverse environments;ko01110//Biosynthesis of secondary metabolites;ko01130//Biosynthesis of antibiotics;ko01200//Carbon metabolism;ko00630//Glyoxylate and dicarboxylate metabolism;ko00020//Citrate cycle (TCA cycle);ko00620//Pyruvate metabolism;ko00710//Carbon fixation in photosynthetic organisms	Global and Overview;Energy metabolism;Carbohydrate metabolism	Metabolism
Analyte538	D-Glyceric	8.0478e+06	6.4551e+06	6.33117e+06	2.51684e+06	2.63927e+06	2.05204e+06	6.94469e+06	2.40271e+06	-1.53125	0.00144457	0.0148922	2.44528	C00258	ko01100//Metabolic pathways;ko01120//Microbial metabolism in diverse environments;ko01110//Biosynthesis of secondary metabolites;ko01130//Biosynthesis of antibiotics;ko01200//Carbon metabolism;ko00630//Glyoxylate and dicarboxylate metabolism;ko00030//Pentose phosphate pathway;ko00260//Glycine, serine and threonine metabolism;ko00561//Glycerolipid metabolism	Lipid metabolism;Carbohydrate metabolism;Global and Overview;Amino acid metabolism	Metabolism
Analyte539	glutamine	0.914831	0.914831	0.914831	476592	831070	1.5728e+06	1	960155	19.8729	0.0410244	0.130941	1.03205	-	-	-	-
Analyte541	threonine	9.95181e+06	7.94261e+06	8.82882e+06	1.48902e+07	1.43186e+07	1.24755e+07	8.90775e+06	1.38948e+07	0.64141	0.00588366	0.0340412	2.49339	-	-	-	-
Analyte546	2-hydroxypyridine	1.68928e+07	1.80569e+07	1.98381e+07	1.0909e+07	1.05687e+07	1.28951e+07	1.82626e+07	1.14576e+07	-0.672591	0.00373659	0.025222	2.94784	-	-	-	-
Analyte548	glycerol	8.40093e+06	7.82394e+06	7.7369e+06	6.61737e+06	7.28614e+06	6.55242e+06	7.98726e+06	6.81864e+06	-0.228216	0.0203787	0.0775486	1.18506	C00116	ko01100//Metabolic pathways;ko02010//ABC transporters;ko00040//Pentose and glucuronate interconversions;ko00052//Galactose metabolism;ko00561//Glycerolipid metabolism	Global and Overview;Carbohydrate metabolism;Lipid metabolism;Membrane transport	Environmental Information Processing;Metabolism
Analyte549	fumaric	269328	448557	564367	933755	1.36101e+06	1.63223e+06	427418	1.309e+06	1.61475	0.0161985	0.0651386	1.03025	C00122	ko01100//Metabolic pathways;ko01120//Microbial metabolism in diverse environments;ko01110//Biosynthesis of secondary metabolites;ko01130//Biosynthesis of antibiotics;ko01220//Degradation of aromatic compounds;ko01200//Carbon metabolism;ko00360//Phenylalanine metabolism;ko00650//Butanoate metabolism;ko00020//Citrate cycle (TCA cycle);ko00350//Tyrosine metabolism;ko00760//Nicotinate and nicotinamid…	Global and Overview;Amino acid metabolism;Metabolism of cofactors and vitamins;Carbohydrate metabolism;Energy metabolism	Metabolism
Analyte550	oxoproline	2.94217e+07	3.03113e+07	2.52038e+07	4.93918e+07	4.60557e+07	5.79191e+07	2.83123e+07	5.11222e+07	0.852523	0.00413483	0.0263421	5.39454	C01879	ko00480//Glutathione metabolism	Metabolism of other amino acids	Metabolism
Analyte551	asparagine	959322	617797	593374	6.53116e+06	9.18034e+06	1.08297e+07	723497	8.84706e+06	3.61214	0.00295745	0.0213609	3.2249	-	-	-	-
Analyte554	Threonic	1.68249e+06	2.22539e+06	2.43842e+06	1.05775e+06	1.21595e+06	1.44863e+06	2.11543e+06	1.24078e+06	-0.769709	0.0255794	0.0929715	1.00288	C01620	ko00053//Ascorbate and aldarate metabolism	Carbohydrate metabolism	Metabolism
Analyte555	1-Kestose	4.22641e+06	4.30814e+06	5.66949e+06	929658	466053	1.4428e+06	4.73468e+06	946171	-2.32309	0.00227243	0.0193203	2.21745	-	-	-	-
Analyte556	proline	7.67907e+07	6.11219e+07	8.05671e+07	3.92371e+07	4.71428e+07	5.01423e+07	7.28266e+07	4.55074e+07	-0.678364	0.0157696	0.0638667	5.81421	-	-	-	-
Analyte557	xylose	366988	445861	473102	1.59859e+06	2.75973e+06	1.22622e+06	428650	1.86151e+06	2.1186	0.0363799	0.120628	1.27495	-	-	-	-
Analyte561	Isoleucine	1.80109e+06	1.79311e+06	1.76928e+06	3.14161e+06	2.45827e+06	3.47118e+06	1.78783e+06	3.02369e+06	0.758102	0.0143645	0.0620559	1.22258	-	-	-	-
Analyte564	aspartic	2.40551e+06	1.92799e+06	2.39732e+06	7.531e+06	7.77332e+06	8.53079e+06	2.24361e+06	7.94504e+06	1.82423	7.40881e-05	0.00420079	2.75423	-	-	-	-
Analyte567	alanine	4.84489e+06	3.6974e+06	4.33868e+06	1.57154e+06	1.92772e+06	2.92199e+06	4.29366e+06	2.14042e+06	-1.00431	0.0146464	0.0621083	1.63274	-	-	-	-
Analyte568	palmitic	9.54707e+06	8.13189e+06	8.41474e+06	6.48465e+06	5.32952e+06	5.20246e+06	8.6979e+06	5.67221e+06	-0.616756	0.00702946	0.0390756	1.95921	C00249	ko01100//Metabolic pathways;ko01040//Biosynthesis of unsaturated fatty acids;ko00061//Fatty acid biosynthesis;ko00071//Fatty acid degradation;ko00062//Fatty acid elongation;ko00073//Cutin, suberine and wax biosynthesis;ko01212//Fatty acid metabolism	Global and Overview;Lipid metabolism	Metabolism
