# Supplementary material for: Transcriptome and Metabolome Analyses of the Flowers and Leaves of Chrysanthemum dichrum
Source: Front Genet. 2021 Aug 31;12:716163. doi: 10.3389/fgene.2021.716163 (PMC8438430; doi:10.3389/fgene.2021.716163)
Supplement: Supplementary Table 12 — Significantly different metabolites between Chrysanthemum dichrum leaves and blooming flowers. [file Table_12.XLS]

## Sheet: YS-1-vs-YS-3.filter.annot
Peak	Analyte	leaves-1	leaves-2	leaves-3	blooming flowers-1	blooming flowers-2	blooming flowers-3	control_mean	case_mean	log2_FC(case_mean/control_mean)	Pvalue	fdr	vip	C_ID	Pathway	KEGG_B_class	KEGG_A_class
Analyte6	-	4.40725e+06	4.58397e+06	5.61772e+06	2.02319e+06	2.34824e+06	2.18212e+06	4.86965e+06	2.18451e+06	-1.1565	0.00230988	0.0187101	1.57199	-	-	-	-
Analyte8	-	1.13038e+07	1.18171e+07	1.24687e+07	7.89268e+06	8.53758e+06	7.69667e+06	1.18632e+07	8.04231e+06	-0.560807	0.000825034	0.0114971	1.89033	-	-	-	-
Analyte37	-	2.46589e+06	2.91825e+06	2.6214e+06	6.27016e+06	9.75777e+06	7.9858e+06	2.66852e+06	8.00458e+06	1.58479	0.00627829	0.0339028	2.18925	-	-	-	-
Analyte39	-	116197	134332	132396	1.13423e+06	1.13085e+06	1.24707e+06	127642	1.17072e+06	3.19722	1.11718e-05	0.000904918	1.00053	-	-	-	-
Analyte61	-	1.85017e+06	2.60909e+06	3.55851e+06	228546	341066	286893	2.67259e+06	285502	-3.22667	0.00852287	0.0384146	1.44859	-	-	-	-
Analyte80	-	797725	1.07012e+06	1.26215e+06	4.83512e+06	3.60263e+06	3.86793e+06	1.04333e+06	4.10189e+06	1.97509	0.00154249	0.0142283	1.69306	-	-	-	-
Analyte194	Aminooxyacetic	1.86762e+06	1.69905e+06	2.10992e+06	831106	749824	869527	1.8922e+06	816819	-1.21197	0.000983557	0.0121234	1.00449	-	-	-	-
Analyte273	-	1.83156e+06	1.78248e+06	2.38839e+06	821889	983324	804185	2.00081e+06	869799	-1.20183	0.00503933	0.0300338	1.01038	-	-	-	-
Analyte289	-	28659.6	0.914831	0.914831	1.17716e+06	1.21143e+06	1.63445e+06	9553.81	1.34102e+06	7.13303	0.000831192	0.0114971	1.1169	-	-	-	-
Analyte315	-	6.17777e+06	4.69169e+06	4.68854e+06	34803.3	93327.9	45989.7	5.186e+06	58040.3	-6.48142	0.000494768	0.00853736	2.20952	-	-	-	-
Analyte395	-	133908	156925	164542	1.8374e+06	1.89373e+06	2.02755e+06	151792	1.91956e+06	3.66061	6.50233e-06	0.000850792	1.30289	-	-	-	-
Analyte414	-	7.96332e+06	9.11187e+06	9.70135e+06	6.65308e+06	6.79645e+06	6.78888e+06	8.92551e+06	6.74614e+06	-0.403873	0.0131263	0.0513282	1.3676	-	-	-	-
Analyte432	-	0.914831	42823	0.914831	3.21721e+06	1.59815e+06	2.32673e+06	14274.9	2.3807e+06	7.38176	0.00721909	0.0344312	1.45845	-	-	-	-
Analyte439	-	2.50994e+06	1.95904e+06	1.94772e+06	121298	80423.4	115573	2.1389e+06	105765	-4.33794	0.00039772	0.00777983	1.39226	-	-	-	-
Analyte443	raffinose	69578.8	84856.2	61883.3	1.04805e+07	8.05362e+06	1.27282e+07	72106.1	1.04208e+07	7.17513	0.00155582	0.0142283	3.10271	C00492	ko02010//ABC transporters;ko00052//Galactose metabolism	Carbohydrate metabolism;Membrane transport	Environmental Information Processing;Metabolism
Analyte454	-	31902.8	27139.2	29519.8	1.3075e+07	1.68901e+07	1.57745e+07	29520.6	1.52465e+07	9.01255	0.000177475	0.00559045	3.80345	-	-	-	-
Analyte458	-	2.553e+06	2.17934e+06	2.21598e+06	777846	1.12171e+06	624304	2.31611e+06	841287	-1.46103	0.00145864	0.0142283	1.17596	-	-	-	-
Analyte463	alpha-ketoglutaric	2.67116e+06	2.31649e+06	2.37172e+06	486265	648285	544445	2.45312e+06	559665	-2.13198	9.40609e-05	0.00380946	1.34796	C00026	ko01100//Metabolic pathways;ko01120//Microbial metabolism in diverse environments;ko01110//Biosynthesis of secondary metabolites;ko01130//Biosynthesis of antibiotics;ko01200//Carbon metabolism;ko00630//Glyoxylate and dicarboxylate metabolism;ko00040//Pentose and glucuronate interconversions;ko00053//Ascorbate and aldarate metabolism;ko00650//Butanoate metabolism;ko00020//Citrate cycle (TCA cycle)…	Metabolism of other amino acids;Carbohydrate metabolism;Global and Overview;Amino acid metabolism	Metabolism
Analyte464	Melezitose	2.13234e+06	2.08931e+06	1.50554e+06	190143	319700	70704	1.90906e+06	193516	-3.30234	0.00132638	0.0139933	1.26807	-	-	-	-
Analyte466	Isopropyl-beta-D-thiogalactopyranoside	316266	385052	275277	2.88737e+06	2.82501e+06	2.80288e+06	325532	2.83842e+06	3.12422	4.16692e-07	0.000236265	1.55545	-	-	-	-
Analyte469	cellobiose	1.62352e+07	1.47587e+07	1.08164e+07	625420	614873	248722	1.39368e+07	496338	-4.81143	0.00115812	0.0130393	3.55625	-	-	-	-
Analyte474	DL-dihydrosphingosine	9.63332e+06	7.51258e+06	7.16336e+06	1.43848e+06	1.33299e+06	1.19605e+06	8.10309e+06	1.32251e+06	-2.6152	0.00094015	0.0121234	2.53268	-	-	-	-
Analyte475	-	3.73053e+06	3.03895e+06	3.39481e+06	207220	139307	200013	3.3881e+06	182180	-4.21704	9.0026e-05	0.00380946	1.75369	-	-	-	-
Analyte487	-	2.61854e+07	2.51292e+07	1.99449e+07	2.64615e+06	2.40847e+06	825334	2.37532e+07	1.95999e+06	-3.59921	0.000411631	0.00777983	4.54896	-	-	-	-
Analyte488	leucine	2.50623e+06	2.30046e+06	2.39365e+06	7.27036e+06	6.31601e+06	3.97405e+06	2.40011e+06	5.85347e+06	1.28619	0.02445	0.0783228	1.70604	-	-	-	-
Analyte489	Galactinol	1.35239e+06	1.8717e+06	2.45339e+06	55216	123958	71873	1.89249e+06	83682.4	-4.49922	0.00475395	0.0296208	1.27512	-	-	-	-
Analyte490	lactulose	2.75964e+07	2.54605e+07	2.13111e+07	2.36355e+06	2.00995e+06	780126	2.47893e+07	1.71787e+06	-3.85102	0.000267496	0.00698706	4.6896	-	-	-	-
Analyte496	lysine	252945	233140	251089	2.22559e+06	1.60162e+06	1.25236e+06	245725	1.69319e+06	2.78463	0.00706227	0.0344312	1.14204	-	-	-	-
Analyte505	Methylmalonic	0.914831	0.914831	0.914831	1.39099e+06	1.36626e+06	1.20754e+06	1	1.3216e+06	20.3339	2.11936e-05	0.00149298	1.12654	C02170	ko00240//Pyrimidine metabolism;ko00640//Propanoate metabolism;ko00280//Valine, leucine and isoleucine degradation	Nucleotide metabolism;Amino acid metabolism;Carbohydrate metabolism	Metabolism
Analyte518	3-Cyanoalanine	693885	460557	555396	1.67928e+06	2.33179e+06	2.66399e+06	569946	2.22502e+06	1.96492	0.00508509	0.0300338	1.21967	-	-	-	-
Analyte521	phenylalanine	537473	515442	490312	2.02199e+06	2.22388e+06	1.31019e+06	514409	1.85202e+06	1.84811	0.00851609	0.0384146	1.09259	-	-	-	-
Analyte524	glucose	742400	49.0954	678724	9.2189e+06	1.54311e+07	1.99171e+07	473725	1.48557e+07	4.97082	0.00985664	0.0423387	3.55193	-	-	-	-
Analyte526	ribose	1.03756e+06	0.914831	1.2955e+06	2.56967e+06	2.82668e+06	1.85498e+06	777687	2.41711e+06	1.63602	0.0288944	0.0878758	1.16107	-	-	-	-
Analyte535	phosphate	759073	775994	791204	1.73986e+07	1.69462e+07	1.55784e+07	775424	1.66411e+07	4.42362	8.42359e-06	0.000850792	3.90567	C00009	ko01100//Metabolic pathways;ko02010//ABC transporters;ko00190//Oxidative phosphorylation;ko00195//Photosynthesis	Energy metabolism;Membrane transport;Global and Overview	Environmental Information Processing;Metabolism
Analyte537	L-Malic	2.52237e+06	2.24853e+06	1.95901e+06	5.14019e+06	6.45255e+06	6.16608e+06	2.2433e+06	5.91961e+06	1.39988	0.0010303	0.0124293	1.85154	C00149	ko01100//Metabolic pathways;ko01120//Microbial metabolism in diverse environments;ko01110//Biosynthesis of secondary metabolites;ko01130//Biosynthesis of antibiotics;ko01200//Carbon metabolism;ko00630//Glyoxylate and dicarboxylate metabolism;ko00020//Citrate cycle (TCA cycle);ko00620//Pyruvate metabolism;ko00710//Carbon fixation in photosynthetic organisms	Global and Overview;Energy metabolism;Carbohydrate metabolism	Metabolism
Analyte538	D-Glyceric	8.0478e+06	6.4551e+06	6.33117e+06	1.99374e+06	2.47149e+06	2.2541e+06	6.94469e+06	2.23977e+06	-1.63256	0.00117285	0.0130393	2.10783	C00258	ko01100//Metabolic pathways;ko01120//Microbial metabolism in diverse environments;ko01110//Biosynthesis of secondary metabolites;ko01130//Biosynthesis of antibiotics;ko01200//Carbon metabolism;ko00630//Glyoxylate and dicarboxylate metabolism;ko00030//Pentose phosphate pathway;ko00260//Glycine, serine and threonine metabolism;ko00561//Glycerolipid metabolism	Lipid metabolism;Carbohydrate metabolism;Global and Overview;Amino acid metabolism	Metabolism
Analyte541	threonine	9.95181e+06	7.94261e+06	8.82882e+06	4.10702e+07	4.09439e+07	3.36601e+07	8.90775e+06	3.85581e+07	2.1139	0.000297303	0.00730136	5.30685	-	-	-	-
Analyte546	2-hydroxypyridine	1.68928e+07	1.80569e+07	1.98381e+07	1.30965e+07	1.46672e+07	1.0101e+07	1.82626e+07	1.26216e+07	-0.532998	0.0238351	0.076787	2.16191	-	-	-	-
Analyte547	asparagine	53786	30151.2	0.914831	9.46774e+06	7.47109e+06	6.42851e+06	27979.4	7.78911e+06	8.12095	0.00095982	0.0121234	2.70312	-	-	-	-
Analyte548	glycerol	8.40093e+06	7.82394e+06	7.7369e+06	6.21512e+06	6.34681e+06	5.73725e+06	7.98726e+06	6.09973e+06	-0.388956	0.00248214	0.0196929	1.32414	C00116	ko01100//Metabolic pathways;ko02010//ABC transporters;ko00040//Pentose and glucuronate interconversions;ko00052//Galactose metabolism;ko00561//Glycerolipid metabolism	Global and Overview;Carbohydrate metabolism;Lipid metabolism;Membrane transport	Environmental Information Processing;Metabolism
Analyte550	oxoproline	2.94217e+07	3.03113e+07	2.52038e+07	7.6733e+07	8.1955e+07	7.46587e+07	2.83123e+07	7.77822e+07	1.45801	5.08347e-05	0.00240194	6.88001	C01879	ko00480//Glutathione metabolism	Metabolism of other amino acids	Metabolism
Analyte551	asparagine	959322	617797	593374	1.26591e+07	1.00786e+07	1.25105e+07	723497	1.17494e+07	4.02146	0.000198953	0.00593717	3.23866	-	-	-	-
Analyte556	proline	7.67907e+07	6.11219e+07	8.05671e+07	4.68828e+07	3.60145e+07	0.914831	7.28266e+07	2.76324e+07	-1.3981	0.0423541	0.117145	5.98517	-	-	-	-
Analyte557	xylose	366988	445861	473102	1.19452e+07	1.35333e+07	9.01461e+06	428650	1.14977e+07	4.7454	0.00111884	0.0129465	3.22294	-	-	-	-
Analyte558	serine	2.74841e+06	1.94557e+06	2.53738e+06	4.55218e+06	6.01572e+06	3.55898e+06	2.41045e+06	4.70896e+06	0.966105	0.0379204	0.107504	1.35835	-	-	-	-
Analyte561	Isoleucine	1.80109e+06	1.79311e+06	1.76928e+06	9.03963e+06	1.10767e+07	6.05665e+06	1.78783e+06	8.72433e+06	2.28684	0.00891588	0.0398055	2.48508	-	-	-	-
Analyte563	Ethanolamine	3.02066e+06	2.65418e+06	4.47499e+06	6.03074e+06	7.31005e+06	5.85592e+06	3.38328e+06	6.3989e+06	0.919403	0.0138627	0.0520542	1.62096	C00189	ko01100//Metabolic pathways;ko00564//Glycerophospholipid metabolism	Global and Overview;Lipid metabolism	Metabolism
Analyte564	aspartic	2.40551e+06	1.92799e+06	2.39732e+06	1.17381e+07	1.30773e+07	1.16383e+07	2.24361e+06	1.21513e+07	2.43721	3.53336e-05	0.00200341	3.07981	-	-	-	-
Analyte565	valine	3.42345e+06	3.49757e+06	3.55267e+06	9.86182e+06	9.50362e+06	6.6575e+06	3.49123e+06	8.67431e+06	1.31301	0.00693625	0.0344312	2.16163	-	-	-	-
