# Supplementary material for: Transcriptome and Metabolome Analyses of the Flowers and Leaves of Chrysanthemum dichrum
Source: Front Genet. 2021 Aug 31;12:716163. doi: 10.3389/fgene.2021.716163 (PMC8438430; doi:10.3389/fgene.2021.716163)
Supplement: Supplementary Table 13 — Significantly different metabolites between Chrysanthemum dichrum flower buds and blooming flowers. [file Table_13.XLS]

## Sheet: YS-2-vs-YS-3.filter.annot
Peak	Analyte	flower buds-1	flower buds-2	flower buds-3	blooming flowers-1	blooming flowers-2	blooming flowers-3	control_mean	case_mean	log2_FC(case_mean/control_mean)	Pvalue	fdr	vip	C_ID	Pathway	KEGG_B_class	KEGG_A_class
Analyte39	-	638939	668002	674155	1.13423e+06	1.13085e+06	1.24707e+06	660365	1.17072e+06	0.826058	0.000211162	0.0299323	1.1303	-	-	-	-
Analyte80	-	1.1347e+06	1.08669e+06	985277	4.83512e+06	3.60263e+06	3.86793e+06	1.06889e+06	4.10189e+06	1.94018	0.00129732	0.0612985	2.72721	-	-	-	-
Analyte395	-	1.18401e+06	1.34964e+06	1.47897e+06	1.8374e+06	1.89373e+06	2.02755e+06	1.33754e+06	1.91956e+06	0.521196	0.00471456	0.111381	1.17715	-	-	-	-
Analyte414	-	1.09478e+07	8.83119e+06	9.21163e+06	6.65308e+06	6.79645e+06	6.78888e+06	9.66352e+06	6.74614e+06	-0.518487	0.0111005	0.174833	2.56844	-	-	-	-
Analyte446	3,6-Anhydro-D-galactose	537101	511063	603664	1.28864e+06	1.28713e+06	1.11191e+06	550610	1.22923e+06	1.15865	0.00047033	0.0333346	1.30226	-	-	-	-
Analyte466	Isopropyl-beta-D-thiogalactopyranoside	1.77791e+06	1.92611e+06	1.97355e+06	2.88737e+06	2.82501e+06	2.80288e+06	1.89252e+06	2.83842e+06	0.58478	0.000122911	0.0299323	1.53846	-	-	-	-
Analyte488	leucine	2.75658e+06	2.15045e+06	2.23563e+06	7.27036e+06	6.31601e+06	3.97405e+06	2.38089e+06	5.85347e+06	1.29779	0.0253159	0.305406	2.76814	-	-	-	-
Analyte496	lysine	479965	460772	334804	2.22559e+06	1.60162e+06	1.25236e+06	425180	1.69319e+06	1.9936	0.0117035	0.179348	1.7066	-	-	-	-
Analyte500	gluconic	12804.8	11736.2	9827.66	968108	1.70828e+06	628024	11456.2	1.10147e+06	6.58716	0.0268268	0.310425	1.55118	-	-	-	-
Analyte521	phenylalanine	677266	598640	641914	2.02199e+06	2.22388e+06	1.31019e+06	639274	1.85202e+06	1.53459	0.0120461	0.179741	1.67626	-	-	-	-
Analyte524	glucose	5.45033e+06	5.06524e+06	5.84431e+06	9.2189e+06	1.54311e+07	1.99171e+07	5.45329e+06	1.48557e+07	1.44582	0.0390305	0.39627	4.48162	-	-	-	-
Analyte541	threonine	1.48902e+07	1.43186e+07	1.24755e+07	4.10702e+07	4.09439e+07	3.36601e+07	1.38948e+07	3.85581e+07	1.47249	0.000644579	0.0406085	7.82896	-	-	-	-
Analyte543	glutamic	397569	384425	482280	875397	960733	725788	421425	853973	1.01892	0.00452961	0.111381	1.02099	-	-	-	-
Analyte550	oxoproline	4.93918e+07	4.60557e+07	5.79191e+07	7.6733e+07	8.1955e+07	7.46587e+07	5.11222e+07	7.77822e+07	0.60549	0.00300758	0.0852648	8.07882	C01879	ko00480//Glutathione metabolism	Metabolism of other amino acids	Metabolism
Analyte553	lactic	346089	368545	404373	996387	1.35427e+06	954694	373002	1.10178e+06	1.56258	0.00469359	0.111381	1.32437	-	-	-	-
Analyte555	1-Kestose	929658	466053	1.4428e+06	4.82393e+06	5.25572e+06	2.00612e+06	946171	4.02859e+06	2.0901	0.043434	0.419887	2.55175	-	-	-	-
Analyte557	xylose	1.59859e+06	2.75973e+06	1.22622e+06	1.19452e+07	1.35333e+07	9.01461e+06	1.86151e+06	1.14977e+07	2.6268	0.00234577	0.079291	4.83799	-	-	-	-
Analyte558	serine	1.85302e+06	1.55102e+06	1.91451e+06	4.55218e+06	6.01572e+06	3.55898e+06	1.77285e+06	4.70896e+06	1.40934	0.0152867	0.21669	2.59866	-	-	-	-
Analyte561	Isoleucine	3.14161e+06	2.45827e+06	3.47118e+06	9.03963e+06	1.10767e+07	6.05665e+06	3.02369e+06	8.72433e+06	1.52874	0.0185978	0.257194	3.5982	-	-	-	-
Analyte564	aspartic	7.531e+06	7.77332e+06	8.53079e+06	1.17381e+07	1.30773e+07	1.16383e+07	7.94504e+06	1.21513e+07	0.612979	0.00160438	0.0699756	3.21871	-	-	-	-
Analyte565	valine	3.68155e+06	3.0201e+06	4.10349e+06	9.86182e+06	9.50362e+06	6.6575e+06	3.60171e+06	8.67431e+06	1.26807	0.00878659	0.146529	3.45527	-	-	-	-
Analyte568	palmitic	6.48465e+06	5.32952e+06	5.20246e+06	1.11435e+07	9.62163e+06	1.31018e+07	5.67221e+06	1.1289e+07	0.992936	0.00665866	0.125849	3.65147	C00249	ko01100//Metabolic pathways;ko01040//Biosynthesis of unsaturated fatty acids;ko00061//Fatty acid biosynthesis;ko00071//Fatty acid degradation;ko00062//Fatty acid elongation;ko00073//Cutin, suberine and wax biosynthesis;ko01212//Fatty acid metabolism	Global and Overview;Lipid metabolism	Metabolism
