# Supplementary material for: Transcriptome and Metabolome Analyses of the Flowers and Leaves of Chrysanthemum dichrum
Source: Front Genet. 2021 Aug 31;12:716163. doi: 10.3389/fgene.2021.716163 (PMC8438430; doi:10.3389/fgene.2021.716163)
Supplement: Supplementary Table 14 — Annotation of metabolic pathways common to all genes and metabolites. [file Table_14.XLS]

KEGG_A_class	KEGG_B_class	Pathway	Genes Count (9016)	Metabolites Count (64)	Pathway ID	Genes	K_IDs	Metabolites	C_IDs
Metabolism	Global and overview maps	Metabolic pathways	3485	42	ko01100	Unigene0000055;Unigene0000090;Unigene0000096;Unigene0000157;Unigene0000210;Unigene0000233;Unigene0000256;Unigene0000263;Unigene0000264;Unigene0000291;Unigene0000327;Unigene0000351;Unigene0000420;Unigene0000421;Unigene0000422;Unigene0000423;Unigene0000617;Unigene0000628;Unigene0000741;Unigene0000771;Unigene0000784;Unigene0000788;Unigene0000845;Unigene0000867;Unigene0000868;Unigene0000869;Unigene00…	K03006+K00921+K13832+K00430+K00787+K00234+K01681+K00665+K01850+K10717+K01006+K01951+K03006+K03006+K03006+K15918+K01054+K01623+K00472+K05309+K12657+K00688+K02256+K03010+K03010+K03010+K00654+K05350+K00074+K00261+K07964+K20279+K03006+K01087+K02132+K00234+K01679+K08678+K01610+K01610+K00232+K02327+K02291+K01904+K12349+K14760+K01115+K01490+K00615+K00919+K00276+K01082+K01963+K02128+K00512+K03006+K13427+…	Analyte129;Analyte229;Analyte251;Analyte269;Analyte308;Analyte325;Analyte369;Analyte371;Analyte381;Analyte409;Analyte431;Analyte434;Analyte447;Analyte452;Analyte460;Analyte463;Analyte478;Analyte493;Analyte502;Analyte504;Analyte511;Analyte514;Analyte515;Analyte520;Analyte523;Analyte527;Analyte530;Analyte532;Analyte534;Analyte535;Analyte536;Analyte537;Analyte538;Analyte540;Analyte542;Analyte544;Ana…	C00295+C00762+C00153+C06104+C00294+C00811+C01904+C00120+C00989+C00059+C00253+C00209+C01089+C00805+C00345+C00026+C06156+C01595+C00408+C00474+C00180+C00156+C00208+C00493+C00022+C00379+C00106+C00103+C00089+C00009+C00137+C00149+C00258+C00818+C00160+C00880+C00116+C00122+C00158+C00042+C00189+C00249
Metabolism	Global and overview maps	Biosynthesis of secondary metabolites	1917	18	ko01110	Unigene0000096;Unigene0000157;Unigene0000190;Unigene0000210;Unigene0000233;Unigene0000256;Unigene0000264;Unigene0000291;Unigene0000423;Unigene0000628;Unigene0000784;Unigene0000788;Unigene0000894;Unigene0001059;Unigene0001089;Unigene0001164;Unigene0001165;Unigene0001176;Unigene0001243;Unigene0001263;Unigene0001273;Unigene0001295;Unigene0001307;Unigene0001312;Unigene0001327;Unigene0001329;Unigene00…	K13832+K00430+K21373+K00787+K00234+K01681+K01850+K10717+K15918+K01623+K12657+K00688+K05350+K00234+K01679+K01610+K01610+K00232+K02291+K01904+K12153+K14760+K01115+K01490+K00615+K00919+K00276+K21373+K01963+K13427+K05349+K14674+K15397+K13065+K20979+K01772+K00789+K00234+K00234+K01755+K15095+K15919+K13508+K01885+K00234+K01580+K00121+K00134+K21371+K00227+K00705+K13832+K13832+K21371+K01115+K05933+K21371+…	Analyte293;Analyte325;Analyte431;Analyte452;Analyte460;Analyte463;Analyte502;Analyte511;Analyte514;Analyte520;Analyte523;Analyte532;Analyte537;Analyte538;Analyte542;Analyte549;Analyte559;Analyte560	C01479+C00811+C00253+C00805+C00345+C00026+C00408+C00180+C00156+C00493+C00022+C00103+C00149+C00258+C00160+C00122+C00158+C00042
Metabolism	Global and overview maps	Carbon metabolism	570	10	ko01200	Unigene0000233;Unigene0000256;Unigene0000261;Unigene0000327;Unigene0000423;Unigene0000628;Unigene0000911;Unigene0001059;Unigene0001089;Unigene0001164;Unigene0001165;Unigene0001327;Unigene0001435;Unigene0002084;Unigene0002133;Unigene0002138;Unigene0002211;Unigene0002328;Unigene0002409;Unigene0002444;Unigene0002498;Unigene0002842;Unigene0003457;Unigene0003576;Unigene0003842;Unigene0004028;Unigene00…	K00234+K01681+K01455+K01006+K15918+K01623+K00261+K00234+K01679+K01610+K01610+K00615+K01963+K00234+K00234+K00814+K15919+K00234+K00121+K00134+K00058+K00028+K01689+K01595+K00626+K00058+K01681+K00600+K01006+K01679+K15633+K01681+K01807+K00134+K00036+K01647+K01938+K01057+K01057+K01602+K00028+K00028+K00121+K00281+K01602+K01834+K05605+K01783+K00030+K01595+K01647+K01689+K00873+K00161+K01938+K00121+K00873+…	Analyte381;Analyte460;Analyte463;Analyte523;Analyte537;Analyte538;Analyte542;Analyte549;Analyte559;Analyte560	C00989+C00345+C00026+C00022+C00149+C00258+C00160+C00122+C00158+C00042
Metabolism	Global and overview maps	Biosynthesis of amino acids	444	4	ko01230	Unigene0000096;Unigene0000256;Unigene0000264;Unigene0000628;Unigene0000784;Unigene0001327;Unigene0002071;Unigene0002138;Unigene0002140;Unigene0002148;Unigene0002444;Unigene0002498;Unigene0002633;Unigene0002634;Unigene0002849;Unigene0003457;Unigene0004028;Unigene0004036;Unigene0004179;Unigene0004460;Unigene0004505;Unigene0004610;Unigene0004693;Unigene0004773;Unigene0004828;Unigene0004985;Unigene00…	K13832+K01681+K01850+K01623+K12657+K00615+K00789+K00814+K01755+K01758+K00134+K00058+K13832+K13832+K00286+K01689+K00058+K01681+K00600+K15633+K10206+K13832+K01681+K05359+K10206+K01807+K01626+K00134+K01647+K13832+K13832+K00826+K01834+K01783+K00030+K01647+K01689+K00873+K01915+K00873+K12657+K13832+K00031+K01778+K01658+K01807+K00789+K00030+K01657+K01681+K13832+K00264+K01689+K00615+K00615+K00615+K00615+…	Analyte463;Analyte520;Analyte523;Analyte559	C00026+C00493+C00022+C00158
Environmental Information Processing	Signal transduction	Plant hormone signal transduction	413	1	ko04075	Unigene0000472;Unigene0000473;Unigene0000474;Unigene0000475;Unigene0000574;Unigene0000735;Unigene0000914;Unigene0000995;Unigene0001148;Unigene0001391;Unigene0001922;Unigene0002034;Unigene0002069;Unigene0002121;Unigene0002480;Unigene0002603;Unigene0002846;Unigene0002859;Unigene0002973;Unigene0003460;Unigene0003488;Unigene0003559;Unigene0004521;Unigene0004562;Unigene0005033;Unigene0005426;Unigene00…	K13463+K13463+K13463+K13463+K13463+K14489+K13463+K14488+K14489+K13463+K13946+K14497+K14490+K13415+K14494+K14489+K14491+K14498+K13463+K13463+K13463+K13463+K13463+K13463+K14488+K13463+K13463+K13463+K13463+K13463+K13463+K13463+K13463+K13463+K13463+K13463+K13463+K13463+K14505+K14497+K14516+K14505+K14496+K14500+K14486+K14431+K13463+K13463+K14496+K14504+K13416+K14488+K13463+K14484+K14497+K14488+K14431+…	Analyte452	C00805
Metabolism	Nucleotide metabolism	Purine metabolism	286	2	ko00230	Unigene0000055;Unigene0000351;Unigene0000420;Unigene0000421;Unigene0000422;Unigene0000867;Unigene0000868;Unigene0000869;Unigene0000999;Unigene0001222;Unigene0001312;Unigene0001721;Unigene0002415;Unigene0002416;Unigene0002523;Unigene0002841;Unigene0003813;Unigene0003825;Unigene0003913;Unigene0003934;Unigene0004217;Unigene0004526;Unigene0004705;Unigene0004945;Unigene0005391;Unigene0005680;Unigene00…	K03006+K01951+K03006+K03006+K03006+K03010+K03010+K03010+K03006+K02327+K01490+K03006+K02324+K02324+K02321+K01923+K03006+K03006+K03006+K01835+K03009+K10807+K00939+K03006+K01490+K03006+K02684+K03006+K00088+K03010+K06928+K00939+K02083+K03006+K00873+K00873+K02685+K00939+K03006+K01519+K03020+K03006+K03006+K03000+K00948+K03018+K03019+K00873+K00873+K00759+K00939+K02684+K03014+K00940+K00939+K18532+K00873+…	Analyte308;Analyte409	C00294+C00059
Metabolism	Energy metabolism	Oxidative phosphorylation	285	3	ko00190	Unigene0000233;Unigene0000845;Unigene0001032;Unigene0001059;Unigene0001468;Unigene0002084;Unigene0002092;Unigene0002133;Unigene0002328;Unigene0003321;Unigene0003427;Unigene0003763;Unigene0004227;Unigene0004531;Unigene0004591;Unigene0004917;Unigene0005370;Unigene0005766;Unigene0005858;Unigene0006080;Unigene0006123;Unigene0006291;Unigene0006883;Unigene0006897;Unigene0007139;Unigene0007424;Unigene00…	K00234+K02256+K02132+K00234+K02128+K00234+K02140+K00234+K00234+K02128+K02145+K02132+K05577+K02126+K02145+K03955+K01507+K03879+K03966+K03955+K01535+K02150+K05575+K02133+K02110+K01535+K02154+K00234+K00234+K02146+K00234+K03941+K02134+K02262+K00416+K02256+K02260+K02154+K02145+K02145+K02128+K02256+K02137+K02151+K00234+K00234+K02137+K01507+K02256+K02146+K02262+K02147+K02147+K02147+K03955+K02133+K01535+…	Analyte535;Analyte549;Analyte560	C00009+C00122+C00042
Metabolism	Carbohydrate metabolism	Glycolysis / Gluconeogenesis	275	4	ko00010	Unigene0000628;Unigene0001164;Unigene0001165;Unigene0002409;Unigene0002444;Unigene0003457;Unigene0003934;Unigene0004106;Unigene0004283;Unigene0004460;Unigene0004597;Unigene0004864;Unigene0005154;Unigene0005756;Unigene0006157;Unigene0006236;Unigene0006545;Unigene0007126;Unigene0007530;Unigene0007584;Unigene0007652;Unigene0007893;Unigene0008050;Unigene0008600;Unigene0009821;Unigene0009863;Unigene00…	K01623+K01610+K01610+K00121+K00134+K01689+K01835+K00002+K00001+K15633+K00895+K00001+K00134+K01568+K00128+K00895+K00121+K01834+K01689+K00873+K00161+K00121+K00873+K01610+K00121+K01792+K00121+K00895+K01568+K01610+K00002+K01689+K00001+K00873+K00873+K00927+K00927+K00134+K00134+K15633+K01689+K01834+K01834+K01623+K01623+K00873+K01568+K03841+K00121+K01624+K00016+K00844+K00873+K00873+K00873+K01835+K01835+…	Analyte279;Analyte378;Analyte523;Analyte532	C06186+C01451+C00022+C00103
Metabolism	Carbohydrate metabolism	Starch and sucrose metabolism	224	3	ko00500	Unigene0000788;Unigene0000894;Unigene0001015;Unigene0001897;Unigene0002196;Unigene0002346;Unigene0002489;Unigene0002622;Unigene0002878;Unigene0003809;Unigene0003934;Unigene0004095;Unigene0004236;Unigene0004528;Unigene0005111;Unigene0005970;Unigene0006554;Unigene0006965;Unigene0007240;Unigene0007442;Unigene0007666;Unigene0007752;Unigene0007918;Unigene0008201;Unigene0008408;Unigene0008620;Unigene00…	K00688+K05350+K01087+K05349+K19891+K16055+K16055+K00705+K07024+K01193+K01835+K01193+K01176+K16055+K01193+K01188+K05349+K01179+K01193+K00695+K05349+K16055+K01087+K01176+K01188+K00688+K00688+K00975+K19893+K16055+K01087+K05350+K01193+K01193+K01179+K01187+K00847+K05350+K00695+K01193+K16055+K00844+K01835+K01835+K01087+K00844+K01087+K00688+K01810+K01188+K01188+K05350+K00695+K01188+K01188+K00695+K05349+…	Analyte515;Analyte532;Analyte534	C00208+C00103+C00089
Metabolism	Nucleotide metabolism	Pyrimidine metabolism	214	3	ko00240	Unigene0000055;Unigene0000420;Unigene0000421;Unigene0000422;Unigene0000867;Unigene0000868;Unigene0000869;Unigene0000999;Unigene0001222;Unigene0001721;Unigene0002415;Unigene0002416;Unigene0002523;Unigene0003813;Unigene0003825;Unigene0003913;Unigene0004217;Unigene0004526;Unigene0004842;Unigene0004945;Unigene0005158;Unigene0005680;Unigene0005841;Unigene0005871;Unigene0006264;Unigene0006879;Unigene00…	K03006+K03006+K03006+K03006+K03010+K03010+K03010+K03006+K02327+K03006+K02324+K02324+K02321+K03006+K03006+K03006+K03009+K10807+K01937+K03006+K09903+K03006+K02684+K03006+K03010+K01493+K03006+K00876+K01520+K02685+K03006+K09903+K03020+K03006+K03006+K03000+K00876+K03018+K03019+K13421+K02684+K03014+K00940+K16904+K03016+K00940+K13800+K00940+K02328+K03506+K13998+K03006+K03008+K14721+K03040+K13800+K13800+…	Analyte129;Analyte505;Analyte530	C00295+C02170+C00106
Metabolism	Biosynthesis of other secondary metabolites	Phenylpropanoid biosynthesis	211	1	ko00940	Unigene0000157;Unigene0000894;Unigene0001263;Unigene0001897;Unigene0002016;Unigene0003548;Unigene0004841;Unigene0005630;Unigene0005970;Unigene0006554;Unigene0006580;Unigene0007191;Unigene0007661;Unigene0007666;Unigene0007766;Unigene0007825;Unigene0008247;Unigene0008408;Unigene0008541;Unigene0008784;Unigene0008928;Unigene0009582;Unigene0009635;Unigene0009702;Unigene0009908;Unigene0010170;Unigene00…	K00430+K05350+K01904+K05349+K13065+K00083+K00430+K13065+K01188+K05349+K18368+K12356+K00430+K05349+K00430+K00430+K18368+K01188+K01904+K06892+K18368+K00083+K06892+K00430+K00430+K00083+K13065+K05350+K06892+K01904+K00430+K00430+K00430+K00430+K13065+K13065+K00083+K06892+K00430+K00430+K22395+K22395+K05350+K13065+K13065+K00430+K00430+K01904+K01904+K01904+K01188+K01188+K05350+K00430+K00430+K22395+K13065+…	Analyte325	C00811
Metabolism	Carbohydrate metabolism	Pyruvate metabolism	200	4	ko00620	Unigene0000327;Unigene0001089;Unigene0001164;Unigene0001165;Unigene0001435;Unigene0002842;Unigene0003576;Unigene0003842;Unigene0004219;Unigene0004251;Unigene0005052;Unigene0006157;Unigene0006467;Unigene0006468;Unigene0006552;Unigene0007450;Unigene0007584;Unigene0007652;Unigene0007925;Unigene0008050;Unigene0008600;Unigene0008633;Unigene0009311;Unigene0010007;Unigene0011532;Unigene0011962;Unigene00…	K01006+K01679+K01610+K01610+K01963+K00028+K01595+K00626+K01006+K01679+K01069+K00128+K00028+K00028+K11262+K01595+K00873+K00161+K11262+K00873+K01610+K01961+K00029+K01610+K00029+K00873+K00873+K00026+K00026+K00026+K01595+K01595+K00029+K00029+K00029+K00029+K00029+K00873+K00016+K00025+K00025+K00873+K00873+K00873+K01649+K00025+K00128+K00026+K00873+K01610+K00382+K01759+K00873+K00161+K00161+K00161+K14085+…	Analyte523;Analyte537;Analyte549;Analyte560	C00022+C00149+C00122+C00042
Metabolism	Carbohydrate metabolism	Amino sugar and nucleotide sugar metabolism	187	2	ko00520	Unigene0001149;Unigene0002790;Unigene0002888;Unigene0003934;Unigene0003965;Unigene0004069;Unigene0004586;Unigene0004911;Unigene0006001;Unigene0007332;Unigene0007582;Unigene0008072;Unigene0008920;Unigene0009237;Unigene0009358;Unigene0009427;Unigene0009852;Unigene0012084;Unigene0012527;Unigene0012636;Unigene0013424;Unigene0014981;Unigene0016121;Unigene0017432;Unigene0017623;Unigene0017688;Unigene00…	K08678+K00012+K08678+K01835+K12449+K00326+K01784+K13648+K16190+K00770+K08678+K08679+K01836+K01809+K00012+K00975+K01183+K08678+K12450+K12451+K01183+K00847+K12447+K00844+K08679+K01835+K01835+K00844+K01810+K20547+K20547+K13379+K12447+K00770+K01209+K12447+K00844+K12448+K00326+K00966+K12448+K01711+K12451+K00844+K12451+K06118+K13648+K02377+K08678+K00975+K13379+K17497+K00963+K00844+K08679+K10046+K00847+…	Analyte478;Analyte532	C06156+C00103
Metabolism	Energy metabolism	Carbon fixation in photosynthetic organisms	181	2	ko00710	Unigene0000327;Unigene0000628;Unigene0001164;Unigene0001165;Unigene0001327;Unigene0002138;Unigene0002444;Unigene0002842;Unigene0003576;Unigene0004219;Unigene0004985;Unigene0005154;Unigene0006370;Unigene0006467;Unigene0006468;Unigene0006940;Unigene0007163;Unigene0007450;Unigene0008600;Unigene0009311;Unigene0009712;Unigene0010007;Unigene0011236;Unigene0011237;Unigene0011532;Unigene0011567;Unigene00…	K01006+K01623+K01610+K01610+K00615+K00814+K00134+K00028+K01595+K01006+K01807+K00134+K01602+K00028+K00028+K01602+K01783+K01595+K01610+K00029+K01807+K01610+K00615+K00615+K00029+K00615+K00615+K00927+K00927+K00134+K00134+K01602+K01602+K01602+K14272+K00026+K00026+K00026+K01595+K01595+K00029+K00029+K00029+K00029+K00029+K01623+K01623+K03841+K01624+K00025+K00025+K00134+K01803+K00025+K00026+K01803+K01610+…	Analyte523;Analyte537	C00022+C00149
Metabolism	Metabolism of other amino acids	Glutathione metabolism	169	1	ko00480	Unigene0002349;Unigene0002800;Unigene0002908;Unigene0003343;Unigene0004086;Unigene0004526;Unigene0004529;Unigene0005212;Unigene0005308;Unigene0005347;Unigene0005783;Unigene0005836;Unigene0005892;Unigene0008279;Unigene0008342;Unigene0008925;Unigene0009395;Unigene0010256;Unigene0013692;Unigene0013786;Unigene0013787;Unigene0014046;Unigene0014047;Unigene0015005;Unigene0017393;Unigene0018340;Unigene00…	K21888+K00797+K00799+K00383+K00383+K10807+K18592+K00036+K01469+K00432+K00434+K00799+K00799+K01255+K00434+K00031+K01919+K01469+K00799+K01581+K01581+K04097+K04097+K00036+K00799+K00799+K00799+K01581+K00799+K11140+K11140+K01255+K00797+K00797+K00434+K00799+K00799+K01255+K00031+K00031+K00432+K00432+K00799+K00799+K00432+K00033+K00033+K00799+K00799+K00799+K00434+K00033+K10808+K00797+K00797+K00434+K00432+…	Analyte550	C01879
Metabolism	Amino acid metabolism	Cysteine and methionine metabolism	168	2	ko00270	Unigene0002071;Unigene0002148;Unigene0002734;Unigene0002800;Unigene0004755;Unigene0006288;Unigene0007068;Unigene0007082;Unigene0007108;Unigene0007457;Unigene0007635;Unigene0007834;Unigene0007855;Unigene0009344;Unigene0009395;Unigene0009809;Unigene0012036;Unigene0012503;Unigene0012578;Unigene0012579;Unigene0013959;Unigene0013960;Unigene0014126;Unigene0014228;Unigene0014229;Unigene0014230;Unigene00…	K00789+K01758+K05933+K00797+K00547+K00547+K00558+K05933+K00826+K01611+K05933+K00558+K00558+K00827+K01919+K00789+K05933+K00789+K01244+K01244+K01738+K01738+K01611+K00026+K00026+K00026+K00640+K08967+K01738+K00789+K00016+K00025+K00025+K00025+K08967+K01739+K01739+K00026+K00797+K00797+K01758+K13034+K13034+K00026+K00547+K00558+K01738+K01738+K14454+K00899+K00899+K00797+K00797+K00026+K20772+K00558+K00547+…	Analyte409;Analyte523	C00059+C00022
Metabolism	Lipid metabolism	Glycerophospholipid metabolism	164	1	ko00564	Unigene0001307;Unigene0001936;Unigene0002301;Unigene0002696;Unigene0003194;Unigene0003893;Unigene0004967;Unigene0005261;Unigene0005742;Unigene0006526;Unigene0008294;Unigene0008400;Unigene0011911;Unigene0011912;Unigene0012072;Unigene0013069;Unigene0013070;Unigene0013459;Unigene0013460;Unigene0015012;Unigene0017600;Unigene0019143;Unigene0019223;Unigene0019474;Unigene0019905;Unigene0020101;Unigene00…	K01115+K14674+K13508+K01115+K01115+K01613+K15728+K01115+K00993+K01115+K00968+K00995+K01115+K01115+K01115+K01115+K01115+K01115+K01115+K22389+K00550+K00981+K08730+K16860+K13523+K00901+K00111+K08730+K00894+K05929+K01115+K01115+K01115+K06130+K00999+K00999+K18693+K01114+K18693+K13523+K05929+K06130+K13513+K00981+K00981+K01115+K01115+K13510+K01114+K00006+K01094+K00006+K13508+K01517+K06130+K05929+K13508+…	Analyte563	C00189
Metabolism	Carbohydrate metabolism	Glyoxylate and dicarboxylate metabolism	164	9	ko00630	Unigene0000256;Unigene0000261;Unigene0000423;Unigene0002211;Unigene0003842;Unigene0004036;Unigene0004179;Unigene0004693;Unigene0005235;Unigene0006370;Unigene0006637;Unigene0006940;Unigene0007492;Unigene0007696;Unigene0008723;Unigene0009036;Unigene0010328;Unigene0010746;Unigene0013226;Unigene0013227;Unigene0013235;Unigene0013697;Unigene0013698;Unigene0013699;Unigene0014216;Unigene0014228;Unigene00…	K01681+K01455+K15918+K15919+K00626+K01681+K00600+K01681+K01647+K01602+K00281+K01602+K01647+K01915+K00122+K22133+K01681+K18121+K01681+K01681+K01681+K01602+K01602+K01602+K14272+K00026+K00026+K00026+K01915+K01915+K00600+K00600+K11517+K00122+K00025+K00025+K02437+K00025+K01681+K15893+K15893+K00026+K01915+K00830+K11517+K00382+K01681+K15919+K15919+K15919+K01915+K00026+K11517+K01915+K01647+K01913+K00122+…	Analyte306;Analyte434;Analyte463;Analyte523;Analyte537;Analyte538;Analyte542;Analyte559;Analyte560	C00898+C00209+C00026+C00022+C00149+C00258+C00160+C00158+C00042
Metabolism	Global and overview maps	Fatty acid metabolism	163	1	ko01212	Unigene0000263;Unigene0000468;Unigene0001176;Unigene0001435;Unigene0003329;Unigene0003729;Unigene0003842;Unigene0003864;Unigene0004514;Unigene0004895;Unigene0005193;Unigene0006397;Unigene0006435;Unigene0006552;Unigene0007115;Unigene0007791;Unigene0007925;Unigene0008633;Unigene0010376;Unigene0010678;Unigene0011161;Unigene0011322;Unigene0013073;Unigene0013312;Unigene0013313;Unigene0013629;Unigene00…	K00665+K10256+K00232+K01963+K10256+K10256+K00626+K10527+K01074+K10527+K10527+K00507+K10703+K11262+K00232+K09458+K11262+K01961+K01897+K00059+K01897+K10781+K00507+K10258+K10258+K10527+K10527+K10256+K10256+K10256+K09458+K10781+K00507+K10258+K10256+K00232+K07512+K07512+K01897+K01897+K00059+K10251+K02160+K10527+K02160+K00648+K00648+K00249+K01897+K09458+K01962+K00648+K10781+K00648+K10256+K10256+K10256+…	Analyte568	C00249
Metabolism	Carbohydrate metabolism	Citrate cycle (TCA cycle)	155	6	ko00020	Unigene0000233;Unigene0000256;Unigene0001059;Unigene0001089;Unigene0001164;Unigene0001165;Unigene0002084;Unigene0002133;Unigene0002328;Unigene0004036;Unigene0004251;Unigene0004693;Unigene0005235;Unigene0005617;Unigene0007255;Unigene0007492;Unigene0007652;Unigene0008538;Unigene0008566;Unigene0008600;Unigene0008770;Unigene0008925;Unigene0009889;Unigene0010007;Unigene0010328;Unigene0011476;Unigene00…	K00234+K01681+K00234+K01679+K01610+K01610+K00234+K00234+K00234+K01681+K01679+K01681+K01647+K01648+K00030+K01647+K00161+K00234+K00234+K01610+K00234+K00031+K00030+K01610+K01681+K01648+K01681+K01681+K01681+K00234+K00234+K00026+K00026+K00026+K01648+K01648+K01648+K01648+K01648+K00658+K00025+K00025+K01648+K00025+K01681+K00026+K01610+K00382+K00235+K00234+K01681+K00031+K00031+K00161+K00161+K00234+K00235+…	Analyte463;Analyte523;Analyte537;Analyte549;Analyte559;Analyte560	C00026+C00022+C00149+C00122+C00158+C00042
Metabolism	Amino acid metabolism	Glycine, serine and threonine metabolism	136	2	ko00260	Unigene0000423;Unigene0001351;Unigene0002148;Unigene0002211;Unigene0002498;Unigene0004028;Unigene0004179;Unigene0004460;Unigene0006637;Unigene0007126;Unigene0009344;Unigene0010088;Unigene0013462;Unigene0014216;Unigene0015215;Unigene0015216;Unigene0015818;Unigene0015819;Unigene0016392;Unigene0017549;Unigene0017874;Unigene0018930;Unigene0018931;Unigene0020783;Unigene0020801;Unigene0020961;Unigene00…	K15918+K00276+K01758+K15919+K00058+K00058+K00600+K15633+K00281+K01834+K00827+K00108+K15633+K14272+K01834+K01834+K00600+K00600+K01079+K02437+K00058+K15893+K15893+K01758+K00830+K00382+K00108+K15919+K15919+K15919+K00108+K14085+K14085+K15634+K15634+K15634+K00382+K15919+K00928+K00928+K01695+K00499+K00600+K14272+K02437+K14272+K01695+K01695+K00928+K00276+K00133+K01834+K06001+K00605+K00827+K00382+K00831+…	Analyte523;Analyte538	C00022+C00258
Metabolism	Carbohydrate metabolism	Pentose and glucuronate interconversions	134	7	ko00040	Unigene0000424;Unigene0002790;Unigene0004106;Unigene0004140;Unigene0004954;Unigene0006001;Unigene0006010;Unigene0006303;Unigene0007163;Unigene0007495;Unigene0007523;Unigene0008351;Unigene0008655;Unigene0008881;Unigene0009358;Unigene0010084;Unigene0010573;Unigene0012341;Unigene0015001;Unigene0016121;Unigene0017709;Unigene0019274;Unigene0020315;Unigene0021118;Unigene0022421;Unigene0022422;Unigene00…	K01728+K00012+K00002+K01051+K00854+K16190+K01051+K01051+K01783+K01728+K01728+K01728+K01051+K01051+K00012+K00002+K01051+K01051+K01051+K12447+K01728+K00002+K12447+K00002+K01213+K01213+K12447+K01213+K01051+K01051+K01051+K01213+K01728+K01728+K01783+K01728+K01051+K01051+K00963+K01051+K01051+K01051+K01051+K01051+K01184+K01184+K01728+K01728+K01783+K01213+K01728+K01728+K12447+K00002+K01728+K01728+K01728+…	Analyte369;Analyte463;Analyte504;Analyte523;Analyte527;Analyte532;Analyte548	C01904+C00026+C00474+C00022+C00379+C00103+C00116
Environmental Information Processing	Signal transduction	Phosphatidylinositol signaling system	127	1	ko04070	Unigene0000090;Unigene0000982;Unigene0001929;Unigene0002502;Unigene0002775;Unigene0002807;Unigene0002808;Unigene0002809;Unigene0002933;Unigene0004502;Unigene0005302;Unigene0006071;Unigene0006368;Unigene0007518;Unigene0009884;Unigene0010692;Unigene0010932;Unigene0011594;Unigene0011880;Unigene0012389;Unigene0012808;Unigene0013024;Unigene0014255;Unigene0014936;Unigene0014937;Unigene0014938;Unigene00…	K00921+K20279+K21797+K21797+K00921+K19801+K19801+K19801+K00889+K05857+K00915+K20279+K02183+K05857+K00913+K00889+K05857+K02183+K01099+K02183+K02183+K00913+K00914+K01099+K01099+K01099+K00889+K00889+K05857+K00981+K00913+K01110+K02183+K00901+K02183+K02183+K18081+K18081+K00999+K00999+K02183+K20279+K15422+K00889+K00913+K02183+K00889+K00981+K00981+K00889+K00889+K00913+K00889+K00914+K00888+K00888+K01110+…	Analyte536	C00137
Metabolism	Lipid metabolism	Glycerolipid metabolism	123	2	ko00561	Unigene0000423;Unigene0000617;Unigene0001936;Unigene0002301;Unigene0002531;Unigene0003330;Unigene0004106;Unigene0004281;Unigene0004967;Unigene0006157;Unigene0006939;Unigene0010084;Unigene0014607;Unigene0015308;Unigene0015410;Unigene0015411;Unigene0018664;Unigene0019274;Unigene0019628;Unigene0019905;Unigene0020101;Unigene0020453;Unigene0021085;Unigene0021086;Unigene0021118;Unigene0022804;Unigene00…	K15918+K01054+K14674+K13508+K11155+K07407+K00002+K07407+K15728+K00128+K09480+K00002+K00679+K01054+K00679+K00679+K00128+K00002+K22848+K13523+K00901+K07407+K03715+K03715+K00002+K01054+K18693+K18693+K14085+K14085+K00128+K21362+K21362+K13523+K06118+K00128+K13513+K00128+K22848+K01054+K13508+K00679+K01054+K06119+K13508+K18693+K00002+K01054+K13519+K00863+K00002+K00011+K13519+K18693+K01054+K18693+K13513+…	Analyte538;Analyte548	C00258+C00116
Metabolism	Carbohydrate metabolism	Inositol phosphate metabolism	115	1	ko00562	Unigene0000090;Unigene0000982;Unigene0001929;Unigene0002502;Unigene0002775;Unigene0002807;Unigene0002808;Unigene0002809;Unigene0002933;Unigene0004502;Unigene0005302;Unigene0006071;Unigene0007518;Unigene0009884;Unigene0010692;Unigene0010932;Unigene0011880;Unigene0013024;Unigene0014255;Unigene0014936;Unigene0014937;Unigene0014938;Unigene0015949;Unigene0015950;Unigene0017359;Unigene0017946;Unigene00…	K00921+K20279+K21797+K21797+K00921+K19801+K19801+K19801+K00889+K05857+K00915+K20279+K05857+K00913+K00889+K05857+K01099+K00913+K00914+K01099+K01099+K01099+K00889+K00889+K05857+K01803+K00913+K00140+K01110+K01803+K18081+K18081+K01858+K00999+K00999+K01114+K20279+K01765+K15422+K00889+K00913+K00889+K00889+K01858+K01114+K00889+K00913+K01858+K01858+K01858+K00889+K19517+K00469+K00914+K00888+K00888+K00469+…	Analyte536	C00137
Metabolism	Carbohydrate metabolism	Pentose phosphate pathway	114	3	ko00030	Unigene0000628;Unigene0001327;Unigene0003934;Unigene0004597;Unigene0004985;Unigene0005212;Unigene0005624;Unigene0006007;Unigene0006236;Unigene0007163;Unigene0009712;Unigene0009762;Unigene0009972;Unigene0011236;Unigene0011237;Unigene0011567;Unigene0011568;Unigene0011706;Unigene0011796;Unigene0015005;Unigene0015270;Unigene0015271;Unigene0016124;Unigene0017106;Unigene0017688;Unigene0017689;Unigene00…	K01623+K00615+K01835+K00895+K01807+K00036+K01057+K01057+K00895+K01783+K01807+K01057+K00895+K00615+K00615+K00615+K00615+K00948+K00851+K00036+K01623+K01623+K03841+K01624+K01835+K01835+K01810+K00895+K01057+K01057+K01057+K00033+K00033+K00895+K00033+K01783+K03841+K01057+K01057+K00850+K00850+K01783+K00036+K00036+K00036+K00036+K00616+K00851+K01623+K01807+K01623+K01623+K03841+K03841+K01623+K00131+K00850+…	Analyte460;Analyte523;Analyte538	C00345+C00022+C00258
Metabolism	Lipid metabolism	Fatty acid degradation	112	2	ko00071	Unigene0001176;Unigene0002409;Unigene0003842;Unigene0003864;Unigene0004283;Unigene0004785;Unigene0004864;Unigene0004895;Unigene0005193;Unigene0006157;Unigene0006545;Unigene0007115;Unigene0007893;Unigene0009821;Unigene0009926;Unigene0010376;Unigene0010614;Unigene0011161;Unigene0013629;Unigene0013630;Unigene0014284;Unigene0016143;Unigene0018664;Unigene0019142;Unigene0019494;Unigene0019743;Unigene00…	K00232+K00121+K00626+K10527+K00001+K15401+K00001+K10527+K10527+K00128+K00121+K00232+K00121+K00121+K00121+K01897+K00001+K01897+K10527+K10527+K07517+K00121+K00128+K00121+K07517+K00232+K00121+K07425+K01897+K01897+K14085+K14085+K00128+K07517+K07517+K00128+K10527+K00128+K00249+K01897+K00121+K00121+K18857+K07517+K00232+K00232+K01897+K00001+K01897+K01897+K10527+K01897+K01897+K01897+K07513+K07513+K00626+…	Analyte387;Analyte568	C00489+C00249
Metabolism	Energy metabolism	Photosynthesis	104	1	ko00195	Unigene0003858;Unigene0004087;Unigene0005982;Unigene0007139;Unigene0007493;Unigene0007541;Unigene0013135;Unigene0013136;Unigene0013137;Unigene0015002;Unigene0015967;Unigene0015968;Unigene0016471;Unigene0016620;Unigene0017645;Unigene0019236;Unigene0020215;Unigene0020476;Unigene0021907;Unigene0021908;Unigene0022387;Unigene0022388;Unigene0022512;Unigene0023465;Unigene0025015;Unigene0025236;Unigene00…	K02639+K02698+K02698+K02110+K02704+K02638+K02717+K02717+K02717+K02639+K02716+K02716+K02694+K08901+K02705+K02634+K02641+K02710+K02693+K02693+K02641+K02641+K02693+K08901+K08901+K02693+K02114+K02111+K02111+K02109+K02108+K03542+K02639+K02723+K02109+K02639+K08905+K02639+K02113+K02113+K02113+K02717+K02692+K02636+K02638+K02707+K02639+K02641+K14332+K02115+K02705+K02705+K02721+K02717+K02695+K02716+K02703+…	Analyte535	C00009
Metabolism	Amino acid metabolism	Arginine and proline metabolism	102	1	ko00330	Unigene0000741;Unigene0000784;Unigene0000837;Unigene0001853;Unigene0002585;Unigene0002800;Unigene0002849;Unigene0003458;Unigene0006157;Unigene0006371;Unigene0007457;Unigene0007868;Unigene0008565;Unigene0008861;Unigene0009478;Unigene0012900;Unigene0013786;Unigene0013787;Unigene0014126;Unigene0018552;Unigene0018664;Unigene0020124;Unigene0020125;Unigene0020861;Unigene0021248;Unigene0023236;Unigene00…	K00472+K12657+K01426+K13427+K00472+K00797+K00286+K13427+K00128+K17839+K01611+K17839+K12657+K13427+K13366+K00819+K01581+K01581+K01611+K01581+K00128+K00797+K00797+K00472+K01476+K00472+K14085+K14085+K00128+K00128+K14454+K12259+K00797+K00797+K00128+K12251+K10536+K01426+K01426+K00294+K00294+K00294+K00294+K00819+K00472+K00472+K01611+K00797+K12259+K01611+K00472+K01426+K00318+K01426+K14454+K00286+K13427+…	Analyte523	C00022
Metabolism	Metabolism of terpenoids and polyketides	Terpenoid backbone biosynthesis	101	1	ko00900	Unigene0000210;Unigene0000251;Unigene0001329;Unigene0003842;Unigene0003850;Unigene0004072;Unigene0004710;Unigene0005502;Unigene0007649;Unigene0009247;Unigene0009359;Unigene0009632;Unigene0010051;Unigene0010831;Unigene0011984;Unigene0012290;Unigene0012558;Unigene0015640;Unigene0017551;Unigene0017890;Unigene0018294;Unigene0019435;Unigene0019967;Unigene0021083;Unigene0021141;Unigene0021287;Unigene00…	K00787+K15891+K00919+K00626+K05955+K00787+K00587+K01662+K01823+K00919+K01662+K14066+K00021+K10960+K11778+K15891+K13789+K05955+K00099+K00787+K10960+K11778+K01662+K00099+K15892+K13789+K01662+K00787+K05954+K05356+K00021+K00021+K10960+K05906+K10960+K11778+K01770+K13789+K11778+K00869+K00021+K00787+K00991+K00991+K13789+K15889+K15889+K03527+K03527+K01823+K14066+K14066+K11778+K15889+K05955+K01662+K15892+…	Analyte523	C00022
Metabolism	Global and overview maps	2-Oxocarboxylic acid metabolism	99	3	ko01210	Unigene0000256;Unigene0001273;Unigene0002138;Unigene0004036;Unigene0004693;Unigene0005235;Unigene0006820;Unigene0007108;Unigene0007255;Unigene0007492;Unigene0008925;Unigene0009706;Unigene0009889;Unigene0010328;Unigene0011643;Unigene0013226;Unigene0013227;Unigene0013235;Unigene0014216;Unigene0017719;Unigene0018818;Unigene0021378;Unigene0022249;Unigene0022343;Unigene0023270;Unigene0024416;Unigene00…	K01681+K12153+K00814+K01681+K01681+K01647+K12153+K00826+K00030+K01647+K00031+K12153+K00030+K01681+K12153+K01681+K01681+K01681+K14272+K01649+K01681+K01681+K00031+K00031+K00052+K01647+K14454+K01687+K00928+K00928+K01653+K12153+K14677+K14677+K01649+K14272+K00030+K14272+K00031+K00928+K00818+K00133+K00031+K00030+K00930+K01438+K00826+K01704+K00145+K14454+K01652+K00814+K00814+K01703+K01703+K00053+K00053+…	Analyte463;Analyte523;Analyte559	C00026+C00022+C00158
Metabolism	Amino acid metabolism	Phenylalanine, tyrosine and tryptophan biosynthesis	93	2	ko00400	Unigene0000096;Unigene0000264;Unigene0002633;Unigene0002634;Unigene0004610;Unigene0004773;Unigene0005119;Unigene0005838;Unigene0006902;Unigene0008669;Unigene0009652;Unigene0009994;Unigene0010365;Unigene0015822;Unigene0016546;Unigene0020046;Unigene0020047;Unigene0021163;Unigene0022434;Unigene0024322;Unigene0024334;Unigene0025311;Unigene0028231;Unigene0028253;Unigene0028436;Unigene0028485;Unigene00…	K13832+K01850+K13832+K13832+K13832+K05359+K01626+K13832+K13832+K13832+K01658+K01657+K13832+K00800+K13832+K15849+K15849+K01658+K05359+K01817+K00500+K14454+K00891+K01695+K00815+K00815+K00815+K00891+K01736+K01695+K01695+K00766+K00766+K06001+K05359+K00766+K00815+K00800+K01657+K00800+K00817+K15227+K15227+K05359+K05359+K14454+K00815+K00815+K01735+K00815+K05359+K00815+K01696+K13832+K01696+K01696+K13832+…	Analyte417;Analyte520	C00587+C00493
Metabolism	Lipid metabolism	Fatty acid biosynthesis	91	2	ko00061	Unigene0000263;Unigene0001435;Unigene0006552;Unigene0007791;Unigene0007925;Unigene0008633;Unigene0010376;Unigene0010678;Unigene0011161;Unigene0011322;Unigene0015474;Unigene0016014;Unigene0021003;Unigene0021004;Unigene0021862;Unigene0026033;Unigene0026341;Unigene0026671;Unigene0026672;Unigene0026818;Unigene0026992;Unigene0027632;Unigene0028042;Unigene0028043;Unigene0028876;Unigene0029798;Unigene00…	K00665+K01963+K11262+K09458+K11262+K01961+K01897+K00059+K01897+K10781+K09458+K10781+K01897+K01897+K00059+K02160+K02160+K00648+K00648+K01897+K09458+K01962+K10782+K10782+K00648+K10781+K00648+K02372+K01897+K09458+K09458+K00059+K00059+K01897+K03921+K01897+K00208+K00208+K09458+K09458+K09458+K09458+K09458+K09458+K09458+K10782+K01897+K01897+K01897+K09458+K00059+K00059+K00059+K00059+K01962+K09458+K00208+…	Analyte566;Analyte568	C01530+C00249
Metabolism	Carbohydrate metabolism	Ascorbate and aldarate metabolism	88	7	ko00053	Unigene0002349;Unigene0002790;Unigene0005623;Unigene0005783;Unigene0006001;Unigene0006157;Unigene0008342;Unigene0009358;Unigene0013231;Unigene0013637;Unigene0016121;Unigene0018664;Unigene0018838;Unigene0018839;Unigene0019386;Unigene0020315;Unigene0020589;Unigene0022557;Unigene0022695;Unigene0023496;Unigene0023497;Unigene0023555;Unigene0024966;Unigene0025101;Unigene0026588;Unigene0027109;Unigene00…	K21888+K00012+K17744+K00434+K16190+K00128+K00434+K00012+K00423+K14190+K12447+K00128+K08232+K08232+K08232+K12447+K00434+K12447+K08232+K14085+K14085+K00128+K00434+K00128+K00128+K00434+K21888+K00469+K14190+K10046+K00469+K21888+K12447+K19642+K00012+K00225+K00434+K00423+K00434+K18649+K00434+K21888+K08232+K08232+K14190+K14190+K19642+K19642+K00128+K14085+K16190+K08232+K00128+K00128+K10046+K12447+K21888+…	Analyte463;Analyte516;Analyte523;Analyte531;Analyte536;Analyte540;Analyte554	C00026+C00879+C00022+C01620+C00137+C00818+C01620
Metabolism	Amino acid metabolism	Alanine, aspartate and glutamate metabolism	86	5	ko00250	Unigene0000911;Unigene0002138;Unigene0002140;Unigene0002408;Unigene0006542;Unigene0006831;Unigene0007696;Unigene0009344;Unigene0010521;Unigene0014216;Unigene0014910;Unigene0015524;Unigene0015525;Unigene0019756;Unigene0020169;Unigene0020438;Unigene0020801;Unigene0023046;Unigene0023175;Unigene0023946;Unigene0025311;Unigene0029809;Unigene0030110;Unigene0030158;Unigene0030159;Unigene0030326;Unigene00…	K00261+K00814+K01755+K01580+K01953+K01953+K01915+K00827+K00264+K14272+K00261+K01915+K01915+K16871+K01915+K00278+K00830+K01953+K01915+K01915+K14454+K14272+K01956+K01915+K01915+K14272+K00294+K00294+K00294+K00294+K13566+K01580+K01939+K00764+K13566+K01939+K00827+K01940+K14454+K00827+K00764+K00814+K00814+K00264+K00294+K00278+K01953+K00261+K17761+K17761+K17761+K00820+K01756+K00609+K00609+K01580+K00261+…	Analyte463;Analyte523;Analyte549;Analyte559;Analyte560	C00026+C00022+C00122+C00158+C00042
Metabolism	Amino acid metabolism	Valine, leucine and isoleucine degradation	84	1	ko00280	Unigene0003842;Unigene0006157;Unigene0007108;Unigene0007127;Unigene0009344;Unigene0013162;Unigene0013163;Unigene0018664;Unigene0019684;Unigene0020902;Unigene0020961;Unigene0021382;Unigene0022729;Unigene0022730;Unigene0023496;Unigene0023497;Unigene0023555;Unigene0023990;Unigene0024345;Unigene0024898;Unigene0024899;Unigene0025101;Unigene0025450;Unigene0026588;Unigene0026673;Unigene0026807;Unigene00…	K00626+K00128+K00826+K05605+K00827+K00166+K00166+K00128+K00140+K01640+K00382+K05605+K00167+K00167+K14085+K14085+K00128+K00166+K00166+K00253+K00253+K00128+K00382+K00128+K00249+K00253+K05605+K05605+K05605+K09699+K00826+K05605+K00827+K00382+K00827+K01969+K07513+K07513+K00626+K07513+K00020+K05605+K05605+K00382+K00382+K00128+K14085+K00128+K00128+K05605+K00626+K00128+K00128+K00128+K00128+K01968+K01968+…	Analyte505	C02170
Metabolism	Carbohydrate metabolism	Galactose metabolism	80	6	ko00052	Unigene0002761;Unigene0003330;Unigene0003809;Unigene0003934;Unigene0004095;Unigene0004281;Unigene0004586;Unigene0005111;Unigene0007240;Unigene0013345;Unigene0013347;Unigene0014204;Unigene0015485;Unigene0016121;Unigene0017432;Unigene0017688;Unigene0017689;Unigene0018249;Unigene0018705;Unigene0019067;Unigene0020315;Unigene0020453;Unigene0022557;Unigene0022705;Unigene0022821;Unigene0024488;Unigene00…	K12309+K07407+K01193+K01835+K01193+K07407+K01784+K01193+K01193+K01193+K01193+K01187+K01193+K12447+K00844+K01835+K01835+K01785+K00844+K01785+K12447+K07407+K12447+K06617+K00844+K00844+K01193+K01193+K00963+K00844+K00850+K00850+K01193+K01190+K01190+K12447+K06617+K00011+K00844+K01784+K01785+K01193+K00850+K00850+K00965+K01193+K00844+K00844+K00844+K01193+K01193+K00844+K00850+K01193+K01193+K01193+K01193+…	Analyte443;Analyte532;Analyte534;Analyte536;Analyte544;Analyte548	C00492+C00103+C00089+C00137+C00880+C00116
Metabolism	Amino acid metabolism	Tyrosine metabolism	79	6	ko00350	Unigene0001351;Unigene0002409;Unigene0004283;Unigene0004864;Unigene0006545;Unigene0007893;Unigene0008324;Unigene0008735;Unigene0009821;Unigene0009926;Unigene0010077;Unigene0010614;Unigene0011795;Unigene0016143;Unigene0018273;Unigene0019142;Unigene0020046;Unigene0020047;Unigene0020181;Unigene0020292;Unigene0023222;Unigene0023534;Unigene0024434;Unigene0024435;Unigene0024744;Unigene0025311;Unigene00…	K00276+K00121+K00001+K00001+K00121+K00121+K00422+K00422+K00121+K00121+K00457+K00001+K01593+K00121+K00422+K00121+K15849+K15849+K00121+K01800+K01593+K00422+K07253+K07253+K00457+K14454+K00422+K00121+K00815+K01593+K00815+K00815+K00121+K18857+K00276+K01557+K00457+K00457+K00815+K00001+K00817+K07253+K07253+K01800+K01800+K14454+K00815+K00815+K01555+K00422+K00422+K00457+K00815+K00276+K00815+K00001+K00001+…	Analyte202;Analyte325;Analyte494;Analyte523;Analyte549;Analyte560	C05593+C00811+C01384+C00022+C00122+C00042
Metabolism	Amino acid metabolism	Phenylalanine metabolism	78	8	ko00360	Unigene0000837;Unigene0000896;Unigene0001263;Unigene0001351;Unigene0008541;Unigene0010077;Unigene0010374;Unigene0011795;Unigene0011945;Unigene0019170;Unigene0019171;Unigene0019549;Unigene0020046;Unigene0020047;Unigene0022260;Unigene0022518;Unigene0023222;Unigene0024334;Unigene0024434;Unigene0024435;Unigene0024744;Unigene0025311;Unigene0026052;Unigene0026053;Unigene0028065;Unigene0028436;Unigene00…	K01426+K00074+K01904+K00276+K01904+K00457+K03782+K01593+K01904+K01904+K01904+K01904+K15849+K15849+K00588+K03782+K01593+K00500+K07253+K07253+K00457+K14454+K00588+K00588+K00588+K00815+K01593+K00815+K00815+K01426+K01426+K01904+K00588+K00276+K00457+K00457+K00815+K10775+K01904+K00817+K07253+K07253+K01426+K01904+K01426+K14454+K00815+K00815+K00588+K00588+K00588+K00588+K01904+K00457+K01904+K00815+K00276+…	Analyte202;Analyte325;Analyte452;Analyte511;Analyte514;Analyte523;Analyte549;Analyte560	C05593+C00811+C00805+C00180+C00156+C00022+C00122+C00042
Metabolism	Amino acid metabolism	Lysine degradation	74	2	ko00310	Unigene0001223;Unigene0001224;Unigene0003758;Unigene0003842;Unigene0006157;Unigene0006515;Unigene0007673;Unigene0007688;Unigene0008812;Unigene0013596;Unigene0013597;Unigene0013598;Unigene0017214;Unigene0017215;Unigene0017371;Unigene0018664;Unigene0020480;Unigene0021594;Unigene0022098;Unigene0022099;Unigene0022100;Unigene0023136;Unigene0023496;Unigene0023497;Unigene0023555;Unigene0025018;Unigene00…	K11420+K11420+K11420+K00626+K00128+K11420+K11433+K11420+K19199+K11430+K11430+K11430+K11430+K11430+K00658+K00128+K11433+K11423+K11420+K11420+K11420+K11430+K14085+K14085+K00128+K09188+K00128+K00128+K11433+K11420+K11420+K19199+K19199+K11420+K19199+K00164+K11423+K00626+K00128+K14085+K11420+K00128+K00128+K00626+K00164+K19199+K11430+K14157+K00658+K11420+K00128+K00128+K00128+K00128+K14157+K00128+K00128+…	Analyte387;Analyte502	C00489+C00408
Metabolism	Metabolism of other amino acids	beta-Alanine metabolism	73	1	ko00410	Unigene0001351;Unigene0002408;Unigene0002800;Unigene0006157;Unigene0006371;Unigene0007127;Unigene0007868;Unigene0009478;Unigene0018664;Unigene0019684;Unigene0020124;Unigene0020125;Unigene0021382;Unigene0023496;Unigene0023497;Unigene0023555;Unigene0024368;Unigene0025101;Unigene0025442;Unigene0026361;Unigene0026362;Unigene0026588;Unigene0026673;Unigene0029281;Unigene0030219;Unigene0031741;Unigene00…	K00276+K01580+K00797+K00128+K17839+K05605+K17839+K13366+K00128+K00140+K00797+K00797+K05605+K14085+K14085+K00128+K01464+K00128+K12259+K00797+K00797+K00128+K00249+K05605+K05605+K05605+K00276+K00797+K01580+K01918+K12259+K05605+K01431+K00797+K00276+K05605+K05605+K00128+K17839+K14085+K00128+K00128+K05605+K01578+K01580+K00276+K00276+K00276+K00128+K00128+K00128+K00128+K00128+K00128+K00128+K00797+K00128+…	Analyte530	C00106
Environmental Information Processing	Membrane transport	ABC transporters	72	9	ko02010	Unigene0000217;Unigene0000834;Unigene0001903;Unigene0002170;Unigene0003835;Unigene0004491;Unigene0004901;Unigene0005220;Unigene0006246;Unigene0006255;Unigene0007815;Unigene0009430;Unigene0009433;Unigene0009464;Unigene0010731;Unigene0012199;Unigene0014092;Unigene0015903;Unigene0017310;Unigene0018048;Unigene0021873;Unigene0021874;Unigene0021875;Unigene0021977;Unigene0025280;Unigene0027561;Unigene00…	K05666+K05643+K05658+K05674+K05656+K05666+K05658+K05666+K05666+K05658+K05658+K05666+K05666+K05674+K05663+K05666+K05658+K05658+K05658+K05681+K05666+K05666+K05666+K05658+K05681+K05665+K05658+K05666+K05666+K05656+K05656+K05666+K05658+K05643+K05643+K05681+K05658+K05663+K05658+K05666+K05674+K05658+K05666+K05658+K05666+K05658+K05658+K05666+K05666+K05666+K05658+K05658+K05658+K05658+K05657+K05658+K05658+…	Analyte371;Analyte409;Analyte443;Analyte515;Analyte527;Analyte534;Analyte535;Analyte536;Analyte548	C00120+C00059+C00492+C00208+C00379+C00089+C00009+C00137+C00116
Metabolism	Lipid metabolism	Biosynthesis of unsaturated fatty acids	69	3	ko01040	Unigene0000468;Unigene0001176;Unigene0003329;Unigene0003729;Unigene0006397;Unigene0006435;Unigene0007115;Unigene0008078;Unigene0008834;Unigene0010678;Unigene0013073;Unigene0013312;Unigene0013313;Unigene0014320;Unigene0015031;Unigene0015032;Unigene0016514;Unigene0017452;Unigene0019714;Unigene0019743;Unigene0021862;Unigene0025044;Unigene0031597;Unigene0031598;Unigene0031599;Unigene0031789;Unigene00…	K10256+K00232+K10256+K10256+K00507+K10703+K00232+K01068+K01068+K00059+K00507+K10258+K10258+K10256+K10256+K10256+K00507+K10258+K10256+K00232+K00059+K10251+K10256+K10256+K10256+K00232+K10258+K10258+K10251+K00232+K00059+K00059+K10256+K10256+K10258+K03921+K10703+K10258+K10256+K00059+K00059+K00059+K00059+K10256+K07513+K07513+K10251+K00232+K00232+K10256+K07513+K10703+K10703+K07513+K10256+K10256+K10256+…	Analyte493;Analyte566;Analyte568	C01595+C01530+C00249
Metabolism	Lipid metabolism	Fatty acid elongation	67	1	ko00062	Unigene0002010;Unigene0004514;Unigene0005835;Unigene0006435;Unigene0006943;Unigene0007496;Unigene0008078;Unigene0008834;Unigene0012705;Unigene0013312;Unigene0013313;Unigene0013318;Unigene0013336;Unigene0013415;Unigene0013446;Unigene0015807;Unigene0017452;Unigene0018317;Unigene0020001;Unigene0020002;Unigene0020545;Unigene0021220;Unigene0021971;Unigene0021972;Unigene0024381;Unigene0025044;Unigene00…	K15397+K01074+K10249+K10703+K15397+K15397+K01068+K01068+K15397+K10258+K10258+K01076+K15397+K15397+K15397+K15397+K10258+K15397+K07512+K07512+K15397+K01076+K15397+K15397+K15397+K10251+K15397+K01076+K01076+K15397+K15397+K01076+K15397+K15397+K01076+K15397+K10258+K15397+K10258+K10251+K15397+K15397+K15397+K10258+K10703+K15397+K15397+K15397+K01076+K10258+K15397+K10251+K07512+K07512+K10703+K10703+K15397+…	Analyte568	C00249
Metabolism	Biosynthesis of other secondary metabolites	Flavonoid biosynthesis	61	1	ko00941	Unigene0002016;Unigene0005630;Unigene0008192;Unigene0011036;Unigene0012840;Unigene0013710;Unigene0013712;Unigene0016021;Unigene0016538;Unigene0019491;Unigene0020312;Unigene0020802;Unigene0020803;Unigene0022260;Unigene0022628;Unigene0023703;Unigene0026052;Unigene0026053;Unigene0027044;Unigene0027549;Unigene0028065;Unigene0029654;Unigene0031691;Unigene0032245;Unigene0032246;Unigene0032502;Unigene00…	K13065+K13065+K01859+K13065+K22845+K13065+K13065+K13065+K13065+K05280+K05277+K13065+K13065+K00588+K01859+K01859+K00588+K00588+K00660+K01859+K00588+K13065+K00588+K09754+K09754+K01859+K01859+K00660+K13065+K13065+K13065+K13065+K13082+K00588+K00588+K00588+K00588+K13065+K13065+K05280+K13065+K13065+K13065+K13065+K13065+K13065+K05278+K00660+K13065+K13065+K13065+K13065+K13065+K00660+K13065+K13065+K00660+…	Analyte411	C09806
Metabolism	Metabolism of cofactors and vitamins	Ubiquinone and other terpenoid-quinone biosynthesis	59	2	ko00130	Unigene0001263;Unigene0001295;Unigene0005769;Unigene0007705;Unigene0008541;Unigene0009400;Unigene0010077;Unigene0011945;Unigene0016869;Unigene0016870;Unigene0019170;Unigene0019171;Unigene0019546;Unigene0019547;Unigene0019549;Unigene0023375;Unigene0024744;Unigene0025371;Unigene0028238;Unigene0028436;Unigene0028485;Unigene0028486;Unigene0031114;Unigene0032228;Unigene0032229;Unigene0032550;Unigene00…	K01904+K14760+K09833+K00591+K01904+K09834+K00457+K01904+K03809+K03809+K01904+K01904+K12501+K12501+K01904+K03809+K00457+K06126+K03183+K00815+K00815+K00815+K01904+K00457+K00457+K14759+K03809+K06127+K00815+K14760+K14760+K01904+K03809+K01661+K02552+K01904+K00815+K00815+K12502+K12502+K02548+K06125+K01904+K00457+K01904+K00815+K00815+K09833+K01904+K05928+K05928+K14760+K05928+K09833+K09833+K12502+K06125+…	Analyte325;Analyte514	C00811+C00156
Metabolism	Carbohydrate metabolism	Propanoate metabolism	59	2	ko00640	Unigene0001435;Unigene0003842;Unigene0006552;Unigene0007127;Unigene0007925;Unigene0008633;Unigene0013162;Unigene0013163;Unigene0017267;Unigene0019684;Unigene0020961;Unigene0021382;Unigene0022729;Unigene0022730;Unigene0023990;Unigene0024345;Unigene0025450;Unigene0026033;Unigene0026341;Unigene0026673;Unigene0027632;Unigene0028094;Unigene0028096;Unigene0029281;Unigene0030219;Unigene0031741;Unigene00…	K01963+K00626+K11262+K05605+K11262+K01961+K00166+K00166+K00016+K00140+K00382+K05605+K00167+K00167+K00166+K00166+K00382+K02160+K02160+K00249+K01962+K01895+K01895+K05605+K05605+K05605+K09699+K00016+K05605+K00382+K01962+K00626+K01900+K05605+K05605+K00382+K00382+K05605+K00626+K01578+K01900+K01895+K00166+K01963+K01899+K01895+K00016+K11263+K01900+K18369+K00249+K13524+K18369+K00382+K00140+K01899+K13524+…	Analyte505;Analyte560	C02170+C00042
Metabolism	Amino acid metabolism	Arginine biosynthesis	56	2	ko00220	Unigene0000911;Unigene0001853;Unigene0002138;Unigene0002140;Unigene0003458;Unigene0007696;Unigene0008861;Unigene0014216;Unigene0014522;Unigene0014910;Unigene0015524;Unigene0015525;Unigene0020169;Unigene0021248;Unigene0023175;Unigene0023946;Unigene0025311;Unigene0028506;Unigene0028787;Unigene0029809;Unigene0030158;Unigene0030159;Unigene0030326;Unigene0032223;Unigene0033114;Unigene0034117;Unigene00…	K00261+K13427+K00814+K01755+K13427+K01915+K13427+K14272+K00611+K00261+K01915+K01915+K01915+K01476+K01915+K01915+K14454+K14677+K14677+K14272+K01915+K01915+K14272+K00818+K00930+K01438+K00145+K01940+K14454+K13427+K00814+K00814+K00261+K14682+K00261+K00620+K00620+K00814+K00262+K13427+K13427+K13427+K13427+K14455+K00814+K01427+K01940+K00811+K00811+K14682+K01915+K00261+K14272+K01915+K01915+K01915	Analyte463;Analyte549	C00026+C00122
Metabolism	Energy metabolism	Sulfur metabolism	47	2	ko00920	Unigene0001429;Unigene0013959;Unigene0013960;Unigene0015325;Unigene0016173;Unigene0016345;Unigene0018809;Unigene0018810;Unigene0019608;Unigene0020797;Unigene0020798;Unigene0021432;Unigene0021433;Unigene0021434;Unigene0022660;Unigene0024250;Unigene0024650;Unigene0025304;Unigene0025305;Unigene0028121;Unigene0032994;Unigene0033013;Unigene0033073;Unigene0033958;Unigene0035124;Unigene0035568;Unigene00…	K01082+K01738+K01738+K00640+K01082+K01738+K01739+K01739+K17725+K13034+K13034+K00860+K00860+K00860+K05907+K15422+K00392+K01738+K01738+K13034+K00860+K13811+K00640+K01738+K00640+K01082+K00640+K01739+K01739+K00387+K00640+K05907+K01738+K01738+K01738+K00860+K13034+K00860+K01738+K00640+K00640+K00640+K01011+K01011+K01738+K01739+K01738	Analyte409;Analyte560	C00059+C00042
Metabolism	Metabolism of cofactors and vitamins	Thiamine metabolism	42	1	ko00730	Unigene0004705;Unigene0005502;Unigene0006646;Unigene0006787;Unigene0007633;Unigene0008992;Unigene0009359;Unigene0012258;Unigene0013449;Unigene0014332;Unigene0019967;Unigene0021757;Unigene0026875;Unigene0027311;Unigene0029169;Unigene0029738;Unigene0030278;Unigene0034212;Unigene0035294;Unigene0035295;Unigene0035805;Unigene0037782;Unigene0037783;Unigene0037786;Unigene0037787;Unigene0037992;Unigene00…	K00939+K01662+K06928+K00939+K04487+K00939+K01662+K03146+K00939+K00939+K01662+K01662+K00939+K00939+K04487+K14153+K00939+K20896+K00878+K00878+K00949+K00939+K00939+K00939+K00939+K01662+K03146+K03146+K04487+K00939+K01662+K01662+K06949+K03147+K00939+K01662+K01662+K00939+K00939+K03146+K03147+K00939	Analyte523	C00022
Metabolism	Metabolism of cofactors and vitamins	Biotin metabolism	40	1	ko00780	Unigene0006092;Unigene0007791;Unigene0009698;Unigene0010678;Unigene0015474;Unigene0021862;Unigene0026992;Unigene0032214;Unigene0033166;Unigene0034554;Unigene0034555;Unigene0034799;Unigene0034800;Unigene0037141;Unigene0037142;Unigene0037411;Unigene0037412;Unigene0037413;Unigene0037414;Unigene0037415;Unigene0037416;Unigene0037417;Unigene0039336;Unigene0040695;Unigene0040696;Unigene0040698;Unigene00…	K01942+K09458+K19562+K00059+K09458+K00059+K09458+K02372+K00652+K09458+K09458+K00059+K00059+K00208+K00208+K09458+K09458+K09458+K09458+K09458+K09458+K09458+K09458+K00059+K00059+K00059+K00059+K09458+K00208+K19562+K09458+K01942+K01012+K09458+K09458+K09458+K09458+K09458+K09458+K00059	Analyte371	C00120
Metabolism	Lipid metabolism	Cutin, suberine and wax biosynthesis	38	1	ko00073	Unigene0004785;Unigene0004824;Unigene0010582;Unigene0013752;Unigene0013853;Unigene0014269;Unigene0023701;Unigene0024521;Unigene0027419;Unigene0030539;Unigene0031651;Unigene0032018;Unigene0032019;Unigene0033549;Unigene0033550;Unigene0033551;Unigene0033578;Unigene0033579;Unigene0033580;Unigene0038225;Unigene0038226;Unigene0038239;Unigene0039694;Unigene0041453;Unigene0041454;Unigene0043114;Unigene00…	K15401+K13356+K15400+K13407+K15400+K15402+K15400+K17991+K15403+K15402+K17991+K13356+K15400+K17991+K17991+K17991+K17991+K17991+K17991+K15402+K15402+K15404+K17991+K15398+K15398+K13356+K20769+K20495+K15404+K17991+K15403+K13356+K13356+K15404+K15400+K17991+K15400+K17991	Analyte568	C00249
Metabolism	Lipid metabolism	Linoleic acid metabolism	37	1	ko00591	Unigene0001936;Unigene0002997;Unigene0007616;Unigene0010123;Unigene0010373;Unigene0010492;Unigene0012414;Unigene0013438;Unigene0013439;Unigene0016535;Unigene0016536;Unigene0016537;Unigene0023793;Unigene0023794;Unigene0023795;Unigene0023908;Unigene0032051;Unigene0034825;Unigene0040659;Unigene0045557;Unigene0045923;Unigene0047977;Unigene0048995;Unigene0049476;Unigene0055222;Unigene0057091;Unigene00…	K14674+K15718+K00454+K15718+K15718+K00454+K00454+K15718+K15718+K00454+K00454+K00454+K15718+K15718+K15718+K15718+K01047+K07409+K15718+K00454+K14674+K00454+K14674+K00454+K00454+K07409+K00454+K00454+K00454+K00454+K00454+K00454+K00454+K00454+K15718+K15718+K00454	Analyte493	C01595
Metabolism	Metabolism of cofactors and vitamins	Nicotinate and nicotinamide metabolism	37	6	ko00760	Unigene0008511;Unigene0014004;Unigene0014005;Unigene0020438;Unigene0026833;Unigene0028409;Unigene0029105;Unigene0032111;Unigene0032112;Unigene0033291;Unigene0033614;Unigene0035597;Unigene0035644;Unigene0035645;Unigene0036185;Unigene0036502;Unigene0036504;Unigene0037499;Unigene0038289;Unigene0039803;Unigene0039804;Unigene0040909;Unigene0040910;Unigene0040911;Unigene0042023;Unigene0043334;Unigene00…	K03426+K00763+K00763+K00278+K03787+K00763+K01240+K01240+K01240+K18551+K00858+K00858+K18551+K18551+K03517+K00767+K00767+K00763+K03426+K00858+K00858+K01950+K01950+K01950+K01513+K00278+K01081+K03787+K06210+K18551+K00858+K00858+K00763+K00763+K03787+K03787+K18551	Analyte251;Analyte431;Analyte494;Analyte523;Analyte549;Analyte560	C00153+C00253+C01384+C00022+C00122+C00042
Metabolism	Metabolism of cofactors and vitamins	Pantothenate and CoA biosynthesis	34	2	ko00770	Unigene0007108;Unigene0011587;Unigene0013714;Unigene0019681;Unigene0024368;Unigene0024467;Unigene0025292;Unigene0025293;Unigene0026534;Unigene0026935;Unigene0027759;Unigene0027921;Unigene0028089;Unigene0032144;Unigene0034480;Unigene0034838;Unigene0034904;Unigene0035010;Unigene0037977;Unigene0040679;Unigene0042023;Unigene0045117;Unigene0045123;Unigene0045386;Unigene0045387;Unigene0049758;Unigene00…	K00826+K00606+K01598+K09680+K01464+K00859+K00606+K00606+K01687+K09680+K02201+K06133+K01653+K09680+K02201+K00826+K01918+K01598+K01431+K01652+K01513+K09680+K09680+K00053+K00053+K00053+K00053+K01922+K06133+K06133+K01922+K01653+K00826+K01687	Analyte523;Analyte530	C00022+C00106
Metabolism	Amino acid metabolism	Histidine metabolism	32	1	ko00340	Unigene0006157;Unigene0018664;Unigene0023496;Unigene0023497;Unigene0023555;Unigene0025101;Unigene0026588;Unigene0030109;Unigene0032517;Unigene0032634;Unigene0034751;Unigene0037110;Unigene0037852;Unigene0044643;Unigene0045413;Unigene0045755;Unigene0045756;Unigene0049908;Unigene0050059;Unigene0050061;Unigene0050062;Unigene0050064;Unigene0051019;Unigene0051426;Unigene0051427;Unigene0052720;Unigene00…	K00128+K00128+K14085+K14085+K00128+K00128+K00128+K01693+K01590+K00013+K19787+K00817+K18649+K00128+K14085+K00128+K00128+K01663+K00128+K00128+K00128+K00128+K00128+K00128+K00128+K00765+K11755+K11755+K00128+K00128+K00128+K00128	Analyte463	C00026
Metabolism	Biosynthesis of other secondary metabolites	Tropane, piperidine and pyridine alkaloid biosynthesis	32	4	ko00960	Unigene0001351;Unigene0013521;Unigene0020046;Unigene0020047;Unigene0020858;Unigene0025311;Unigene0028436;Unigene0028485;Unigene0028486;Unigene0031882;Unigene0033416;Unigene0034696;Unigene0034786;Unigene0037110;Unigene0039237;Unigene0039550;Unigene0039551;Unigene0041928;Unigene0042073;Unigene0042633;Unigene0048000;Unigene0048001;Unigene0048003;Unigene0049385;Unigene0051246;Unigene0052428;Unigene00…	K00276+K08081+K15849+K15849+K08081+K14454+K00815+K00815+K00815+K00276+K08081+K08081+K00815+K00817+K14454+K00815+K00815+K00815+K00276+K00815+K00276+K00276+K00276+K08081+K14455+K15849+K00811+K00811+K00276+K00276+K08081+K00815	Analyte293;Analyte343;Analyte431;Analyte502	C01479+C06524+C00253+C00408
Metabolism	Carbohydrate metabolism	Butanoate metabolism	30	7	ko00650	Unigene0000896;Unigene0002408;Unigene0003842;Unigene0010746;Unigene0019756;Unigene0020902;Unigene0028089;Unigene0031500;Unigene0034016;Unigene0040679;Unigene0042045;Unigene0044803;Unigene0044804;Unigene0044806;Unigene0046136;Unigene0047544;Unigene0054950;Unigene0057757;Unigene0058653;Unigene0059466;Unigene0059467;Unigene0062077;Unigene0066337;Unigene0067992;Unigene0068430;Unigene0070253;Unigene00…	K00074+K01580+K00626+K18121+K16871+K01640+K01653+K18121+K01580+K01652+K00626+K17761+K17761+K17761+K00626+K01580+K01640+K01641+K01640+K01640+K01640+K01653+K17761+K01580+K00074+K01580+K13524+K01580+K13524+K01580	Analyte381;Analyte447;Analyte463;Analyte494;Analyte523;Analyte549;Analyte560	C00989+C01089+C00026+C01384+C00022+C00122+C00042
Metabolism	Metabolism of cofactors and vitamins	Riboflavin metabolism	30	1	ko00740	Unigene0008619;Unigene0015358;Unigene0015359;Unigene0017367;Unigene0017368;Unigene0023894;Unigene0026895;Unigene0029549;Unigene0031127;Unigene0032355;Unigene0032623;Unigene0032964;Unigene0032965;Unigene0032966;Unigene0032967;Unigene0033112;Unigene0035302;Unigene0038465;Unigene0039056;Unigene0039298;Unigene0041200;Unigene0041201;Unigene0041202;Unigene0042023;Unigene0046832;Unigene0046833;Unigene00…	K14652+K14379+K14379+K18453+K18453+K14379+K20860+K11752+K11752+K11752+K20884+K14379+K14379+K14379+K14379+K00794+K14652+K14379+K14652+K14652+K00793+K00793+K00793+K01513+K20884+K20884+K20884+K20884+K20884+K20884	Analyte504	C00474
Metabolism	Amino acid metabolism	Valine, leucine and isoleucine biosynthesis	24	1	ko00290	Unigene0007108;Unigene0017719;Unigene0023270;Unigene0026534;Unigene0028089;Unigene0029617;Unigene0034838;Unigene0035050;Unigene0040679;Unigene0043992;Unigene0043993;Unigene0045386;Unigene0045387;Unigene0048890;Unigene0048891;Unigene0048893;Unigene0048894;Unigene0048895;Unigene0049758;Unigene0049759;Unigene0062077;Unigene0069224;Unigene0070675;Unigene0075139	K00826+K01649+K00052+K01687+K01653+K01649+K00826+K01704+K01652+K01703+K01703+K00053+K00053+K01754+K01754+K01754+K01754+K01754+K00053+K00053+K01653+K00826+K01703+K01687	Analyte523	C00022
Metabolism	Amino acid metabolism	Lysine biosynthesis	22	1	ko00300	Unigene0004505;Unigene0004828;Unigene0009503;Unigene0012473;Unigene0020969;Unigene0023912;Unigene0025919;Unigene0028039;Unigene0028040;Unigene0031566;Unigene0032761;Unigene0034964;Unigene0037038;Unigene0038154;Unigene0045854;Unigene0048380;Unigene0051432;Unigene0059379;Unigene0059380;Unigene0059470;Unigene0060354;Unigene0061277	K10206+K10206+K01778+K01778+K10206+K01714+K00215+K00928+K00928+K00928+K00133+K10206+K01586+K10206+K12524+K01714+K12524+K12524+K12524+K01714+K00215+K10206	Analyte463	C00026
Metabolism	Metabolism of other amino acids	Taurine and hypotaurine metabolism	18	2	ko00430	Unigene0002408;Unigene0004529;Unigene0017747;Unigene0025765;Unigene0029484;Unigene0034016;Unigene0039885;Unigene0044562;Unigene0044563;Unigene0047544;Unigene0050169;Unigene0050170;Unigene0054473;Unigene0060080;Unigene0067992;Unigene0070253;Unigene0071870;Unigene0076288	K01580+K18592+K10712+K10712+K10712+K01580+K10712+K18592+K18592+K01580+K18592+K18592+K18592+K18592+K01580+K01580+K01580+K01580	Analyte463;Analyte523	C00026+C00022
Metabolism	Biosynthesis of other secondary metabolites	Monobactam biosynthesis	14	2	ko00261	Unigene0023912;Unigene0025919;Unigene0028039;Unigene0028040;Unigene0031566;Unigene0032761;Unigene0033013;Unigene0045854;Unigene0048380;Unigene0051432;Unigene0059379;Unigene0059380;Unigene0059470;Unigene0060354	K01714+K00215+K00928+K00928+K00928+K00133+K13811+K12524+K01714+K12524+K12524+K12524+K01714+K00215	Analyte409;Analyte523	C00059+C00022
Metabolism	Lipid metabolism	Synthesis and degradation of ketone bodies	9	1	ko00072	Unigene0003842;Unigene0020902;Unigene0042045;Unigene0046136;Unigene0054950;Unigene0057757;Unigene0058653;Unigene0059466;Unigene0059467	K00626+K01640+K00626+K00626+K01640+K01641+K01640+K01640+K01640	Analyte447	C01089
Metabolism	Carbohydrate metabolism	C5-Branched dibasic acid metabolism	8	2	ko00660	Unigene0023270;Unigene0028089;Unigene0035050;Unigene0040679;Unigene0043992;Unigene0043993;Unigene0062077;Unigene0070675	K00052+K01653+K01704+K01652+K01703+K01703+K01653+K01703	Analyte463;Analyte523	C00026+C00022
